# Supplementary material for: Cell engineering with microfluidic squeezing preserves functionality of primary immune cells in vivo
Source: Proc Natl Acad Sci U S A. 2018 Oct 31;115(46):E10907–14. doi: 10.1073/pnas.1809671115 (PMC6243275; doi:10.1073/pnas.1809671115)
Supplement: Supplementary File [file pnas.1809671115.sd01.xlsx]

## Sheet: sheet 1
						t tests on LME models within 6hr treatment groups										t tests on LME models within 24hr treatment groups										log2 (expression)
						6 hrs, EP vs control					6 hrs, SQZ vs control					24 hrs, EP vs control					24 hrs, SQZ vs control					colors scaled by donor, then centered to timepoint mean, then scaled by s.d. across all samples
Brainarray probeset ID	Entrez Gene ID	Symbol	Description	GO Term(s)	KEGG Pathway(s)	fold change	t	p	FDR q (all)	FDR q (filtered)	fold change	t	p	FDR q (all)	FDR q (filtered)	fold change	t	p	FDR q (all)	FDR q (filtered)	fold change	t	p	FDR q (all)	FDR q (filtered)	D1 6hrs control	D4 6hrs control	D5 6hrs control	D1 24hrs control	D4 24hrs control	D5 24hrs control	D1 6hrs EP	D4 6hrs EP	D5 6hrs EP	D1 24hrs EP	D4 24hrs EP	D5 24hrs EP	D1 6hrs SQZ	D4 6hrs SQZ	D5 6hrs SQZ	D1 24hrs SQZ	D4 24hrs SQZ	D5 24hrs SQZ
1959_at	1959	EGR2	early growth response 2	GO:0001102: RNA polymerase II activating transcription factor binding, GO:0003682: chromatin binding, GO:0003700: sequence-specific DNA binding transcription factor activity, GO:0005515: protein binding, GO:0005634: nucleus, GO:0005634: nucleus, GO:0005737: cytoplasm, GO:0006355: regulation of transcription, DNA-dependent, GO:0006366: transcription from RNA polymerase II promoter, GO:0006611: pro…		33.7823	14.6041	0.00465593	0.0990251	0.0614243	1.69846	1.42424	0.290399	0.603251	0.497598	3.28484	6.11433	0.0257211	0.290493	0.195594	1.38774	2.21269	0.157399	0.673907	0.559773	5.16793	4.79749	4.59825	4.00426	5.09081	4.41153	9.90132	10.4677	9.17264	6.20922	6.50407	5.77921	5.21978	6.28154	4.93335	4.79543	5.18551	4.86034
4929_at	4929	NR4A2	nuclear receptor subfamily 4, group A, member 2	GO:0001666: response to hypoxia, GO:0001764: neuron migration, GO:0001975: response to amphetamine, GO:0003707: steroid hormone receptor activity, GO:0004879: ligand-activated sequence-specific DNA binding RNA polymerase II transcription factor activity, GO:0005515: protein binding, GO:0005634: nucleus, GO:0005654: nucleoplasm, GO:0005737: cytoplasm, GO:0006351: transcription, DNA-dependent, GO:0…		29.6634	9.15781	0.0117148	0.114615	0.0710768	2.80245	9.78954	0.0102741	0.330573	0.228935	6.57581	13.5034	0.00543951	0.256259	0.169316	2.48252	9.60944	0.0106566	0.588479	0.444362	4.50692	6.31997	5.13551	3.41417	4.28297	4.16784	10.0928	10.1237	9.89012	6.4994	6.74237	6.68906	5.71772	7.79105	6.86686	4.45023	5.66097	5.65215
3458_at	3458	IFNG	interferon, gamma	GO:0000060: protein import into nucleus, translocation, GO:0000122: negative regulation of transcription from RNA polymerase II promoter, GO:0001781: neutrophil apoptotic process, GO:0002026: regulation of the force of heart contraction, GO:0002053: positive regulation of mesenchymal cell proliferation, GO:0002250: adaptive immune response, GO:0002302: CD8-positive, alpha-beta T cell differentiat…	03050: Proteasome, 04060: Cytokine-cytokine receptor interaction, 04140: Regulation of autophagy, 04350: TGF-beta signaling pathway, 04380: Osteoclast differentiation, 04612: Antigen processing and presentation, 04630: Jak-STAT signaling pathway, 04650: Natural killer cell mediated cytotoxicity, 04660: T cell receptor signaling pathway, 04940: Type I diabetes mellitus, 05140: Leishmaniasis, 05142…	29.3442	14.8947	0.00447729	0.0988444	0.0613035	1.64111	10.1699	0.00953067	0.330573	0.22888	1.2957	3.64418	0.067739	0.367901	0.260067	1.12158	0.411227	0.720783	0.919283	0.894994	3.34343	4.07476	3.77244	3.70965	4.25274	3.49901	8.16915	9.4267	8.00764	4.03807	4.46739	4.05583	4.04339	4.91243	4.36862	3.26906	4.58946	3.94792
8013_at	8013	NR4A3	nuclear receptor subfamily 4, group A, member 3	GO:0001077: RNA polymerase II core promoter proximal region sequence-specific DNA binding transcription factor activity involved in positive regulation of transcription, GO:0001707: mesoderm formation, GO:0003677: DNA binding, GO:0003707: steroid hormone receptor activity, GO:0004887: thyroid hormone receptor activity, GO:0005634: nucleus, GO:0005654: nucleoplasm, GO:0005667: transcription factor…		27.8655	11.355	0.00766667	0.104915	0.0650023	1.82795	3.00814	0.0950213	0.418083	0.305548	2.37759	26.5029	0.00142065	0.229172	0.149087	1.49464	1.81212	0.211658	0.704773	0.601504	3.09261	4.26736	3.65738	2.77127	2.75251	2.67893	8.53879	8.82982	7.69039	4.10956	3.93225	3.90475	3.37486	5.43356	4.67427	2.78603	3.77514	3.20703
4345_at	4345	CD200	CD200 molecule	GO:0005515: protein binding, GO:0005886: plasma membrane, GO:0005887: integral to plasma membrane, GO:0042802: identical protein binding, GO:0050776: regulation of immune response		27.207	14.2498	0.00488864	0.0992065	0.061629	1.11751	1.97568	0.186854	0.513319	0.400654	1.86943	3.43195	0.0754224	0.379231	0.270653	-1.04781	-1.25649	0.33581	0.772218	0.692191	4.13632	4.17868	4.17481	4.43263	4.3604	4.30955	8.88877	9.41031	8.27018	5.50669	5.50984	4.67095	4.2939	4.19712	4.46671	4.47343	4.24315	4.17743
2354_at	2354	FOSB	FBJ murine osteosarcoma viral oncogene homolog B	GO:0000122: negative regulation of transcription from RNA polymerase II promoter, GO:0003677: DNA binding, GO:0003700: sequence-specific DNA binding transcription factor activity, GO:0005634: nucleus, GO:0007275: multicellular organismal development, GO:0007610: behavior, GO:0008134: transcription factor binding, GO:0043565: sequence-specific DNA binding, GO:0046983: protein dimerization activity…	04380: Osteoclast differentiation	24.4872	58.9212	0.000287918	0.0683156	0.0439292	8.99097	4.30881	0.0498677	0.367318	0.257568	2.58622	74.1455	0.000181849	0.216128	0.149087	2.1682	3.84522	0.0614633	0.617712	0.482432	4.54608	4.88172	4.48619	4.40958	4.07978	4.61211	9.23211	9.57172	8.93952	5.76371	5.42996	6.01962	6.12655	8.66766	7.83506	4.97667	5.71464	5.55133
2012_at	2012	EMP1	epithelial membrane protein 1	GO:0005886: plasma membrane, GO:0007275: multicellular organismal development, GO:0008283: cell proliferation, GO:0008544: epidermis development, GO:0016021: integral to membrane, GO:0016049: cell growth		18.9523	19.778	0.00254668	0.0909079	0.0568481	7.28267	23.9065	0.00174514	0.330573	0.225189	3.1271	7.32839	0.0181157	0.273701	0.182791	1.28961	2.0781	0.173278	0.680037	0.569383	3.43482	3.71258	3.67792	3.5681	3.34939	3.7386	7.76248	7.5142	8.19095	5.03807	5.49105	4.87508	6.08528	6.56186	6.74192	4.19053	3.72551	3.78338
135228_at	135228	CD109	CD109 molecule	GO:0004867: serine-type endopeptidase inhibitor activity, GO:0005615: extracellular space, GO:0005886: plasma membrane, GO:0031225: anchored to membrane		18.8391	44.2508	0.000510301	0.0725244	0.0462816	1.47347	6.58427	0.0222981	0.338257	0.235738	2.5845	4.48369	0.0463143	0.331893	0.231166	1.02959	0.710592	0.551026	0.864389	0.816826	4.51739	4.38099	4.47568	3.76997	3.35258	3.44189	8.93662	8.53309	8.59195	5.63753	4.23508	4.61871	5.12579	4.77024	5.1412	3.76107	3.32932	3.59364
4283_at	4283	CXCL9	chemokine (C-X-C motif) ligand 9	GO:0005125: cytokine activity, GO:0005576: extracellular region, GO:0005615: extracellular space, GO:0006935: chemotaxis, GO:0006952: defense response, GO:0006954: inflammatory response, GO:0006955: immune response, GO:0006968: cellular defense response, GO:0007165: signal transduction, GO:0007186: G-protein coupled receptor signaling pathway, GO:0007267: cell-cell signaling, GO:0008009: chemokin…	04060: Cytokine-cytokine receptor interaction, 04062: Chemokine signaling pathway, 04620: Toll-like receptor signaling pathway	18.6113	6.00312	0.0266448	0.148907	0.0952857	-1.70284	-1.58861	0.253084	0.570965	0.462571	1.62724	1.32291	0.316861	0.619913	0.517512	-1.56359	-1.50696	0.270809	0.741167	0.65011	2.67578	5.68622	3.36879	2.90268	5.55913	2.03588	7.41238	8.3387	7.88522	4.27716	5.45555	2.47763	2.68648	3.45403	2.48379	2.11105	3.68897	2.13002
10252_at	10252	SPRY1	sprouty homolog 1, antagonist of FGF signaling (Drosophila)	GO:0001656: metanephros development, GO:0001657: ureteric bud development, GO:0001759: organ induction, GO:0005737: cytoplasm, GO:0005829: cytosol, GO:0005886: plasma membrane, GO:0007173: epidermal growth factor receptor signaling pathway, GO:0008285: negative regulation of cell proliferation, GO:0030027: lamellipodium, GO:0034261: negative regulation of Ras GTPase activity, GO:0040037: negative…	04630: Jak-STAT signaling pathway	18.2699	26.2551	0.00144753	0.0824709	0.0518344	-1.21113	-2.13901	0.165833	0.49368	0.379127	2.06446	5.96429	0.026979	0.293362	0.197441	1.0215	0.107166	0.924439	0.982189	0.975109	4.41571	4.05677	4.31598	4.25547	3.63527	4.16784	8.21158	8.61534	8.43332	5.05588	4.99755	5.07925	3.83848	3.952	4.12633	4.17996	3.93617	3.9893
8727_at	8727	CTNNAL1	catenin (cadherin-associated protein), alpha-like 1	GO:0005198: structural molecule activity, GO:0005829: cytosol, GO:0005886: plasma membrane, GO:0007155: cell adhesion, GO:0007266: Rho protein signal transduction, GO:0015629: actin cytoskeleton, GO:0045296: cadherin binding		18.0011	48.534	0.00042426	0.0710306	0.0457866	1.98453	4.8222	0.040415	0.357287	0.25025	3.4537	24.8897	0.00161031	0.229172	0.149087	1.06409	0.582675	0.619053	0.883689	0.845806	3.72736	3.84575	3.6896	4.03636	3.64817	3.5482	8.05892	7.87542	7.82191	5.79293	5.56851	5.22494	4.43765	5.19958	4.50644	3.84848	3.83773	3.77959
3627_at	3627	CXCL10	chemokine (C-X-C motif) ligand 10	GO:0002690: positive regulation of leukocyte chemotaxis, GO:0005102: receptor binding, GO:0005576: extracellular region, GO:0005576: extracellular region, GO:0005615: extracellular space, GO:0006935: chemotaxis, GO:0006954: inflammatory response, GO:0006955: immune response, GO:0007165: signal transduction, GO:0007166: cell surface receptor signaling pathway, GO:0007267: cell-cell signaling, GO:0…	04060: Cytokine-cytokine receptor interaction, 04062: Chemokine signaling pathway, 04620: Toll-like receptor signaling pathway, 04622: RIG-I-like receptor signaling pathway, 04623: Cytosolic DNA-sensing pathway	14.8653	7.90899	0.0156132	0.125022	0.0783578	-1.94092	-2.35258	0.142935	0.470128	0.355471	1.18391	3.14487	0.0879723	0.399218	0.28842	-1.0673	-0.533888	0.646814	0.893663	0.859722	2.74484	5.17574	3.08126	2.66111	3.79132	2.2533	6.80827	7.99879	7.45979	2.88813	3.90562	2.63055	2.1716	3.16751	2.40313	2.1771	3.36855	2.68611
7718_at	7718	ZNF165	zinc finger protein 165	GO:0003677: DNA binding, GO:0003700: sequence-specific DNA binding transcription factor activity, GO:0005515: protein binding, GO:0005634: nucleus, GO:0006351: transcription, DNA-dependent, GO:0006355: regulation of transcription, DNA-dependent, GO:0008270: zinc ion binding, GO:0016032: viral reproduction		14.8403	99.4487	0.000101096	0.0602998	0.039109	1.66266	3.92219	0.0592827	0.381468	0.26858	2.15696	3.55961	0.0706589	0.372372	0.263928	-1.01618	-0.266603	0.814746	0.947278	0.930485	2.79716	3.06964	2.67374	2.56967	2.75933	2.88772	6.66029	7.03716	6.51423	4.25966	3.67042	3.33545	3.1706	4.06408	3.43949	2.40218	3.15	2.47428
3558_at	3558	IL2	interleukin 2	GO:0001933: negative regulation of protein phosphorylation, GO:0002903: negative regulation of B cell apoptotic process, GO:0005125: cytokine activity, GO:0005134: interleukin-2 receptor binding, GO:0005134: interleukin-2 receptor binding, GO:0005576: extracellular region, GO:0005615: extracellular space, GO:0006916: anti-apoptosis, GO:0006955: immune response, GO:0007155: cell adhesion, GO:00072…	04060: Cytokine-cytokine receptor interaction, 04630: Jak-STAT signaling pathway, 04660: T cell receptor signaling pathway, 04672: Intestinal immune network for IgA production, 04940: Type I diabetes mellitus, 05142: Chagas disease (American trypanosomiasis), 05320: Autoimmune thyroid disease, 05330: Allograft rejection, 05332: Graft-versus-host disease	14.736	9.12441	0.0117992	0.11487	0.0712419	-1.02799	-2.63691	0.118741	0.445661	0.331992	1.15805	1.16979	0.362625	0.656049	0.557706	1.04532	0.654265	0.580122	0.872781	0.829982	1.52771	1.4482	1.41944	1.62521	1.38304	1.1068	5.22573	5.95611	4.50312	1.48984	1.52625	1.65212	1.48074	1.38614	1.4085	1.53397	1.43193	1.32439
153020_at	153020	RASGEF1B	RasGEF domain family, member 1B	GO:0005088: Ras guanyl-nucleotide exchange factor activity, GO:0005769: early endosome, GO:0005770: late endosome, GO:0007264: small GTPase mediated signal transduction, GO:0051056: regulation of small GTPase mediated signal transduction		12.3435	28.4426	0.00123383	0.080417	0.0503391	2.79614	4.64787	0.0433057	0.357994	0.250497	1.83935	2.26574	0.151686	0.473941	0.361436	1.0584	0.294225	0.796313	0.942742	0.924197	6.45109	6.15796	6.30435	5.88066	5.84157	6.5706	9.8225	10.0976	9.8073	7.35714	6.52019	6.75301	7.14665	8.11582	7.83245	6.04058	6.16986	6.25311
5577_at	5577	PRKAR2B	protein kinase, cAMP-dependent, regulatory, type II, beta	GO:0000086: G2/M transition of mitotic cell cycle, GO:0000278: mitotic cell cycle, GO:0005737: cytoplasm, GO:0005743: mitochondrial inner membrane, GO:0005813: centrosome, GO:0005829: cytosol, GO:0005886: plasma membrane, GO:0005952: cAMP-dependent protein kinase complex, GO:0006112: energy reserve metabolic process, GO:0006631: fatty acid metabolic process, GO:0006833: water transport, GO:000716…	04210: Apoptosis, 04910: Insulin signaling pathway	11.7453	15.5394	0.0041157	0.0979864	0.0607301	1.33114	1.8576	0.204342	0.529216	0.417214	1.18065	15.3714	0.00420561	0.247902	0.162828	-1.01834	-0.307956	0.787229	0.94096	0.921423	2.71837	3.35621	2.88087	2.93827	2.90588	3.03369	6.61718	6.24338	6.57258	3.20882	3.12919	3.25806	3.37641	3.24358	3.45675	3.18152	2.82532	2.74141
65059_at	65059	RAPH1	Ras association (RalGDS/AF-6) and pleckstrin homology domains 1	GO:0005543: phospholipid binding, GO:0005737: cytoplasm, GO:0005856: cytoskeleton, GO:0005886: plasma membrane, GO:0007160: cell-matrix adhesion, GO:0007165: signal transduction, GO:0030027: lamellipodium, GO:0030175: filopodium		11.7016	16.5791	0.00361837	0.0965253	0.0600944	2.70448	6.48477	0.022964	0.339151	0.237049	1.88951	4.08186	0.0551043	0.347313	0.244513	1.61355	3.26815	0.0822413	0.633281	0.503204	3.69982	3.7326	4.05261	4.59047	3.7106	4.03874	7.41765	7.57504	6.9791	5.30179	5.02521	4.6653	5.14217	5.55809	4.94132	5.07482	4.77468	4.4726
2787_at	2787	GNG5	guanine nucleotide binding protein (G protein), gamma 5	GO:0003924: GTPase activity, GO:0004871: signal transducer activity, GO:0005834: heterotrimeric G-protein complex, GO:0005886: plasma membrane, GO:0006112: energy reserve metabolic process, GO:0006184: GTP catabolic process, GO:0007165: signal transduction, GO:0007186: G-protein coupled receptor signaling pathway, GO:0007268: synaptic transmission, GO:0044281: small molecule metabolic process, GO…	04062: Chemokine signaling pathway	11.6436	11.9654	0.00691228	0.102901	0.0637978	5.67875	5.41257	0.0324805	0.35279	0.247193	5.84312	14.7321	0.00457595	0.247902	0.162828	1.03848	-0.033779	0.976121	0.99346	0.990687	3.14307	3.89467	4.04503	4.25959	3.85519	3.48878	7.15927	7.32431	7.0405	6.44735	6.59552	6.1421	6.25563	6.44687	5.37952	4.81312	3.37193	3.38784
11001_at	11001	SLC27A2	solute carrier family 27 (fatty acid transporter), member 2	GO:0001561: fatty acid alpha-oxidation, GO:0001561: fatty acid alpha-oxidation, GO:0001676: long-chain fatty acid metabolic process, GO:0004467: long-chain fatty acid-CoA ligase activity, GO:0005102: receptor binding, GO:0005524: ATP binding, GO:0005739: mitochondrion, GO:0005778: peroxisomal membrane, GO:0005778: peroxisomal membrane, GO:0005779: integral to peroxisomal membrane, GO:0005788: end…	03320: PPAR signaling pathway, 04146: Peroxisome	11.3963	32.8419	0.000925848	0.0757953	0.0478133	1.31727	2.8482	0.104333	0.428372	0.315507	2.56665	6.21314	0.0249396	0.288487	0.194202	1.27042	2.3669	0.141561	0.670718	0.552572	3.23725	4.89493	4.50209	3.37688	4.61525	3.81544	6.94152	8.35651	7.84379	4.92455	6.15534	4.71724	3.878	5.22627	4.68416	3.54674	4.82925	4.42559
114614_at	114614	MIR155HG	MIR155 host gene (non-protein coding)			11.3767	25.3813	0.00154869	0.0833745	0.0523008	-1.08443	-1.5473	0.261862	0.57973	0.471263	2.07872	9.23504	0.011523	0.264079	0.174939	1.34635	4.28509	0.0503801	0.614292	0.474122	5.28015	5.42548	5.28991	4.61664	4.66544	4.54484	8.50229	9.08799	8.89109	5.72369	5.87171	5.37242	5.2202	5.39859	5.01344	4.85811	5.05819	5.17149
3164_at	3164	NR4A1	nuclear receptor subfamily 4, group A, member 1	GO:0001077: RNA polymerase II core promoter proximal region sequence-specific DNA binding transcription factor activity involved in positive regulation of transcription, GO:0001938: positive regulation of endothelial cell proliferation, GO:0002042: cell migration involved in sprouting angiogenesis, GO:0003677: DNA binding, GO:0003707: steroid hormone receptor activity, GO:0004879: ligand-activate…	04010: MAPK signaling pathway	11.2935	9.08434	0.0119016	0.114989	0.0712835	1.65726	1.66718	0.237408	0.558601	0.448493	1.74139	7.21134	0.0186921	0.276312	0.184377	1.52547	2.76862	0.109453	0.649475	0.522688	4.70257	4.99111	4.46803	4.25773	4.08688	4.45743	8.15387	9.01789	7.19974	4.92434	5.0974	5.15538	4.65813	6.25822	5.14188	4.43473	4.96762	5.13961
2153_at	2153	F5	coagulation factor V (proaccelerin, labile factor)	GO:0002576: platelet degranulation, GO:0005507: copper ion binding, GO:0005515: protein binding, GO:0005576: extracellular region, GO:0005576: extracellular region, GO:0005615: extracellular space, GO:0005886: plasma membrane, GO:0007155: cell adhesion, GO:0007596: blood coagulation, GO:0008015: blood circulation, GO:0030168: platelet activation, GO:0031093: platelet alpha granule lumen	04610: Complement and coagulation cascades	11.1559	67.0231	0.000222539	0.06697	0.0429594	2.21884	3.29462	0.0810805	0.402362	0.290196	1.32791	2.70219	0.114004	0.431715	0.319225	1.23491	2.81487	0.106435	0.646528	0.519441	5.38765	5.30541	5.71327	5.63186	5.29276	5.90828	8.76775	8.8623	9.20993	5.87275	5.9782	6.16387	6.28839	5.92091	7.41699	5.71827	5.68272	6.32257
1960_at	1960	EGR3	early growth response 3	GO:0001938: positive regulation of endothelial cell proliferation, GO:0002042: cell migration involved in sprouting angiogenesis, GO:0003677: DNA binding, GO:0003700: sequence-specific DNA binding transcription factor activity, GO:0005634: nucleus, GO:0006351: transcription, DNA-dependent, GO:0006355: regulation of transcription, DNA-dependent, GO:0007274: neuromuscular synaptic transmission, GO:…		10.9085	22.5087	0.00196796	0.0871829	0.0547479	1.58972	2.3037	0.147773	0.475837	0.360181	1.02205	1.19038	0.356033	0.651256	0.552121	-1.12186	-1.46425	0.280709	0.744268	0.655155	3.81599	3.80041	3.77739	4.24702	4.27027	3.87322	7.03134	7.52762	7.12706	4.31057	4.24978	3.92314	3.88411	4.74096	4.62663	4.30918	3.9462	3.60663
10205_at	10205	MPZL2	myelin protein zero-like 2	GO:0005515: protein binding, GO:0005856: cytoskeleton, GO:0005886: plasma membrane, GO:0007156: homophilic cell adhesion, GO:0009653: anatomical structure morphogenesis, GO:0016021: integral to membrane, GO:0033077: T cell differentiation in thymus		10.6366	20.7172	0.00232178	0.0889723	0.0557962	1.29496	5.49444	0.0315648	0.352422	0.247101	4.91644	9.23115	0.0115325	0.264079	0.174939	1.28401	11.1174	0.00799399	0.574845	0.443647	4.50431	3.74068	4.70139	4.03132	3.97152	4.56752	7.57185	7.26514	8.28865	6.74419	6.1471	6.4454	4.77686	4.07837	5.20035	4.36008	4.29788	4.99219
10046_at	10046	MAMLD1	mastermind-like domain containing 1	GO:0003674: molecular_function, GO:0005575: cellular_component, GO:0005634: nucleus, GO:0006351: transcription, DNA-dependent, GO:0006355: regulation of transcription, DNA-dependent, GO:0008584: male gonad development		10.4795	17.8087	0.00313826	0.0930327	0.0578156	-1.05299	-1.03393	0.409811	0.69083	0.600501	1.26509	4.07956	0.0551613	0.347313	0.244513	1.10244	1.55791	0.259571	0.734434	0.643714	4.04595	4.1055	3.70059	3.70964	4.19576	3.55694	7.36388	7.81798	6.76361	4.08105	4.65046	3.73473	3.87155	4.17698	3.56785	3.74578	4.25719	3.86547
129881_at	129881	CCDC173	coiled-coil domain containing 173			10.4715	16.0922	0.00383938	0.0971832	0.0605197	10.6011	4.36553	0.0486727	0.365537	0.256304	1.71839	4.73987	0.0417437	0.325504	0.224761	1.43406	4.47299	0.0465208	0.612867	0.471966	2.16509	2.13037	2.31548	2.05734	2.22544	2.18604	5.47003	5.15616	6.05826	2.59719	2.89844	3.26121	3.85924	6.04658	6.06717	2.40713	2.67665	2.91775
2353_at	2353	FOS	FBJ murine osteosarcoma viral oncogene homolog	GO:0001661: conditioned taste aversion, GO:0002224: toll-like receptor signaling pathway, GO:0002755: MyD88-dependent toll-like receptor signaling pathway, GO:0002756: MyD88-independent toll-like receptor signaling pathway, GO:0003690: double-stranded DNA binding, GO:0003700: sequence-specific DNA binding transcription factor activity, GO:0005515: protein binding, GO:0005634: nucleus, GO:0005654:…	04010: MAPK signaling pathway, 04380: Osteoclast differentiation, 04620: Toll-like receptor signaling pathway, 04660: T cell receptor signaling pathway, 04662: B cell receptor signaling pathway, 05140: Leishmaniasis, 05142: Chagas disease (American trypanosomiasis), 05200: Pathways in cancer, 05210: Colorectal cancer, 05323: Rheumatoid arthritis	10.4518	20.1203	0.00246107	0.0899679	0.0563628	5.94329	6.15909	0.0253627	0.339371	0.237929	2.33643	3.96564	0.0581012	0.351283	0.246748	1.75588	21.6638	0.00212395	0.534089	0.415733	4.64185	5.40164	4.90273	4.55848	5.13413	5.03242	8.29648	8.77104	7.9778	5.96307	5.71697	6.55049	6.3133	8.32933	7.71741	5.29613	5.97007	5.89251
4000_at	4000	LMNA	lamin A/C	GO:0005198: structural molecule activity, GO:0005198: structural molecule activity, GO:0005515: protein binding, GO:0005634: nucleus, GO:0005635: nuclear envelope, GO:0005635: nuclear envelope, GO:0005638: lamin filament, GO:0005638: lamin filament, GO:0005652: nuclear lamina, GO:0005654: nucleoplasm, GO:0005737: cytoplasm, GO:0005882: intermediate filament, GO:0006915: apoptotic process, GO:0006…	05410: Hypertrophic cardiomyopathy (HCM), 05412: Arrhythmogenic right ventricular cardiomyopathy (ARVC), 05414: Dilated cardiomyopathy	10.4156	62.529	0.000255665	0.0683156	0.0439292	8.84002	8.94263	0.0122748	0.330573	0.228935	2.94391	15.3402	0.00422259	0.247902	0.162828	1.69615	6.55925	0.0224628	0.59955	0.455475	5.11426	5.02329	4.63542	4.87183	4.71583	5.04698	8.50923	8.48631	7.9134	6.44525	6.46722	6.36243	7.54929	8.63727	7.78411	5.70389	5.66904	5.50332
5270_at	5270	SERPINE2	serpin peptidase inhibitor, clade E (nexin, plasminogen activator inhibitor type 1), member 2	GO:0004867: serine-type endopeptidase inhibitor activity, GO:0004867: serine-type endopeptidase inhibitor activity, GO:0005102: receptor binding, GO:0005515: protein binding, GO:0005539: glycosaminoglycan binding, GO:0005576: extracellular region, GO:0005615: extracellular space, GO:0005829: cytosol, GO:0008201: heparin binding, GO:0010757: negative regulation of plasminogen activation, GO:001095…		9.98434	30.0464	0.00110584	0.0781294	0.0488669	-1.05067	-0.555165	0.634587	0.830548	0.771796	2.75254	7.54738	0.0171061	0.270981	0.180703	1.09623	1.68733	0.233592	0.717846	0.619162	4.50778	4.29342	4.54347	4.58005	3.90585	4.62704	8.02925	7.44236	7.80647	6.38666	5.22453	5.80659	4.39411	3.93816	4.74429	4.76834	4.12606	4.60433
23034_at	23034	SAMD4A	sterile alpha motif domain containing 4A	GO:0005737: cytoplasm, GO:0017148: negative regulation of translation, GO:0030054: cell junction, GO:0030371: translation repressor activity, GO:0030425: dendrite, GO:0045202: synapse, GO:0045727: positive regulation of translation		9.9551	71.6171	0.000194912	0.0654476	0.041992	1.18281	1.43113	0.288703	0.602335	0.496468	2.2812	6.18338	0.0251713	0.288653	0.194312	1.28425	7.10088	0.0192613	0.598361	0.453544	3.05609	3.4094	3.12228	2.98769	2.92069	2.85324	6.3517	6.81107	6.36683	4.30618	4.3097	3.64447	3.36584	3.25744	3.61684	3.30404	3.3806	3.15439
2669_at	2669	GEM	GTP binding protein overexpressed in skeletal muscle	GO:0000287: magnesium ion binding, GO:0003924: GTPase activity, GO:0005515: protein binding, GO:0005516: calmodulin binding, GO:0005525: GTP binding, GO:0006184: GTP catabolic process, GO:0006955: immune response, GO:0007165: signal transduction, GO:0007166: cell surface receptor signaling pathway, GO:0007264: small GTPase mediated signal transduction, GO:0009898: internal side of plasma membrane…		9.72908	19.6144	0.00258918	0.0909997	0.056849	1.20972	1.77058	0.218647	0.541539	0.430325	2.20339	6.26956	0.0245091	0.28836	0.193847	1.21969	2.56336	0.124415	0.659542	0.537287	3.32026	3.34428	3.34072	3.54995	3.37589	3.37737	6.91066	6.53201	6.34615	4.96296	4.17284	4.5213	3.36481	3.88386	3.53511	4.04487	3.55504	3.53778
3604_at	3604	TNFRSF9	tumor necrosis factor receptor superfamily, member 9	GO:0004872: receptor activity, GO:0005887: integral to plasma membrane, GO:0006917: induction of apoptosis, GO:0008285: negative regulation of cell proliferation, GO:0009897: external side of plasma membrane	04060: Cytokine-cytokine receptor interaction	8.94998	18.2024	0.00300457	0.092344	0.0573724	1.36252	4.31675	0.0496978	0.367318	0.257568	1.20492	2.02639	0.179959	0.50302	0.38974	1.12416	6.73025	0.0213717	0.59955	0.455475	5.58276	5.43012	5.4291	5.27472	5.17909	4.77149	8.95678	8.6774	8.23368	5.76454	5.41053	4.8232	6.00148	5.70406	6.05362	5.4219	5.39736	4.91127
3576_at	3576	IL8	interleukin 8	GO:0001525: angiogenesis, GO:0002237: response to molecule of bacterial origin, GO:0005153: interleukin-8 receptor binding, GO:0005515: protein binding, GO:0005576: extracellular region, GO:0005615: extracellular space, GO:0005622: intracellular, GO:0006928: cellular component movement, GO:0006954: inflammatory response, GO:0006955: immune response, GO:0006987: activation of signaling protein act…	04060: Cytokine-cytokine receptor interaction, 04062: Chemokine signaling pathway, 04620: Toll-like receptor signaling pathway, 04621: NOD-like receptor signaling pathway, 04622: RIG-I-like receptor signaling pathway, 05120: Epithelial cell signaling in Helicobacter pylori infection, 05131: Shigellosis, 05142: Chagas disease (American trypanosomiasis), 05144: Malaria, 05146: Amoebiasis, 05160: He…	8.46391	8.9183	0.0123407	0.11668	0.0723514	-1.03785	-0.47977	0.678735	0.853291	0.801939	1.46909	4.14594	0.0535474	0.344658	0.24205	1.21582	1.16371	0.364598	0.788559	0.711195	3.59403	3.7939	3.33843	3.52675	3.51764	2.84222	6.0793	6.40848	7.11115	4.14588	3.80578	3.56492	3.75378	2.88836	3.64839	3.84764	3.36509	3.42593
348840_at	348840	ANKRD18DP	ankyrin repeat domain 18D, pseudogene			8.34086	21.7322	0.00211064	0.0882397	0.0553456	1.57999	4.77187	0.0412198	0.357994	0.250497	2.86251	2.50583	0.129121	0.446037	0.334137	1.0431	0.943121	0.445173	0.823655	0.760199	2.6322	2.36161	2.19062	2.53225	2.62066	2.43374	5.71481	5.63129	4.97863	4.82099	3.03502	3.67773	2.96048	3.05609	3.09068	2.5445	2.57626	2.63674
50616_at	50616	IL22	interleukin 22	GO:0005125: cytokine activity, GO:0005576: extracellular region, GO:0005615: extracellular space, GO:0006953: acute-phase response, GO:0006954: inflammatory response, GO:0007267: cell-cell signaling, GO:0045518: interleukin-22 receptor binding	04060: Cytokine-cytokine receptor interaction, 04630: Jak-STAT signaling pathway	8.33551	13.669	0.00530952	0.0995335	0.0617011	1.16573	2.6275	0.119446	0.446187	0.332598	1.24502	3.22257	0.084296	0.393465	0.283074	1.16163	1.71285	0.228873	0.71591	0.61534	2.31464	2.63108	2.03615	2.25666	2.26356	1.98469	4.89899	5.88732	5.27712	2.48041	2.42904	2.51651	2.37625	2.87644	2.3789	2.63956	2.23969	2.2445
6674_at	6674	SPAG1	sperm associated antigen 1	GO:0005525: GTP binding, GO:0005737: cytoplasm, GO:0007338: single fertilization, GO:0016787: hydrolase activity		8.00015	25.7299	0.00150709	0.0833745	0.0523008	1.9267	22.1707	0.00202824	0.330573	0.225189	1.64653	5.65731	0.0298529	0.302345	0.204507	1.30568	1.88835	0.199584	0.698791	0.593316	3.56412	3.5708	3.43565	3.70402	3.36304	3.16198	6.77653	6.39036	6.37526	4.58731	3.82885	3.93928	4.59105	4.45468	4.35943	3.64361	3.68457	3.93463
3565_at	3565	IL4	interleukin 4	GO:0002227: innate immune response in mucosa, GO:0002296: T-helper 1 cell lineage commitment, GO:0002674: negative regulation of acute inflammatory response, GO:0002677: negative regulation of chronic inflammatory response, GO:0005125: cytokine activity, GO:0005136: interleukin-4 receptor binding, GO:0005515: protein binding, GO:0005615: extracellular space, GO:0006935: chemotaxis, GO:0006955: im…	04060: Cytokine-cytokine receptor interaction, 04630: Jak-STAT signaling pathway, 04640: Hematopoietic cell lineage, 04660: T cell receptor signaling pathway, 04664: Fc epsilon RI signaling pathway, 04672: Intestinal immune network for IgA production, 05140: Leishmaniasis, 05310: Asthma, 05320: Autoimmune thyroid disease, 05330: Allograft rejection	7.79814	4.0351	0.0562823	0.205347	0.136335	-1.00478	-0.262588	0.817442	0.923629	0.894473	-1.10918	-1.08618	0.390882	0.677227	0.582243	-1.09974	-0.895225	0.465137	0.831837	0.771162	2.21834	2.53131	3.55945	2.10714	2.76223	2.74186	5.4205	6.15563	4.45414	1.98548	2.83598	2.294	2.70876	2.5275	2.78226	2.30154	2.46592	2.36354
56895_at	56895	AGPAT4	1-acylglycerol-3-phosphate O-acyltransferase 4 (lysophosphatidic acid acyltransferase, delta)	GO:0003841: 1-acylglycerol-3-phosphate O-acyltransferase activity, GO:0005789: endoplasmic reticulum membrane, GO:0008654: phospholipid biosynthetic process, GO:0016021: integral to membrane, GO:0016024: CDP-diacylglycerol biosynthetic process, GO:0019432: triglyceride biosynthetic process, GO:0044255: cellular lipid metabolic process, GO:0044281: small molecule metabolic process	00561: Glycerolipid metabolism, 00564: Glycerophospholipid metabolism, 01100: Metabolic pathways	7.77392	57.5154	0.000302159	0.0683156	0.0439292	4.69062	10.7017	0.00861886	0.330573	0.228418	1.00176	-0.386197	0.736563	0.884516	0.843079	-1.11223	-1.88894	0.199494	0.698791	0.593246	5.31006	5.3173	5.0459	5.00493	5.76349	4.92745	8.24266	8.19966	8.10134	5.50661	4.69922	5.07957	7.05315	7.64593	7.55714	4.96023	5.44179	4.81913
384_at	384	ARG2	arginase, type II	GO:0000050: urea cycle, GO:0000050: urea cycle, GO:0001657: ureteric bud development, GO:0001666: response to hypoxia, GO:0004053: arginase activity, GO:0005739: mitochondrion, GO:0005759: mitochondrial matrix, GO:0006525: arginine metabolic process, GO:0006809: nitric oxide biosynthetic process, GO:0006915: apoptotic process, GO:0006941: striated muscle contraction, GO:0007494: midgut developmen…	00330: Arginine and proline metabolism, 01100: Metabolic pathways, 05146: Amoebiasis	7.5752	13.8973	0.00513785	0.0995335	0.0617011	1.96898	3.43139	0.075444	0.396935	0.284237	1.41189	9.06215	0.0119589	0.264678	0.17524	1.11918	0.861682	0.479676	0.836995	0.77774	3.81926	3.86953	3.89199	3.61018	3.6853	3.52337	6.50037	6.5526	7.19794	4.1998	4.0855	4.02022	4.26516	5.2507	4.84803	3.42022	4.00484	3.82551
6351_at	6351	CCL4	chemokine (C-C motif) ligand 4	GO:0005125: cytokine activity, GO:0005576: extracellular region, GO:0005615: extracellular space, GO:0006928: cellular component movement, GO:0006935: chemotaxis, GO:0006954: inflammatory response, GO:0006955: immune response, GO:0007155: cell adhesion, GO:0007163: establishment or maintenance of cell polarity, GO:0007165: signal transduction, GO:0007267: cell-cell signaling, GO:0008009: chemokin…	04060: Cytokine-cytokine receptor interaction, 04062: Chemokine signaling pathway, 04620: Toll-like receptor signaling pathway, 04623: Cytosolic DNA-sensing pathway	7.57502	12.5505	0.00628876	0.101811	0.0631558	1.43997	22.2725	0.00200979	0.330573	0.225189	-1.2476	-1.80118	0.213469	0.536076	0.423347	1.04351	0.360054	0.753274	0.930412	0.909115	5.19896	5.32627	4.92513	5.29315	4.98922	5.09858	8.53154	8.06863	7.50026	4.92209	4.98841	4.43651	5.75121	5.8724	5.40371	5.07719	5.32991	5.1032
22822_at	22822	PHLDA1	pleckstrin homology-like domain, family A, member 1	GO:0005515: protein binding, GO:0005543: phospholipid binding, GO:0005634: nucleus, GO:0005886: plasma membrane, GO:0006915: apoptotic process, GO:0006917: induction of apoptosis, GO:0030659: cytoplasmic vesicle membrane, GO:0045210: FasL biosynthetic process		7.38456	15.9474	0.003909	0.0974507	0.0605744	2.40537	27.0995	0.00135891	0.330573	0.225189	7.23909	10.2705	0.00934748	0.262474	0.174317	1.18821	1.2543	0.336456	0.772218	0.692191	5.23171	5.62883	5.12546	5.49423	4.9793	4.94702	8.43619	8.41128	7.72366	7.87556	8.32308	7.6148	6.51966	6.9603	6.30033	5.5273	5.56419	5.00572
3732_at	3732	CD82	CD82 molecule	GO:0005515: protein binding, GO:0005886: plasma membrane, GO:0005887: integral to plasma membrane	04115: p53 signaling pathway	7.3719	8.65963	0.0130743	0.118735	0.0737999	1.67247	1.93617	0.192474	0.519166	0.40585	1.02633	0.00691693	0.995109	0.998218	0.997071	-1.17807	-2.82036	0.106085	0.646528	0.519441	6.34238	5.63537	5.11255	6.37307	6.70853	6.53219	8.50777	8.79835	8.22908	6.81337	6.4037	6.40021	6.42027	6.28115	6.37399	6.02793	6.63691	6.22414
9447_at	9447	AIM2	absent in melanoma 2	GO:0003690: double-stranded DNA binding, GO:0005634: nucleus, GO:0005737: cytoplasm, GO:0005739: mitochondrion, GO:0005829: cytosol, GO:0006955: immune response, GO:0035458: cellular response to interferon-beta, GO:0035690: cellular response to drug, GO:0035872: nucleotide-binding domain, leucine rich repeat containing receptor signaling pathway, GO:0044444: cytoplasmic part, GO:0045087: innate i…	04623: Cytosolic DNA-sensing pathway	7.33131	33.7715	0.000875646	0.0757953	0.0478133	2.34782	5.51429	0.0313486	0.35209	0.246969	5.44736	21.2907	0.0021988	0.231536	0.149471	1.77568	2.99217	0.0958964	0.644605	0.516598	4.4688	4.81883	4.42476	4.90564	5.45989	4.04276	7.3488	7.82931	7.14155	7.20722	7.80326	6.70661	5.85881	6.26349	5.19083	5.1988	6.32745	5.22999
4430_at	4430	MYO1B	myosin IB	GO:0000146: microfilament motor activity, GO:0003779: actin binding, GO:0005516: calmodulin binding, GO:0005524: ATP binding, GO:0005546: phosphatidylinositol-4,5-bisphosphate binding, GO:0005547: phosphatidylinositol-3,4,5-trisphosphate binding, GO:0005737: cytoplasm, GO:0005886: plasma membrane, GO:0005903: brush border, GO:0016459: myosin complex, GO:0030048: actin filament-based movement, GO:…		6.90531	11.7729	0.00713776	0.103084	0.0638483	-1.07995	-1.25205	0.337124	0.639934	0.53899	4.84024	21.2752	0.002202	0.231536	0.149471	1.38543	13.8632	0.00516297	0.55477	0.425377	3.58212	3.25831	3.38351	3.6183	3.32194	3.1599	5.73263	6.24531	6.44491	5.94484	5.73704	5.22034	3.649	3.07851	3.145	4.03414	3.78257	3.69205
55304_at	55304	SPTLC3	serine palmitoyltransferase, long chain base subunit 3	GO:0004758: serine C-palmitoyltransferase activity, GO:0005789: endoplasmic reticulum membrane, GO:0006665: sphingolipid metabolic process, GO:0016021: integral to membrane, GO:0017059: serine C-palmitoyltransferase complex, GO:0030148: sphingolipid biosynthetic process, GO:0030170: pyridoxal phosphate binding, GO:0044281: small molecule metabolic process, GO:0046520: sphingoid biosynthetic proce…	00600: Sphingolipid metabolism, 01100: Metabolic pathways	6.65424	5.78799	0.0285767	0.154021	0.0988122	-1.06238	-0.50581	0.66323	0.844922	0.790708	1.42992	3.62094	0.0685237	0.369344	0.261371	-1.04702	-0.754567	0.529257	0.855634	0.806803	3.54149	4.73843	3.53276	3.05778	3.65074	3.0265	6.52141	6.14809	6.76796	3.83072	3.96488	3.44628	3.56534	4.09815	3.75384	3.16868	3.53729	2.8106
5990_at	5990	RFX2	regulatory factor X, 2 (influences HLA class II expression)	GO:0003677: DNA binding, GO:0005634: nucleus, GO:0006351: transcription, DNA-dependent, GO:0006355: regulation of transcription, DNA-dependent		6.6429	15.4407	0.00416813	0.0979864	0.0607301	4.12515	9.7007	0.0104602	0.330573	0.228935	1.10296	1.20179	0.352444	0.648772	0.548856	1.09154	0.756538	0.5283	0.855251	0.806062	4.7044	4.3773	4.38376	4.76311	4.26842	4.4496	7.59591	7.2597	6.74397	4.79702	4.62163	4.46066	6.14447	6.73014	6.57083	4.57756	4.61584	4.617
283209_at	283209	PGM2L1	phosphoglucomutase 2-like 1	GO:0004614: phosphoglucomutase activity, GO:0005829: cytosol, GO:0006006: glucose metabolic process, GO:0016052: carbohydrate catabolic process, GO:0047933: glucose-1,6-bisphosphate synthase activity	00500: Starch and sucrose metabolism	6.49271	94.34	0.00011234	0.0602998	0.039109	1.90684	7.31369	0.0181866	0.333448	0.230736	1.89592	9.08153	0.0119088	0.264149	0.174939	-1.06756	-1.83184	0.208444	0.703235	0.599809	5.79527	5.77465	6.12734	5.9477	5.50558	5.71928	8.54542	8.42612	8.82047	6.66395	6.49706	6.75955	6.46896	6.86142	7.12835	5.76739	5.39683	5.71965
5997_at	5997	RGS2	regulator of G-protein signaling 2, 24kDa	GO:0005096: GTPase activator activity, GO:0005515: protein binding, GO:0005516: calmodulin binding, GO:0005730: nucleolus, GO:0005737: cytoplasm, GO:0005739: mitochondrion, GO:0005829: cytosol, GO:0005886: plasma membrane, GO:0006417: regulation of translation, GO:0007049: cell cycle, GO:0007283: spermatogenesis, GO:0008277: regulation of G-protein coupled receptor protein signaling pathway, GO:0…		6.47139	14.8651	0.00449498	0.0988444	0.0613035	1.97248	8.46809	0.0136602	0.330573	0.228935	3.43117	8.87862	0.0124492	0.265705	0.176452	1.45627	4.33926	0.0492209	0.612867	0.473143	5.17439	5.77551	6.05554	5.23452	5.27657	5.60997	8.12718	8.502	8.39276	7.25126	7.26661	6.7954	6.15046	6.94241	6.82535	5.75043	6.02819	5.93792
1647_at	1647	GADD45A	growth arrest and DNA-damage-inducible, alpha	GO:0000079: regulation of cyclin-dependent protein kinase activity, GO:0000086: G2/M transition of mitotic cell cycle, GO:0005515: protein binding, GO:0005634: nucleus, GO:0006281: DNA repair, GO:0006469: negative regulation of protein kinase activity, GO:0006915: apoptotic process, GO:0007050: cell cycle arrest, GO:0007098: centrosome cycle, GO:0042770: signal transduction in response to DNA dam…	04010: MAPK signaling pathway, 04110: Cell cycle, 04115: p53 signaling pathway	6.46743	25.2821	0.00156084	0.0833745	0.0523008	1.2893	2.81666	0.10632	0.430684	0.317872	2.23243	9.30586	0.0113512	0.264079	0.174939	1.94103	6.75863	0.0211982	0.59955	0.455475	6.32928	6.92989	6.49134	6.2794	6.07518	6.21848	9.21437	9.4528	9.13919	7.48214	7.40653	7.12856	6.43955	7.3569	7.02142	6.9801	7.3706	7.02032
4117_at	4117	MAK	male germ cell-associated kinase	GO:0001750: photoreceptor outer segment, GO:0001917: photoreceptor inner segment, GO:0003713: transcription coactivator activity, GO:0004672: protein kinase activity, GO:0004693: cyclin-dependent protein kinase activity, GO:0005515: protein binding, GO:0005524: ATP binding, GO:0005634: nucleus, GO:0005813: centrosome, GO:0006351: transcription, DNA-dependent, GO:0006355: regulation of transcripti…		6.34132	6.55762	0.0224736	0.140356	0.0890298	3.70644	6.62195	0.0220533	0.338127	0.235462	1.10086	0.392888	0.732324	0.882087	0.840051	1.0182	0.3618	0.752151	0.93021	0.90888	2.58232	2.80191	2.58249	2.83007	2.89924	2.74353	5.2986	4.48721	5.78977	3.40187	2.85057	2.50799	3.87736	4.81915	4.78956	2.75978	2.88209	2.89924
356_at	356	FASLG	Fas ligand (TNF superfamily, member 6)	GO:0000122: negative regulation of transcription from RNA polymerase II promoter, GO:0005102: receptor binding, GO:0005125: cytokine activity, GO:0005164: tumor necrosis factor receptor binding, GO:0005515: protein binding, GO:0005576: extracellular region, GO:0005615: extracellular space, GO:0005634: nucleus, GO:0005887: integral to plasma membrane, GO:0005901: caveola, GO:0006351: transcription…	04010: MAPK signaling pathway, 04060: Cytokine-cytokine receptor interaction, 04210: Apoptosis, 04650: Natural killer cell mediated cytotoxicity, 04722: Neurotrophin signaling pathway, 04940: Type I diabetes mellitus, 05142: Chagas disease (American trypanosomiasis), 05143: African trypanosomiasis, 05200: Pathways in cancer, 05320: Autoimmune thyroid disease, 05330: Allograft rejection, 05332: Gr…	6.24893	41.9095	0.000568857	0.0731028	0.0469684	1.38616	1.76677	0.219303	0.54184	0.430629	-1.145	-0.909842	0.458946	0.724996	0.64034	-1.09673	-0.777836	0.518073	0.85221	0.800938	6.1751	6.00866	4.67247	6.25117	5.89813	5.00514	8.69771	8.74638	7.33476	6.09627	6.06731	4.2621	6.17908	6.44814	5.52015	5.70744	5.77223	5.18525
23603_at	23603	CORO1C	coronin, actin binding protein, 1C	GO:0006909: phagocytosis, GO:0007165: signal transduction, GO:0015629: actin cytoskeleton, GO:0030036: actin cytoskeleton organization, GO:0051015: actin filament binding		6.16952	38.6342	0.0006693	0.0749568	0.0473813	1.40423	14.1444	0.00496126	0.330573	0.227323	1.32063	2.31732	0.146403	0.467421	0.354875	-1.09262	-0.639662	0.587886	0.875208	0.833634	6.38229	6.06552	6.28644	7.01695	6.79479	6.09747	8.90499	8.81727	8.87779	7.12729	7.15121	6.77749	6.82515	6.62214	6.75379	6.77533	6.1253	6.44363
5891_at	5891	MOK	MOK protein kinase	GO:0004672: protein kinase activity, GO:0004674: protein serine/threonine kinase activity, GO:0004693: cyclin-dependent protein kinase activity, GO:0005524: ATP binding, GO:0005737: cytoplasm, GO:0006468: protein phosphorylation, GO:0007165: signal transduction		6.02517	9.13173	0.0117806	0.11483	0.0712238	7.35859	5.963	0.0269902	0.342488	0.240234	1.52396	5.08849	0.0365185	0.316595	0.216144	1.51782	7.53478	0.0171619	0.598361	0.449716	3.54984	4.00931	3.1057	3.02266	3.54966	3.32829	6.00191	5.95585	6.23483	3.8435	3.97125	3.88023	5.39593	7.04254	6.46945	3.77298	4.10797	3.81242
1843_at	1843	DUSP1	dual specificity phosphatase 1	GO:0000188: inactivation of MAPK activity, GO:0001706: endoderm formation, GO:0004726: non-membrane spanning protein tyrosine phosphatase activity, GO:0005515: protein binding, GO:0005654: nucleoplasm, GO:0006470: protein dephosphorylation, GO:0006979: response to oxidative stress, GO:0007049: cell cycle, GO:0008330: protein tyrosine/threonine phosphatase activity, GO:0009416: response to light s…	04010: MAPK signaling pathway	5.97049	34.4085	0.000843566	0.0757953	0.0478133	5.71606	7.3174	0.0181687	0.333448	0.230736	1.35003	3.0154	0.094627	0.407843	0.296915	1.64173	2.37005	0.14126	0.670718	0.55252	5.65289	6.03355	5.58942	5.79183	5.97223	5.55409	8.3	8.45798	8.23999	6.07417	6.18725	6.29672	7.43193	8.86394	8.31266	5.92156	6.75617	6.63085
100506075_at	100506075	LOC100506075	uncharacterized LOC100506075			5.82229	34.006	0.000863627	0.0757953	0.0478133	1.33458	1.93832	0.192162	0.518795	0.405506	1.25316	2.10829	0.169532	0.491257	0.378485	-1.01486	-0.583715	0.618473	0.883689	0.845806	4.40377	4.2464	4.46124	4.6991	4.26548	4.19163	6.95273	6.64965	7.12227	5.25972	4.58615	4.24218	5.18062	4.52081	4.57342	4.74691	4.23444	4.10796
57162_at	57162	PELI1	pellino E3 ubiquitin protein ligase 1	GO:0001819: positive regulation of cytokine production, GO:0002224: toll-like receptor signaling pathway, GO:0002755: MyD88-dependent toll-like receptor signaling pathway, GO:0004842: ubiquitin-protein ligase activity, GO:0005829: cytosol, GO:0008063: Toll signaling pathway, GO:0030890: positive regulation of B cell proliferation, GO:0031398: positive regulation of protein ubiquitination, GO:0032…		5.81527	20.3664	0.00240218	0.0893514	0.0560522	1.57733	7.88302	0.0157139	0.33094	0.228935	3.18295	18.7586	0.00282978	0.24282	0.16021	1.10938	2.05545	0.176162	0.681657	0.571255	7.22079	7.39654	7.77512	7.24973	7.46701	7.5937	9.85918	10.0649	10.0568	9.03458	9.18548	9.08536	7.81763	8.21211	8.32067	7.25908	7.7154	7.77482
55509_at	55509	BATF3	basic leucine zipper transcription factor, ATF-like 3	GO:0003700: sequence-specific DNA binding transcription factor activity, GO:0003714: transcription corepressor activity, GO:0005634: nucleus, GO:0006355: regulation of transcription, DNA-dependent, GO:0006366: transcription from RNA polymerase II promoter, GO:0043565: sequence-specific DNA binding, GO:0046983: protein dimerization activity		5.77306	7.47191	0.0174444	0.129846	0.0815723	1.38436	6.13825	0.0255286	0.339371	0.237929	2.12337	46.369	0.000464773	0.229172	0.149087	1.22636	0.702206	0.555271	0.864482	0.817501	4.74086	4.82739	4.40444	4.30288	4.86315	4.20755	6.56625	7.75757	7.02575	5.39829	5.90468	5.32854	5.05992	5.33116	4.97749	4.92319	4.27648	4.76923
57568_at	57568	SIPA1L2	signal-induced proliferation-associated 1 like 2	GO:0005096: GTPase activator activity, GO:0005622: intracellular, GO:0051056: regulation of small GTPase mediated signal transduction		5.76243	9.90679	0.0100359	0.110307	0.0683321	-1.05629	-0.927649	0.451521	0.718547	0.634034	-1.1896	-2.18688	0.160285	0.483215	0.369833	1.00775	-0.0528363	0.962665	0.990286	0.986661	5.81678	5.4615	5.33287	5.70517	5.16495	5.37736	8.35999	8.34763	7.35634	5.33088	5.1426	4.99227	5.77688	5.20108	5.37908	5.91292	5.28509	5.02172
257177_at	257177	C1orf192	chromosome 1 open reading frame 192			5.74464	60.8612	0.000269863	0.0683156	0.0439292	5.81104	4.75125	0.0415563	0.357994	0.250497	1.06815	1.47025	0.279292	0.590586	0.48346	1.10137	1.3931	0.298232	0.756735	0.667941	2.24614	2.41279	2.32662	2.33736	2.47631	2.40415	4.81577	4.85142	4.88148	2.53786	2.40334	2.54775	3.63467	5.39772	5.11283	2.65056	2.37282	2.58157
467_at	467	ATF3	activating transcription factor 3	GO:0003700: sequence-specific DNA binding transcription factor activity, GO:0003714: transcription corepressor activity, GO:0005515: protein binding, GO:0005634: nucleus, GO:0005654: nucleoplasm, GO:0005730: nucleolus, GO:0006094: gluconeogenesis, GO:0006351: transcription, DNA-dependent, GO:0006355: regulation of transcription, DNA-dependent, GO:0006987: activation of signaling protein activity …		5.69171	17.1369	0.00338785	0.0948507	0.0589102	1.25317	0.864729	0.478336	0.736847	0.655937	2.15571	24.3644	0.00168032	0.229172	0.149087	1.83288	3.69133	0.0661865	0.617712	0.485203	3.78083	4.08566	3.19759	3.65314	3.50343	3.14027	6.07483	6.49619	5.9746	4.7293	4.69953	4.18818	3.69218	4.0296	4.09073	4.18743	4.78448	3.8365
28984_at	28984	RGCC	regulator of cell cycle	GO:0000079: regulation of cyclin-dependent protein kinase activity, GO:0005634: nucleus, GO:0005730: nucleolus, GO:0005737: cytoplasm, GO:0005815: microtubule organizing center, GO:0007049: cell cycle, GO:0072537: fibroblast activation		5.64754	69.0953	0.000209395	0.0663754	0.0428353	2.62593	9.75091	0.0103544	0.330573	0.228935	1.46052	11.0583	0.0080786	0.256259	0.169316	1.01107	0.332544	0.771099	0.93478	0.914288	7.12674	7.35916	7.43933	7.42986	7.27979	7.687	9.69474	9.80999	9.91063	7.87624	7.87012	8.28475	8.31167	9.01308	8.73646	7.3698	7.29203	7.77847
51134_at	51134	CCDC41	coiled-coil domain containing 41	GO:0003674: molecular_function, GO:0005575: cellular_component, GO:0008150: biological_process		5.64308	24.6544	0.00164112	0.0839492	0.0525525	1.82526	4.15631	0.0533014	0.37133	0.260948	1.01317	-0.011315	0.991999	0.997111	0.99593	1.16007	1.35404	0.308427	0.759156	0.673284	5.82866	5.83363	5.88842	5.80457	5.72265	5.7303	8.40408	8.12197	8.4934	6.10818	5.42584	5.71762	6.28903	6.74472	7.03861	5.99313	5.67253	6.18944
407013_at	407013	MIR24-2	microRNA 24-2			5.61743	8.3341	0.0140937	0.121649	0.0759654	2.13325	2.38843	0.139526	0.467783	0.353274	-1.0753	-1.86252	0.20357	0.525136	0.413347	1.09035	0.480779	0.678129	0.904659	0.876037	2.47214	3.05314	2.96276	2.95564	2.91621	3.09781	5.632	5.08821	4.89498	2.89149	2.9076	2.84516	2.98169	4.83443	3.58458	3.45533	2.82397	2.97606
339665_at	339665	SLC35E4	solute carrier family 35, member E4	GO:0016021: integral to membrane		5.54384	32.8563	0.000925037	0.0757953	0.0478133	1.49404	2.42685	0.135996	0.4634	0.349291	1.51313	5.46369	0.0319042	0.306534	0.208185	1.53567	19.1791	0.00270756	0.55477	0.425377	4.52977	4.04276	4.41842	3.87763	4.29217	4.34281	7.0853	6.57063	6.73615	4.59062	4.66676	5.02423	4.55358	4.93222	5.10818	4.53779	4.93168	4.89762
150290_at	150290	DUSP18	dual specificity phosphatase 18	GO:0004725: protein tyrosine phosphatase activity, GO:0005634: nucleus, GO:0005737: cytoplasm, GO:0008138: protein tyrosine/serine/threonine phosphatase activity, GO:0017017: MAP kinase tyrosine/serine/threonine phosphatase activity, GO:0035335: peptidyl-tyrosine dephosphorylation		5.53368	25.2661	0.00156281	0.0833745	0.0523008	1.58147	5.99752	0.0266927	0.342488	0.240234	1.49259	8.13752	0.0147677	0.267466	0.177185	1.12599	3.35544	0.0785017	0.627758	0.496614	7.12968	6.81025	6.82511	6.56898	6.5758	6.34897	9.45989	9.46212	9.22767	7.2779	7.04597	6.89289	7.5237	7.6272	7.56382	6.63824	6.78425	6.57958
22936_at	22936	ELL2	elongation factor, RNA polymerase II, 2	GO:0005634: nucleus, GO:0006355: regulation of transcription, DNA-dependent, GO:0006368: transcription elongation from RNA polymerase II promoter, GO:0008023: transcription elongation factor complex		5.49331	19.4437	0.00263464	0.0911033	0.0569459	1.86968	7.51246	0.0172614	0.333265	0.230079	1.14712	1.84864	0.205756	0.527197	0.4153	1.37221	2.32813	0.145328	0.671405	0.554778	5.97721	6.5527	6.31859	6.29698	6.49058	5.97062	8.61282	9.04946	8.5269	6.66302	6.49951	6.16765	6.69101	7.67049	7.1656	6.48256	6.72737	6.81942
3595_at	3595	IL12RB2	interleukin 12 receptor, beta 2	GO:0004896: cytokine receptor activity, GO:0005887: integral to plasma membrane, GO:0007166: cell surface receptor signaling pathway, GO:0008284: positive regulation of cell proliferation, GO:0009897: external side of plasma membrane, GO:0018108: peptidyl-tyrosine phosphorylation, GO:0019221: cytokine-mediated signaling pathway, GO:0019901: protein kinase binding, GO:0032496: response to lipopoly…	04060: Cytokine-cytokine receptor interaction, 04630: Jak-STAT signaling pathway	5.48031	9.17412	0.0116739	0.114543	0.0710474	1.53558	3.27257	0.0820459	0.402862	0.290849	4.46503	16.0849	0.00384285	0.247902	0.162828	1.27465	2.35449	0.142751	0.671301	0.553286	4.82069	5.64123	5.01439	4.88506	5.72808	4.99202	7.47125	7.48176	7.73258	7.179	7.60837	7.25795	5.30178	5.99433	5.96571	4.94667	6.26966	5.39776
23223_at	23223	RRP12	ribosomal RNA processing 12 homolog (S. cerevisiae)	GO:0005730: nucleolus, GO:0016021: integral to membrane, GO:0031965: nuclear membrane		5.43566	23.7041	0.00177499	0.0858281	0.0538598	1.23904	1.68785	0.233495	0.555071	0.44492	1.84428	13.5501	0.00540235	0.256259	0.169316	1.1697	2.73965	0.111406	0.651171	0.525629	5.9502	5.87464	5.76994	5.99396	5.62331	5.51294	8.41949	8.46832	8.01266	6.74687	6.54453	6.47933	5.88656	6.44286	6.12334	6.05878	5.88896	5.8475
619279_at	619279	ZNF704	zinc finger protein 704	GO:0005622: intracellular, GO:0008270: zinc ion binding		5.40164	13.6472	0.0053264	0.0995335	0.0617011	1.41908	3.31999	0.0799903	0.401182	0.28921	2.02704	3.8167	0.062301	0.358831	0.252914	1.09699	0.687388	0.562847	0.867248	0.82112	4.82274	4.65068	4.81466	4.04018	4.31814	4.70089	7.5519	6.76914	7.20201	5.59906	5.05459	5.25551	5.53272	4.86019	5.36571	4.38285	4.53076	4.49012
3720_at	3720	JARID2	jumonji, AT rich interactive domain 2	GO:0000122: negative regulation of transcription from RNA polymerase II promoter, GO:0001889: liver development, GO:0003677: DNA binding, GO:0003682: chromatin binding, GO:0005634: nucleus, GO:0006351: transcription, DNA-dependent, GO:0007417: central nervous system development, GO:0008285: negative regulation of cell proliferation, GO:0031061: negative regulation of histone methylation, GO:00350…		5.3919	34.7248	0.000828289	0.0757953	0.0478133	1.23779	5.76242	0.02882	0.346755	0.243356	1.28163	7.54058	0.0171362	0.270981	0.180703	1.12926	2.87469	0.102703	0.646528	0.518876	7.76229	7.66424	7.43804	7.78855	7.58506	7.66923	10.1375	10.23	9.77912	8.16155	8.01383	7.93678	7.96251	8.01366	7.8059	7.86196	7.74909	7.95039
27_at	27	ABL2	v-abl Abelson murine leukemia viral oncogene homolog 2	GO:0000287: magnesium ion binding, GO:0003785: actin monomer binding, GO:0004672: protein kinase activity, GO:0004713: protein tyrosine kinase activity, GO:0004715: non-membrane spanning protein tyrosine kinase activity, GO:0005515: protein binding, GO:0005524: ATP binding, GO:0005829: cytosol, GO:0006464: cellular protein modification process, GO:0006468: protein phosphorylation, GO:0007155: cel…	04012: ErbB signaling pathway, 05416: Viral myocarditis	5.39163	11.5729	0.00738394	0.104348	0.0645672	-1.08386	-0.838992	0.489775	0.743999	0.664934	1.08149	7.8145	0.015984	0.267799	0.177963	1.04097	0.25291	0.823958	0.950942	0.935834	5.54338	5.67907	5.5013	5.8429	5.49861	5.38544	8.06877	8.36285	7.49849	5.92823	5.61773	5.51963	5.66038	5.10518	5.51794	5.67674	5.43354	5.73683
196264_at	196264	MPZL3	myelin protein zero-like 3	GO:0005515: protein binding, GO:0007155: cell adhesion, GO:0016021: integral to membrane, GO:0030198: extracellular matrix organization, GO:0042633: hair cycle		5.38245	18.9683	0.00276782	0.0917663	0.0571733	1.79533	9.24696	0.0114938	0.330573	0.228935	2.49249	17.1067	0.00339978	0.247902	0.162828	1.18403	1.4608	0.281529	0.744857	0.655442	7.0574	6.96556	6.79969	7.06839	6.98827	6.42625	9.48267	9.15397	9.43615	8.4933	8.15455	7.77569	7.73276	7.71798	7.87308	7.0106	7.24998	6.90387
284611_at	284611	FAM102B	family with sequence similarity 102, member B			5.3552	75.5507	0.000175149	0.0633413	0.0408496	3.06954	7.367	0.0179314	0.333448	0.230378	1.76415	4.304	0.0499711	0.337776	0.23681	-1.00408	-0.127292	0.910354	0.97852	0.969926	6.84421	6.81894	6.66624	6.37897	6.25311	5.98903	9.30863	9.1769	9.10456	7.32366	6.68165	7.00467	7.96713	8.6731	8.43826	6.44535	6.02697	6.10781
2672_at	2672	GFI1	growth factor independent 1 transcription repressor	GO:0000083: regulation of transcription involved in G1/S phase of mitotic cell cycle, GO:0000122: negative regulation of transcription from RNA polymerase II promoter, GO:0005515: protein binding, GO:0005634: nucleus, GO:0006351: transcription, DNA-dependent, GO:0008270: zinc ion binding, GO:0010956: negative regulation of calcidiol 1-monooxygenase activity, GO:0010957: negative regulation of vit…		5.35051	20.7553	0.00231331	0.0889723	0.0557962	1.20771	3.61226	0.0688202	0.390643	0.277685	3.45624	12.0962	0.00676512	0.256259	0.169316	1.22453	6.1887	0.0251296	0.59955	0.455475	4.62991	4.76737	4.65961	4.53465	4.70146	4.42219	7.23624	7.18775	6.86402	6.18771	6.76717	6.025	4.95318	5.12819	4.78104	4.89223	5.01589	4.62232
3568_at	3568	IL5RA	interleukin 5 receptor, alpha	GO:0002437: inflammatory response to antigenic stimulus, GO:0004914: interleukin-5 receptor activity, GO:0005515: protein binding, GO:0005615: extracellular space, GO:0005886: plasma membrane, GO:0007165: signal transduction, GO:0008283: cell proliferation, GO:0016021: integral to membrane, GO:0032674: regulation of interleukin-5 production, GO:0038043: interleukin-5-mediated signaling pathway	04060: Cytokine-cytokine receptor interaction, 04630: Jak-STAT signaling pathway, 04640: Hematopoietic cell lineage	5.3326	16.5162	0.00364585	0.0967055	0.0602429	3.45022	47.6885	0.000439427	0.30212	0.194085	1.01562	-0.00712991	0.994958	0.998218	0.996996	-1.08606	-1.23404	0.342522	0.775765	0.696791	3.33702	3.61089	3.65259	3.22483	3.40628	3.40443	6.12605	5.84322	5.78591	3.47379	3.52321	3.03498	5.17747	5.41352	5.36668	3.18118	3.40088	3.07496
84807_at	84807	NFKBID	nuclear factor of kappa light polypeptide gene enhancer in B-cells inhibitor, delta	GO:0005634: nucleus, GO:0006954: inflammatory response, GO:0032088: negative regulation of NF-kappaB transcription factor activity, GO:0033085: negative regulation of T cell differentiation in thymus, GO:0043124: negative regulation of I-kappaB kinase/NF-kappaB cascade, GO:0051059: NF-kappaB binding, GO:0070245: positive regulation of thymocyte apoptotic process		5.32768	6.30931	0.0242123	0.144122	0.0919009	1.1205	4.26064	0.0509165	0.369871	0.25969	1.08552	1.21124	0.3495	0.646657	0.546805	1.0097	0.102331	0.92783	0.983074	0.975839	6.02062	5.81558	5.82663	5.76243	6.3641	5.9099	8.1029	8.86281	7.62656	6.0571	6.35583	5.96049	6.17889	5.91494	6.05836	5.93953	6.26149	5.8617
195827_at	195827	AAED1	AhpC/TSA antioxidant enzyme domain containing 1			5.25636	12.879	0.00597485	0.101574	0.0630487	4.69261	7.45714	0.0175118	0.333448	0.230142	1.52451	4.01342	0.056841	0.35108	0.246748	1.27121	3.00571	0.0951539	0.644605	0.516598	6.06432	6.1077	5.71051	6.68041	6.34665	6.39572	8.21029	8.14279	8.56743	7.06537	7.24534	6.88456	7.60221	8.42294	8.34213	6.73866	6.86971	6.81303
2553_at	2553	GABPB1	GA binding protein transcription factor, beta subunit 1	GO:0003700: sequence-specific DNA binding transcription factor activity, GO:0005515: protein binding, GO:0005634: nucleus, GO:0006351: transcription, DNA-dependent, GO:0006357: regulation of transcription from RNA polymerase II promoter, GO:0044212: transcription regulatory region DNA binding, GO:0045944: positive regulation of transcription from RNA polymerase II promoter, GO:0046982: protein he…		5.23972	70.8517	0.000199145	0.0654476	0.041992	1.30624	11.8762	0.00701541	0.330573	0.22787	1.58507	8.90438	0.0123785	0.265705	0.176452	1.13017	3.86541	0.0608803	0.617712	0.482432	6.79533	6.94163	6.79012	6.64728	6.88907	6.78259	9.16491	9.28389	9.24438	7.47641	7.3948	7.42299	7.1424	7.29945	7.23929	6.79269	7.00489	7.04666
10808_at	10808	HSPH1	heat shock 105kDa/110kDa protein 1	GO:0005524: ATP binding, GO:0005576: extracellular region, GO:0005634: nucleus, GO:0005737: cytoplasm, GO:0005874: microtubule, GO:0006986: response to unfolded protein, GO:0043014: alpha-tubulin binding, GO:0045345: positive regulation of MHC class I biosynthetic process, GO:0051085: chaperone mediated protein folding requiring cofactor, GO:0051135: positive regulation of NK T cell activation	04141: Protein processing in endoplasmic reticulum	5.23195	52.5044	0.000362554	0.0691065	0.0444651	1.74374	10.3837	0.0091475	0.330573	0.228418	1.64107	8.45535	0.0137006	0.266064	0.176452	1.31378	8.30942	0.0141758	0.592437	0.448552	7.96915	8.14793	7.7767	8.28797	7.98833	7.89898	10.3396	10.464	10.2479	9.07572	8.78804	8.44106	8.63226	9.07721	8.5786	8.60487	8.36882	8.37812
340152_at	340152	ZC3H12D	zinc finger CCCH-type containing 12D	GO:0003676: nucleic acid binding, GO:0004519: endonuclease activity, GO:0005634: nucleus, GO:0005737: cytoplasm, GO:0005737: cytoplasm, GO:0008270: zinc ion binding, GO:0030308: negative regulation of cell growth, GO:0043231: intracellular membrane-bounded organelle, GO:2000134: negative regulation of G1/S transition of mitotic cell cycle		5.18342	43.7853	0.0005212	0.0725244	0.0462816	1.94128	8.10841	0.0148715	0.330573	0.228935	2.27942	18.2635	0.0029846	0.24282	0.160955	1.34248	9.49307	0.0109152	0.588479	0.444362	6.79493	7.32332	6.86985	6.58206	6.90663	6.65867	9.08303	9.79658	9.22407	7.63806	8.1611	7.90556	7.51498	8.33909	7.97729	6.9165	7.37898	7.12249
5569_at	5569	PKIA	protein kinase (cAMP-dependent, catalytic) inhibitor alpha	GO:0000122: negative regulation of transcription from RNA polymerase II promoter, GO:0004862: cAMP-dependent protein kinase inhibitor activity, GO:0005634: nucleus, GO:0005737: cytoplasm, GO:0010389: regulation of G2/M transition of mitotic cell cycle, GO:0042308: negative regulation of protein import into nucleus		5.17027	18.9079	0.00278545	0.0917663	0.0571733	1.29423	7.4136	0.0177126	0.333448	0.230142	1.84696	6.87475	0.0205099	0.278487	0.186139	-1.17602	-1.48258	0.276407	0.743737	0.653382	6.24002	6.27681	6.49056	6.22089	6.02101	6.42622	8.85257	8.51727	8.71381	7.27495	6.96099	7.05478	6.65801	6.54731	6.91324	5.68396	6.07667	6.14414
374383_at	374383	NCR3LG1	natural killer cell cytotoxicity receptor 3 ligand 1	GO:0005198: structural molecule activity, GO:0005886: plasma membrane, GO:0016021: integral to membrane, GO:0019028: viral capsid		5.1667	15.7066	0.00402905	0.0975045	0.0605744	1.04998	2.40978	0.137549	0.465595	0.351187	1.32651	1.23123	0.343373	0.642124	0.541625	1.28541	3.793	0.0630097	0.617712	0.482432	4.48548	4.13023	4.03461	4.64285	4.35692	4.75434	6.91454	6.69817	6.09986	5.55297	4.499	4.74978	4.50664	4.25155	4.10145	5.16534	4.55447	5.10261
10769_at	10769	PLK2	polo-like kinase 2	GO:0000082: G1/S transition of mitotic cell cycle, GO:0004674: protein serine/threonine kinase activity, GO:0004871: signal transducer activity, GO:0005515: protein binding, GO:0005524: ATP binding, GO:0005622: intracellular, GO:0005813: centrosome, GO:0005814: centriole, GO:0006468: protein phosphorylation, GO:0007052: mitotic spindle organization, GO:0007093: mitotic cell cycle checkpoint, GO:0…		5.12864	40.0007	0.000624391	0.0742904	0.0473252	1.99296	2.79966	0.107414	0.432347	0.319096	1.2498	5.25045	0.0344134	0.311503	0.212387	1.34166	1.85358	0.204974	0.700489	0.596761	3.62501	3.47875	3.60536	3.93052	3.61667	3.98244	5.86412	5.90468	6.00892	4.2741	4.02674	4.18624	3.84552	4.72601	4.89213	3.89956	4.21239	4.60065
5932_at	5932	RBBP8	retinoblastoma binding protein 8	GO:0000014: single-stranded DNA specific endodeoxyribonuclease activity, GO:0000075: cell cycle checkpoint, GO:0000082: G1/S transition of mitotic cell cycle, GO:0000122: negative regulation of transcription from RNA polymerase II promoter, GO:0000724: double-strand break repair via homologous recombination, GO:0001103: RNA polymerase II repressing transcription factor binding, GO:0001106: RNA po…		5.12616	17.6111	0.00320874	0.0937156	0.0581732	-1.0216	-1.00796	0.419598	0.696604	0.607802	1.80665	9.93277	0.00998428	0.262676	0.174867	1.26559	1.61085	0.248516	0.725324	0.631465	4.56832	5.10742	4.74238	4.86739	4.65445	4.09846	7.13333	7.2125	7.10939	5.59106	5.4637	5.11015	4.59612	5.02914	4.69835	4.94303	4.81945	4.79605
6373_at	6373	CXCL11	chemokine (C-X-C motif) ligand 11	GO:0005576: extracellular region, GO:0005615: extracellular space, GO:0006935: chemotaxis, GO:0006954: inflammatory response, GO:0006955: immune response, GO:0007165: signal transduction, GO:0007267: cell-cell signaling, GO:0008009: chemokine activity	04060: Cytokine-cytokine receptor interaction, 04062: Chemokine signaling pathway, 04620: Toll-like receptor signaling pathway	5.11807	9.5798	0.0107216	0.112026	0.0694309	-1.11678	-1.61808	0.247053	0.56603	0.45734	1.4524	4.44392	0.047089	0.333945	0.232744	1.19662	1.86732	0.202821	0.699851	0.595262	3.0543	3.69127	3.12531	2.99785	3.15877	2.77999	5.01362	6.46673	5.33273	3.36263	3.91849	3.24085	2.86701	3.35718	3.14643	3.49394	3.2052	2.97755
79992_at	79992	AGPAT4-IT1	AGPAT4 intronic transcript 1 (non-protein coding)			5.05937	13.3663	0.00555071	0.0995335	0.0617011	2.41732	5.20045	0.0350437	0.354977	0.248245	-1.10229	-4.2552	0.0510369	0.339867	0.238361	-1.00854	-0.264302	0.816291	0.947597	0.930999	4.57731	4.26549	4.59048	4.58444	4.13864	4.28317	6.84305	6.97855	6.52103	4.44578	3.93862	4.19806	5.48174	6.09061	5.46767	4.05994	4.26973	4.52718
7976_at	7976	FZD3	frizzled family receptor 3	GO:0001736: establishment of planar polarity, GO:0001843: neural tube closure, GO:0001944: vasculature development, GO:0004930: G-protein coupled receptor activity, GO:0005515: protein binding, GO:0005737: cytoplasm, GO:0005886: plasma membrane, GO:0007199: G-protein coupled receptor signaling pathway coupled to cGMP nucleotide second messenger, GO:0008406: gonad development, GO:0016021: integral…	04310: Wnt signaling pathway, 04916: Melanogenesis, 05200: Pathways in cancer, 05217: Basal cell carcinoma	5.0434	4.90892	0.0390815	0.176304	0.114823	1.16775	0.685181	0.563983	0.790441	0.721721	1.01343	-0.145674	0.897535	0.959743	0.941876	1.02393	0.137462	0.903256	0.977334	0.968342	5.14935	4.56462	3.86869	5.33025	5.45038	4.49719	6.96186	6.21761	6.95153	5.86699	5.0824	4.20157	4.82848	5.12325	4.16711	5.42535	5.19017	4.72209
23507_at	23507	LRRC8B	leucine rich repeat containing 8 family, member B	GO:0016021: integral to membrane		4.92506	13.6314	0.00533862	0.0995335	0.0617011	1.01274	0.47924	0.679053	0.85339	0.802191	-1.18226	-1.93081	0.193253	0.516948	0.404165	1.03473	0.821225	0.497833	0.845972	0.789279	6.87803	6.77227	6.96383	7.00624	6.77224	7.06119	9.04193	9.44701	8.93054	6.92466	6.60507	6.55055	6.86681	6.74629	7.05309	7.00667	6.752	7.22189
8357_at	8357	HIST1H3H	histone cluster 1, H3h		05322: Systemic lupus erythematosus	4.89331	6.88504	0.0204505	0.135093	0.0852661	1.7205	3.28468	0.0815139	0.402862	0.290769	3.63711	2.72285	0.112561	0.429895	0.317975	1.48846	3.86059	0.0610188	0.617712	0.482432	2.74997	3.08334	2.9946	2.95721	2.47811	3.77347	5.26734	4.57557	5.61315	5.73763	3.51361	4.76694	4.019	3.65399	3.33524	3.78886	2.81609	4.28106
140862_at	140862	ISM1	isthmin 1 homolog (zebrafish)	GO:0005576: extracellular region		4.88145	4.9665	0.0382316	0.174725	0.113642	1.36104	2.27074	0.151163	0.479815	0.363827	-1.18693	-1.48864	0.275001	0.586452	0.479087	-1.07521	-1.41497	0.292705	0.753551	0.664515	4.88025	5.03863	4.95673	4.76127	5.35043	5.14942	6.2338	7.8852	7.24836	4.51344	4.75649	5.18199	4.98209	5.78261	5.37378	4.76976	5.09716	5.06818
149233_at	149233	IL23R	interleukin 23 receptor	GO:0001916: positive regulation of T cell mediated cytotoxicity, GO:0002230: positive regulation of defense response to virus by host, GO:0002230: positive regulation of defense response to virus by host, GO:0002827: positive regulation of T-helper 1 type immune response, GO:0002827: positive regulation of T-helper 1 type immune response, GO:0005143: interleukin-12 receptor binding, GO:0006954: i…	04060: Cytokine-cytokine receptor interaction, 04630: Jak-STAT signaling pathway	4.85749	21.3572	0.00218517	0.0889723	0.0557962	1.79052	9.08131	0.0119094	0.330573	0.228935	1.26468	1.67837	0.235279	0.556102	0.444325	1.07945	0.646554	0.58421	0.873742	0.831112	4.89178	3.43007	3.53198	4.51452	3.72351	3.26332	7.21106	5.85895	5.60129	5.09142	3.67452	3.681	5.89107	4.25268	4.21361	4.31483	3.9828	3.49072
80162_at	80162	ATHL1	ATH1, acid trehalase-like 1 (yeast)	GO:0005975: carbohydrate metabolic process, GO:0016798: hydrolase activity, acting on glycosyl bonds		4.85425	7.10966	0.0192151	0.13359	0.084228	-1.06661	-1.44073	0.286356	0.600413	0.49431	1.16767	1.61603	0.247466	0.565928	0.45541	1.06933	1.03662	0.408811	0.808176	0.738946	6.83791	7.36819	7.60758	7.00099	7.49106	7.26258	9.32068	9.94126	9.20323	7.09524	7.55848	7.73525	6.69749	7.40322	7.4245	7.18253	7.4061	7.4403
22924_at	22924	MAPRE3	microtubule-associated protein, RP/EB family, member 3	GO:0005083: small GTPase regulator activity, GO:0005515: protein binding, GO:0005737: cytoplasm, GO:0005737: cytoplasm, GO:0005874: microtubule, GO:0005881: cytoplasmic microtubule, GO:0007049: cell cycle, GO:0007067: mitosis, GO:0008017: microtubule binding, GO:0030496: midbody, GO:0045893: positive regulation of transcription, DNA-dependent, GO:0048471: perinuclear region of cytoplasm, GO:00513…		4.81674	11.1353	0.00796857	0.105332	0.0652208	11.139	14.3859	0.00479725	0.330573	0.227323	-1.14161	-1.11842	0.379696	0.667805	0.572301	1.07179	0.816521	0.499989	0.846161	0.790291	4.19074	4.30621	3.9874	5.01981	4.58906	4.5705	6.33602	6.0973	6.70234	4.34914	4.79179	4.33394	7.1696	8.08695	7.54682	4.89059	4.8248	4.73855
3725_at	3725	JUN	jun proto-oncogene	GO:0000228: nuclear chromosome, GO:0000980: RNA polymerase II distal enhancer sequence-specific DNA binding, GO:0001102: RNA polymerase II activating transcription factor binding, GO:0001190: RNA polymerase II transcription factor binding transcription factor activity involved in positive regulation of transcription, GO:0001525: angiogenesis, GO:0001774: microglial cell activation, GO:0001836: re…	04010: MAPK signaling pathway, 04012: ErbB signaling pathway, 04310: Wnt signaling pathway, 04380: Osteoclast differentiation, 04510: Focal adhesion, 04620: Toll-like receptor signaling pathway, 04660: T cell receptor signaling pathway, 04662: B cell receptor signaling pathway, 04722: Neurotrophin signaling pathway, 04912: GnRH signaling pathway, 05120: Epithelial cell signaling in Helicobacter p…	4.79849	8.12303	0.0148192	0.122928	0.0769949	1.99168	2.68138	0.115485	0.441673	0.327621	3.40835	3.89316	0.0600918	0.354679	0.249415	2.09524	2.12086	0.168005	0.679088	0.567425	5.02382	5.47307	4.52015	4.53593	4.57226	3.38829	7.22673	7.21738	7.20746	6.20285	5.47798	5.76018	5.31091	6.47298	5.9822	4.72996	5.23831	5.21815
5066_at	5066	PAM	peptidylglycine alpha-amidating monooxygenase	GO:0001666: response to hypoxia, GO:0004504: peptidylglycine monooxygenase activity, GO:0004598: peptidylamidoglycolate lyase activity, GO:0005507: copper ion binding, GO:0005515: protein binding, GO:0005576: extracellular region, GO:0006464: cellular protein modification process, GO:0006518: peptide metabolic process, GO:0007417: central nervous system development, GO:0007507: heart development,…		4.7536	55.5975	0.000323354	0.0683156	0.0439292	1.50828	8.53878	0.0134395	0.330573	0.228935	1.058	1.0288	0.411723	0.692713	0.601387	1.02642	0.233778	0.836907	0.955514	0.94111	6.5553	6.11782	5.80347	6.75702	6.55616	6.1482	8.7253	8.42347	8.0715	6.97969	6.59465	6.11918	7.00687	6.77915	6.45953	6.55209	6.65366	6.33946
56253_at	56253	CRTAM	cytotoxic and regulatory T cell molecule	GO:0002355: detection of tumor cell, GO:0002860: positive regulation of natural killer cell mediated cytotoxicity directed against tumor cell target, GO:0005102: receptor binding, GO:0005886: plasma membrane, GO:0005886: plasma membrane, GO:0008037: cell recognition, GO:0016021: integral to membrane, GO:0045954: positive regulation of natural killer cell mediated cytotoxicity, GO:0050715: positiv…		4.72736	9.54741	0.0107933	0.112288	0.0696074	-1.40493	-1.97362	0.187142	0.513319	0.400654	-1.5334	-2.6608	0.116976	0.43507	0.32293	-1.34404	-19.0197	0.00275295	0.55477	0.425377	5.34034	4.59678	4.96922	5.54956	5.47306	5.2553	7.4996	7.22076	6.79733	5.38021	4.50411	4.40926	5.20923	4.16715	3.9096	5.07895	5.05905	4.85915
64147_at	64147	KIF9	kinesin family member 9	GO:0003777: microtubule motor activity, GO:0005524: ATP binding, GO:0005737: cytoplasm, GO:0005874: microtubule, GO:0007018: microtubule-based movement, GO:0007596: blood coagulation		4.72085	11.6961	0.00723088	0.103558	0.064105	2.09044	7.40985	0.0177301	0.333448	0.230142	1.40613	2.0575	0.175898	0.499236	0.385627	1.1766	1.15829	0.366368	0.788841	0.71204	3.77537	4.27224	4.06959	4.01317	4.13551	3.62779	6.40001	6.33168	6.0058	4.57231	4.07106	4.46669	4.62154	5.59433	5.05022	4.34679	3.98759	4.07888
1396_at	1396	CRIP1	cysteine-rich protein 1 (intestinal)	GO:0003680: AT DNA binding, GO:0005737: cytoplasm, GO:0006915: apoptotic process, GO:0006955: immune response, GO:0007507: heart development, GO:0008270: zinc ion binding, GO:0008283: cell proliferation, GO:0008301: DNA binding, bending, GO:0010033: response to organic substance, GO:0010043: response to zinc ion, GO:0010468: regulation of gene expression, GO:0042277: peptide binding, GO:0060741: …		4.7083	24.4532	0.00166817	0.0840856	0.0527817	7.57621	13.8905	0.00514282	0.330573	0.227323	-1.15718	-1.43637	0.287418	0.597667	0.490454	1.10596	0.450939	0.696208	0.910671	0.88359	7.29408	7.50726	7.14294	7.35678	7.33452	7.1619	9.45764	9.62222	9.55245	6.74423	7.12971	7.26061	9.79412	10.7168	10.1103	7.14478	7.21298	7.78044
137994_at	137994	LETM2	leucine zipper-EF-hand containing transmembrane protein 2	GO:0005743: mitochondrial inner membrane, GO:0016021: integral to membrane		4.68759	8.86181	0.0124955	0.117036	0.0725816	1.39127	3.07851	0.0912966	0.413479	0.301929	2.06818	3.56381	0.0705095	0.372372	0.263915	1.51182	1.70286	0.230706	0.716743	0.617151	4.87993	5.38207	5.51074	4.737	4.41696	4.60651	7.6604	7.41011	7.14928	5.63149	5.977	5.0888	5.21059	6.14077	5.80265	4.52729	5.36334	5.40868
92104_at	92104	TTC30A	tetratricopeptide repeat domain 30A	GO:0005929: cilium, GO:0030030: cell projection organization		4.65432	13.9235	0.00511867	0.0995335	0.0617011	1.50709	1.88368	0.200297	0.526547	0.41396	1.25705	7.53163	0.0171759	0.271276	0.180881	-1.00388	-0.318828	0.780074	0.938007	0.918258	2.70743	2.19422	2.35156	2.26172	2.13135	2.23864	4.69523	4.29923	4.86116	2.51315	2.46359	2.64115	2.77255	3.36647	2.64017	2.22597	2.15857	2.22972
92558_at	92558	CCDC64	coiled-coil domain containing 64	GO:0005813: centrosome, GO:0017137: Rab GTPase binding, GO:0031175: neuron projection development, GO:0034452: dynactin binding, GO:0055107: Golgi to secretory granule transport		4.65047	98.7844	0.00010246	0.0602998	0.039109	1.87516	4.66219	0.0430571	0.357994	0.250497	3.35897	13.6636	0.00531371	0.256259	0.169316	1.3783	1.97632	0.186765	0.68708	0.58129	7.57575	7.55864	7.66453	6.52934	6.92324	6.62891	9.76437	9.75978	9.92586	8.38684	8.37817	8.52099	8.13611	8.77525	8.53389	6.91611	6.96313	7.47642
161394_at	161394	SAMD15	sterile alpha motif domain containing 15			4.64536	4.7259	0.0419754	0.181771	0.118916	2.4417	2.37993	0.140325	0.468673	0.354038	1.29938	1.52285	0.267239	0.580303	0.471957	1.11076	0.315465	0.782284	0.939404	0.919596	2.21866	2.62088	2.33831	2.991	2.98067	2.16639	4.34466	3.77786	5.21431	3.12509	3.08143	2.95582	2.41786	4.08688	4.10997	2.84459	2.71203	2.84329
7071_at	7071	KLF10	Kruppel-like factor 10	GO:0000122: negative regulation of transcription from RNA polymerase II promoter, GO:0001501: skeletal system development, GO:0003677: DNA binding, GO:0003700: sequence-specific DNA binding transcription factor activity, GO:0005515: protein binding, GO:0005634: nucleus, GO:0006351: transcription, DNA-dependent, GO:0006917: induction of apoptosis, GO:0007179: transforming growth factor beta recept…		4.64496	17.5687	0.00322416	0.0937694	0.0582394	1.84564	4.10587	0.0545133	0.374237	0.26296	3.04171	24.2066	0.00170225	0.229172	0.149087	1.51058	3.25807	0.0826894	0.634245	0.504421	5.75336	6.24882	5.24517	6.25812	6.55844	5.44815	8.1777	8.23851	7.44542	7.83373	8.06102	7.17542	6.30268	7.00887	6.49613	6.49493	7.38971	6.10267
646851_at	646851	FAM227A	family with sequence similarity 227, member A			4.6336	10.4073	0.00910669	0.107976	0.066874	5.41913	6.27518	0.0244668	0.339365	0.237929	-1.05462	-0.743052	0.534877	0.773453	0.69827	-1.07957	-1.18549	0.357586	0.783494	0.706204	2.6371	2.45556	2.86612	2.62777	2.86918	2.70958	5.01235	4.21972	5.2764	2.7333	2.41698	2.76315	4.24139	5.11908	5.64877	2.68061	2.45573	2.69618
4758_at	4758	NEU1	sialidase 1 (lysosomal sialidase)	GO:0004308: exo-alpha-sialidase activity, GO:0005764: lysosome, GO:0005765: lysosomal membrane, GO:0005886: plasma membrane, GO:0006665: sphingolipid metabolic process, GO:0006687: glycosphingolipid metabolic process, GO:0016023: cytoplasmic membrane-bounded vesicle, GO:0030054: cell junction, GO:0043202: lysosomal lumen, GO:0043231: intracellular membrane-bounded organelle, GO:0044281: small mol…	00511: Other glycan degradation, 00600: Sphingolipid metabolism, 04142: Lysosome	4.62675	16.8973	0.0034841	0.0953788	0.0593941	1.76247	6.86144	0.0205871	0.335444	0.232931	1.98679	11.1478	0.00795092	0.256259	0.169316	1.47918	5.48842	0.0316309	0.605083	0.460883	6.59562	6.58301	6.51258	6.83684	6.39132	6.19723	8.81938	8.99299	8.47402	7.64532	7.46019	7.2753	7.26432	7.62485	7.22534	7.19768	7.09112	6.80991
6846_at	6846	XCL2	chemokine (C motif) ligand 2	GO:0005576: extracellular region, GO:0005615: extracellular space, GO:0006935: chemotaxis, GO:0006955: immune response, GO:0007165: signal transduction, GO:0008009: chemokine activity, GO:0008015: blood circulation	04060: Cytokine-cytokine receptor interaction, 04062: Chemokine signaling pathway	4.5851	2.99173	0.0959206	0.268851	0.187058	-1.15894	-1.9135	0.195802	0.522511	0.409403	-1.34741	-3.34624	0.0788843	0.384512	0.275459	1.03719	0.0348879	0.975338	0.993102	0.990438	6.26469	5.77768	5.92894	6.8407	6.42015	6.18601	8.30583	8.76749	6.69101	6.14468	6.16805	5.8081	6.21526	5.60375	5.48638	6.33222	6.59073	6.54563
23645_at	23645	PPP1R15A	protein phosphatase 1, regulatory subunit 15A	GO:0005515: protein binding, GO:0005783: endoplasmic reticulum, GO:0006417: regulation of translation, GO:0006915: apoptotic process, GO:0006974: response to DNA damage stimulus, GO:0007050: cell cycle arrest, GO:0030968: endoplasmic reticulum unfolded protein response	04141: Protein processing in endoplasmic reticulum	4.58291	14.5838	0.00466881	0.0990251	0.0614243	3.50219	16.7928	0.00352736	0.330573	0.225189	4.64688	21.413	0.00217383	0.231536	0.149471	2.13364	9.35618	0.0112315	0.588479	0.444362	5.81398	5.88654	5.89651	5.81895	5.6611	5.55222	8.3337	7.9087	7.87913	8.11391	7.66475	7.88081	7.42677	7.87065	7.70054	6.71927	6.62948	6.91837
9456_at	9456	HOMER1	homer homolog 1 (Drosophila)	GO:0003009: skeletal muscle contraction, GO:0005887: integral to plasma membrane, GO:0007206: phospholipase C-activating G-protein coupled glutamate receptor signaling pathway, GO:0007268: synaptic transmission, GO:0009967: positive regulation of signal transduction, GO:0014069: postsynaptic density, GO:0030018: Z disc, GO:0030054: cell junction, GO:0032236: positive regulation of calcium ion tra…		4.57547	18.1799	0.00301198	0.092344	0.0573724	1.07329	0.696384	0.558236	0.786427	0.716761	2.05386	5.29175	0.0339052	0.310991	0.211728	1.20599	1.03485	0.409466	0.808263	0.739185	4.67195	4.61943	4.66663	4.89653	4.55901	4.07135	7.09495	6.70144	6.71263	5.67898	5.42093	5.46315	4.93355	4.45462	4.84172	5.07684	4.43095	4.72191
4974_at	4974	OMG	oligodendrocyte myelin glycoprotein	GO:0005886: plasma membrane, GO:0007155: cell adhesion, GO:0031102: neuron projection regeneration, GO:0031225: anchored to membrane, GO:0042802: identical protein binding, GO:0048011: nerve growth factor receptor signaling pathway, GO:0048683: regulation of collateral sprouting of intact axon in response to injury, GO:0050770: regulation of axonogenesis, GO:0050771: negative regulation of axonog…		4.56858	8.66627	0.0130547	0.11869	0.0737873	3.39054	3.33479	0.0793641	0.401182	0.288994	1.96986	5.09656	0.0364091	0.316449	0.216053	1.20436	1.18612	0.357386	0.783494	0.706204	2.94036	2.87993	2.33668	2.73881	2.79726	2.60173	4.60516	4.76448	5.11125	3.45927	3.49584	4.0017	3.42788	4.70186	4.72461	2.56685	3.13156	3.15229
84295_at	84295	PHF6	PHD finger protein 6	GO:0005634: nucleus, GO:0005730: nucleolus, GO:0006351: transcription, DNA-dependent, GO:0006355: regulation of transcription, DNA-dependent, GO:0008270: zinc ion binding		4.55597	38.3878	0.00067791	0.0749568	0.0473813	-1.148	-2.14067	0.165637	0.493589	0.37893	1.0323	0.235433	0.835783	0.930562	0.904436	1.03635	0.367111	0.748741	0.929001	0.907559	6.32538	6.12139	6.33449	6.31352	6.27656	6.01397	8.44245	8.26226	8.63301	6.4857	6.03043	6.18643	6.2379	5.98819	5.93907	6.13433	6.3061	6.28321
3685_at	3685	ITGAV	integrin, alpha V	GO:0001525: angiogenesis, GO:0001846: opsonin binding, GO:0002474: antigen processing and presentation of peptide antigen via MHC class I, GO:0002479: antigen processing and presentation of exogenous peptide antigen via MHC class I, TAP-dependent, GO:0005080: protein kinase C binding, GO:0005245: voltage-gated calcium channel activity, GO:0005515: protein binding, GO:0005886: plasma membrane, GO:…	04145: Phagosome, 04510: Focal adhesion, 04512: ECM-receptor interaction, 04514: Cell adhesion molecules (CAMs), 04810: Regulation of actin cytoskeleton, 05200: Pathways in cancer, 05222: Small cell lung cancer, 05410: Hypertrophic cardiomyopathy (HCM), 05412: Arrhythmogenic right ventricular cardiomyopathy (ARVC), 05414: Dilated cardiomyopathy	4.53185	8.15057	0.0147215	0.122773	0.0768726	1.21169	2.50785	0.128951	0.45599	0.342173	-1.12759	-1.26757	0.332554	0.632929	0.531536	1.22722	2.24746	0.153622	0.671408	0.557515	5.87867	6.0037	5.81938	5.92159	6.01822	5.53317	7.94911	8.61652	7.53236	5.75474	5.5623	5.59076	5.93804	6.41716	6.15416	6.00772	6.26526	6.05258
3949_at	3949	LDLR	low density lipoprotein receptor	GO:0001948: glycoprotein binding, GO:0005041: low-density lipoprotein receptor activity, GO:0005509: calcium ion binding, GO:0005515: protein binding, GO:0005764: lysosome, GO:0005769: early endosome, GO:0005770: late endosome, GO:0005794: Golgi apparatus, GO:0005886: plasma membrane, GO:0005887: integral to plasma membrane, GO:0005905: coated pit, GO:0006629: lipid metabolic process, GO:0006897:…	04144: Endocytosis, 04976: Bile secretion, 05145: Toxoplasmosis, 05160: Hepatitis C	4.529	9.59749	0.0106827	0.111974	0.0693954	2.82726	5.16183	0.0355423	0.354977	0.248245	1.73957	3.69257	0.0661463	0.366332	0.258639	1.05317	0.33811	0.767473	0.934039	0.913396	5.51527	5.63808	5.15939	6.26736	7.10806	6.77371	7.21536	8.03266	7.50409	7.37498	7.49761	7.58421	6.41675	7.24962	6.99047	6.65002	6.9789	6.6866
5168_at	5168	ENPP2	ectonucleotide pyrophosphatase/phosphodiesterase 2	GO:0003676: nucleic acid binding, GO:0004528: phosphodiesterase I activity, GO:0004551: nucleotide diphosphatase activity, GO:0004622: lysophospholipase activity, GO:0005044: scavenger receptor activity, GO:0005509: calcium ion binding, GO:0005615: extracellular space, GO:0005886: plasma membrane, GO:0005887: integral to plasma membrane, GO:0006796: phosphate-containing compound metabolic process…	00565: Ether lipid metabolism	4.49196	6.87242	0.0205233	0.135121	0.0852661	2.27492	3.49089	0.0731674	0.395619	0.282919	-1.48832	-6.80744	0.0209048	0.27966	0.186609	-1.21421	-2.19117	0.159801	0.675086	0.561703	4.05718	4.15542	4.5208	4.17275	4.48758	4.91585	5.95566	5.85595	7.22068	3.71375	3.74455	4.38202	4.54034	5.52619	6.02714	3.75378	4.46191	4.48224
4783_at	4783	NFIL3	nuclear factor, interleukin 3 regulated	GO:0000122: negative regulation of transcription from RNA polymerase II promoter, GO:0000977: RNA polymerase II regulatory region sequence-specific DNA binding, GO:0000979: RNA polymerase II core promoter sequence-specific DNA binding, GO:0001078: RNA polymerase II core promoter proximal region sequence-specific DNA binding transcription factor activity involved in negative regulation of transcri…		4.48843	10.3329	0.00923652	0.108439	0.0671952	1.02502	0.948496	0.44299	0.713567	0.627779	1.16465	0.705989	0.553352	0.785807	0.713324	1.01664	-0.0832379	0.941244	0.985995	0.97957	4.70729	4.7991	4.73087	4.58984	4.07744	4.25221	6.89107	7.26894	6.48878	4.83046	4.65494	3.96625	4.82629	4.75759	4.75582	4.13457	4.44124	4.30009
51429_at	51429	SNX9	sorting nexin 9	GO:0001726: ruffle, GO:0005515: protein binding, GO:0005545: 1-phosphatidylinositol binding, GO:0005622: intracellular, GO:0005794: Golgi apparatus, GO:0005802: trans-Golgi network, GO:0006886: intracellular protein transport, GO:0006898: receptor-mediated endocytosis, GO:0007154: cell communication, GO:0016023: cytoplasmic membrane-bounded vesicle, GO:0030136: clathrin-coated vesicle, GO:0030659…		4.479	26.6259	0.00140758	0.0820221	0.0516152	1.81482	18.5992	0.00287829	0.330573	0.225189	1.60147	12.5755	0.00626399	0.256259	0.169316	1.1624	1.8161	0.211004	0.704617	0.601086	6.92744	7.4128	7.02217	6.91172	6.87917	7.02005	9.22432	9.42893	9.18505	7.67307	7.60641	7.55996	7.69571	8.29884	7.94296	6.89063	7.20242	7.34265
11126_at	11126	CD160	CD160 molecule	GO:0004872: receptor activity, GO:0005102: receptor binding, GO:0005886: plasma membrane, GO:0006968: cellular defense response, GO:0007166: cell surface receptor signaling pathway, GO:0008283: cell proliferation, GO:0032393: MHC class I receptor activity, GO:0046658: anchored to plasma membrane, GO:0050776: regulation of immune response		4.44607	4.50703	0.0458683	0.188045	0.123778	1.01867	-0.0811298	0.942727	0.979343	0.969896	1.02346	-0.161292	0.886684	0.954848	0.935648	1.15054	1.80131	0.213447	0.706185	0.603952	4.5824	4.2384	4.24705	4.1489	4.40285	3.98608	6.8276	6.90786	5.40751	4.11596	3.80073	4.50628	4.06422	4.49585	4.46417	4.27498	4.45387	4.3913
64651_at	64651	CSRNP1	cysteine-serine-rich nuclear protein 1	GO:0003674: molecular_function, GO:0003677: DNA binding, GO:0003700: sequence-specific DNA binding transcription factor activity, GO:0005575: cellular_component, GO:0005634: nucleus, GO:0005634: nucleus, GO:0006351: transcription, DNA-dependent, GO:0006915: apoptotic process, GO:0009791: post-embryonic development, GO:0045944: positive regulation of transcription from RNA polymerase II promoter, …		4.41844	22.918	0.0018985	0.0868073	0.0546656	1.79441	3.81918	0.0622275	0.382309	0.270157	2.81947	22.0289	0.00205435	0.229644	0.149087	1.58304	6.97101	0.0199641	0.598361	0.453544	5.80214	5.88568	5.62847	4.94716	4.95544	4.80378	7.8779	8.20637	7.64423	6.39644	6.58039	6.20617	6.24832	7.06858	6.43622	5.44759	5.50345	5.70868
170850_at	170850	KCNG3	potassium voltage-gated channel, subfamily G, member 3	GO:0005249: voltage-gated potassium channel activity, GO:0005515: protein binding, GO:0005783: endoplasmic reticulum, GO:0005886: plasma membrane, GO:0005886: plasma membrane, GO:0007268: synaptic transmission, GO:0008076: voltage-gated potassium channel complex, GO:0051260: protein homooligomerization		4.39899	3.91688	0.0594297	0.210213	0.140269	1.2191	1.31544	0.318925	0.626093	0.523446	3.3842	8.15529	0.0147048	0.267466	0.177185	-1.11607	-1.15783	0.366519	0.788841	0.71204	3.01256	3.4366	3.7213	3.23122	3.40326	3.62556	5.82813	4.43724	5.77653	5.45825	5.03453	4.87231	3.61742	3.68562	3.64437	3.38877	3.30446	2.97898
79846_at	79846	C7orf63	chromosome 7 open reading frame 63			4.39699	13.4999	0.00544228	0.0995335	0.0617011	3.49448	3.83447	0.0617771	0.382119	0.269888	1.17781	3.04817	0.0928763	0.405822	0.29441	-1.10704	-5.26283	0.0342599	0.606797	0.463629	2.09064	2.19042	2.32818	2.248	2.16168	2.01881	4.52094	4.36478	4.04499	2.35771	2.53342	2.23357	2.99654	4.61027	4.03242	2.04543	2.04935	1.89196
54806_at	54806	AHI1	Abelson helper integration site 1	GO:0001738: morphogenesis of a polarized epithelium, GO:0001947: heart looping, GO:0002092: positive regulation of receptor internalization, GO:0005515: protein binding, GO:0005813: centrosome, GO:0005814: centriole, GO:0005911: cell-cell junction, GO:0005912: adherens junction, GO:0005929: cilium, GO:0005932: microtubule basal body, GO:0007169: transmembrane receptor protein tyrosine kinase sign…		4.3954	10.0445	0.00976668	0.109732	0.068054	1.75837	3.27786	0.0818129	0.402862	0.290849	1.20801	2.55511	0.125074	0.441725	0.330144	1.15796	1.39189	0.298541	0.757116	0.668415	5.74418	5.89902	6.48027	5.51166	5.75693	6.05621	8.20978	8.01123	8.21973	5.97225	5.86403	6.2838	6.12965	7.10124	7.21829	5.64041	5.75031	6.52622
59067_at	59067	IL21	interleukin 21	GO:0002729: positive regulation of natural killer cell cytokine production, GO:0005125: cytokine activity, GO:0005126: cytokine receptor binding, GO:0005134: interleukin-2 receptor binding, GO:0005615: extracellular space, GO:0006955: immune response, GO:0007165: signal transduction, GO:0032733: positive regulation of interleukin-10 production, GO:0032740: positive regulation of interleukin-17 pr…	04060: Cytokine-cytokine receptor interaction, 04630: Jak-STAT signaling pathway	4.35523	4.14688	0.053525	0.20071	0.132973	1.00798	-0.0641212	0.954706	0.983902	0.976359	-1.02103	-0.610905	0.603442	0.813648	0.750115	-1.09856	-3.70628	0.0657051	0.617712	0.485203	1.8131	1.82985	1.90892	1.90067	1.9927	1.83226	3.55135	4.71248	3.14432	1.82793	1.88419	1.9161	1.93646	2.04161	1.54412	1.77414	1.78792	1.75392
10135_at	10135	NAMPT	nicotinamide phosphoribosyltransferase	GO:0004514: nicotinate-nucleotide diphosphorylase (carboxylating) activity, GO:0004516: nicotinate phosphoribosyltransferase activity, GO:0005125: cytokine activity, GO:0005829: cytosol, GO:0006766: vitamin metabolic process, GO:0006767: water-soluble vitamin metabolic process, GO:0006769: nicotinamide metabolic process, GO:0007165: signal transduction, GO:0007267: cell-cell signaling, GO:0008284…	00760: Nicotinate and nicotinamide metabolism	4.34411	8.225	0.0144619	0.122441	0.0764691	1.26632	1.65327	0.240091	0.561272	0.451339	1.40891	3.18542	0.0860258	0.396516	0.285661	-1.02996	-0.472274	0.683248	0.906069	0.877791	5.62868	5.63016	5.36335	6.21326	5.69387	5.93928	7.58107	8.18832	7.07378	6.42373	6.43797	6.41928	6.24562	5.9994	5.32486	6.09665	5.85317	5.7444
2717_at	2717	GLA	galactosidase, alpha	GO:0003824: catalytic activity, GO:0004557: alpha-galactosidase activity, GO:0004557: alpha-galactosidase activity, GO:0004557: alpha-galactosidase activity, GO:0005102: receptor binding, GO:0005515: protein binding, GO:0005576: extracellular region, GO:0005576: extracellular region, GO:0005737: cytoplasm, GO:0005764: lysosome, GO:0005764: lysosome, GO:0005794: Golgi apparatus, GO:0006665: sphing…	00052: Galactose metabolism, 00561: Glycerolipid metabolism, 00600: Sphingolipid metabolism, 00603: Glycosphingolipid biosynthesis - globo series, 04142: Lysosome	4.31248	43.558	0.000526649	0.0725244	0.0462816	1.35026	3.85938	0.0610534	0.382026	0.269411	1.2034	1.98832	0.185103	0.508674	0.39534	1.10108	0.519626	0.655113	0.896765	0.864061	5.62635	5.56385	5.53969	5.93657	5.80182	5.20983	7.63003	7.76337	7.65536	5.97815	6.04108	5.69585	5.78603	6.10801	6.10096	5.90505	5.64056	5.72647
5187_at	5187	PER1	period homolog 1 (Drosophila)	GO:0000122: negative regulation of transcription from RNA polymerase II promoter, GO:0000978: RNA polymerase II core promoter proximal region sequence-specific DNA binding, GO:0000988: protein binding transcription factor activity, GO:0004871: signal transducer activity, GO:0005634: nucleus, GO:0005737: cytoplasm, GO:0006351: transcription, DNA-dependent, GO:0007623: circadian rhythm, GO:0009416:…	04710: Circadian rhythm - mammal	4.29615	9.93205	0.0099857	0.11019	0.0682736	2.78687	7.86875	0.0157696	0.33094	0.228935	1.52287	6.70474	0.0215294	0.283467	0.189541	1.49003	5.26206	0.0342694	0.606797	0.463629	5.72804	6.55203	5.83598	6.18222	6.56684	6.37911	8.19775	8.31564	7.81916	6.79518	7.00724	7.12949	6.8164	8.15482	7.51269	6.55117	7.16025	7.11882
91663_at	91663	MYADM	myeloid-associated differentiation marker	GO:0016021: integral to membrane		4.25689	12.4516	0.00638809	0.101811	0.0631558	4.03494	5.85374	0.0279649	0.344518	0.241704	1.11025	2.27193	0.151039	0.47314	0.360645	1.14936	21.4308	0.00217024	0.534089	0.415733	7.59572	7.32719	6.68833	7.70142	7.49029	7.15443	9.34263	9.49649	8.98588	7.76807	7.59072	7.43108	8.77728	9.41921	9.16683	7.90316	7.70678	7.33851
2634_at	2634	GBP2	guanylate binding protein 2, interferon-inducible	GO:0003924: GTPase activity, GO:0005525: GTP binding, GO:0005829: cytosol, GO:0005886: plasma membrane, GO:0006955: immune response, GO:0019221: cytokine-mediated signaling pathway, GO:0060333: interferon-gamma-mediated signaling pathway, GO:0060337: type I interferon-mediated signaling pathway		4.2409	11.258	0.00779778	0.105283	0.0652095	1.25985	2.11369	0.168874	0.495998	0.382422	3.18424	5.68811	0.0295447	0.301129	0.203483	1.50756	4.36922	0.0485964	0.612867	0.471966	8.8096	9.33254	8.92216	8.79395	9.76131	8.74063	11.0241	10.9503	11.2476	10.6143	10.8181	10.7191	9.41667	9.43695	9.16257	9.12536	10.3854	9.52572
84418_at	84418	CYSTM1	cysteine-rich transmembrane module containing 1	GO:0016021: integral to membrane		4.2409	9.12133	0.011807	0.114899	0.0712577	2.9503	4.9585	0.0383481	0.356061	0.248722	1.8773	3.77752	0.063479	0.360964	0.254437	1.36862	2.35217	0.142975	0.671301	0.553607	6.5728	7.23683	6.57991	6.28503	6.19492	5.57717	8.62195	8.89742	9.01889	6.78239	7.01947	6.86952	7.53334	8.76657	8.58622	6.50988	6.46401	6.36974
152559_at	152559	PAQR3	progestin and adipoQ receptor family member III	GO:0000139: Golgi membrane, GO:0016021: integral to membrane		4.23042	12.8682	0.00598485	0.101574	0.0630487	1.03531	-0.0283392	0.979965	0.992026	0.988911	-1.1576	-3.80035	0.0627886	0.359808	0.253766	-1.02982	-0.429047	0.709684	0.915355	0.889528	6.68019	6.35028	6.87475	6.60456	6.47665	6.61561	8.63108	8.77854	8.65829	6.43287	6.33284	6.29123	6.58632	6.86904	6.43291	6.25374	6.6297	6.64004
10875_at	10875	FGL2	fibrinogen-like 2	GO:0005102: receptor binding, GO:0005577: fibrinogen complex, GO:0007165: signal transduction		4.2276	14.5361	0.0046993	0.0990251	0.0614243	-1.05956	-1.27806	0.32951	0.633009	0.531715	-1.18149	-3.08649	0.0908873	0.402776	0.291832	1.04131	0.319863	0.779395	0.937902	0.918168	5.22447	5.66361	5.29203	5.00062	5.11372	4.71105	7.56191	7.66503	7.14994	4.75585	4.73119	4.60346	5.0954	5.48648	5.33814	5.00453	4.89957	5.04352
7280_at	7280	TUBB2A	tubulin, beta 2A class IIa	GO:0003924: GTPase activity, GO:0005198: structural molecule activity, GO:0005525: GTP binding, GO:0005737: cytoplasm, GO:0005874: microtubule, GO:0006457: protein folding, GO:0007018: microtubule-based movement, GO:0007067: mitosis, GO:0030182: neuron differentiation, GO:0042277: peptide binding, GO:0044267: cellular protein metabolic process, GO:0051084: 'de novo' posttranslational protein fold…	04145: Phagosome, 04540: Gap junction, 05130: Pathogenic Escherichia coli infection	4.19801	14.2258	0.00490502	0.0992065	0.061629	3.51077	3.94104	0.0587659	0.380986	0.268244	3.2814	4.72286	0.0420262	0.3271	0.225893	2.37896	5.74066	0.0290294	0.604463	0.460449	2.98351	3.16894	2.34481	1.93682	2.95259	2.80607	4.94113	5.50802	4.21272	4.34659	4.1619	3.95534	3.87494	5.5301	4.16834	3.37483	3.74802	4.23464
54602_at	54602	NDFIP2	Nedd4 family interacting protein 2	GO:0000139: Golgi membrane, GO:0004871: signal transducer activity, GO:0005515: protein binding, GO:0005737: cytoplasm, GO:0005739: mitochondrion, GO:0005783: endoplasmic reticulum, GO:0005794: Golgi apparatus, GO:0007165: signal transduction, GO:0010629: negative regulation of gene expression, GO:0016021: integral to membrane, GO:0031398: positive regulation of protein ubiquitination, GO:0032410…		4.1793	16.6434	0.00359062	0.0963242	0.0599854	1.0036	-0.085383	0.939735	0.978159	0.968417	1.8528	2.2674	0.151512	0.473936	0.361366	1.04167	1.28305	0.328071	0.768279	0.687262	5.42587	5.63654	4.88183	4.17658	4.22308	4.05106	7.23621	7.84943	7.01757	5.32051	5.41199	4.14701	5.6373	5.28223	4.98043	4.25476	4.34582	4.02269
6721_at	6721	SREBF2	sterol regulatory element binding transcription factor 2	GO:0000139: Golgi membrane, GO:0000978: RNA polymerase II core promoter proximal region sequence-specific DNA binding, GO:0003682: chromatin binding, GO:0003700: sequence-specific DNA binding transcription factor activity, GO:0005515: protein binding, GO:0005634: nucleus, GO:0005737: cytoplasm, GO:0005783: endoplasmic reticulum, GO:0006351: transcription, DNA-dependent, GO:0006629: lipid metaboli…		4.17925	11.9717	0.00690507	0.102889	0.0637933	1.88965	6.48466	0.0229647	0.339151	0.237049	1.4819	7.31314	0.0181893	0.273701	0.182791	1.00715	0.125563	0.911561	0.978658	0.970204	6.2744	6.60054	6.23511	7.07508	7.28457	7.40483	8.30407	8.2502	8.64574	7.73416	7.69554	8.02499	7.15606	7.24046	7.41666	7.1396	7.16964	7.47836
23135_at	23135	KDM6B	lysine (K)-specific demethylase 6B	GO:0000122: negative regulation of transcription from RNA polymerase II promoter, GO:0005634: nucleus, GO:0006954: inflammatory response, GO:0016577: histone demethylation, GO:0016702: oxidoreductase activity, acting on single donors with incorporation of molecular oxygen, incorporation of two atoms of oxygen, GO:0043565: sequence-specific DNA binding, GO:0046872: metal ion binding		4.17232	9.09022	0.0118865	0.114989	0.0712835	1.65631	3.25107	0.0830028	0.403756	0.291969	1.21649	3.53464	0.0715556	0.373819	0.26504	1.11744	1.4588	0.282005	0.745003	0.655442	7.09631	7.06424	6.81443	7.09261	6.82483	7.07735	9.05363	9.50577	8.49313	7.29519	7.26065	7.274	7.37783	8.06086	7.62849	7.04339	7.21839	7.17796
10950_at	10950	BTG3	BTG family, member 3	GO:0005737: cytoplasm, GO:0008285: negative regulation of cell proliferation, GO:0045930: negative regulation of mitotic cell cycle	03018: RNA degradation	4.16526	18.3705	0.00295008	0.092344	0.0573724	1.88161	7.16605	0.0189223	0.333448	0.230736	1.60887	4.46415	0.0466925	0.33336	0.232227	1.30635	1.85777	0.204314	0.70037	0.59607	5.05499	5.43878	5.31116	5.29014	5.70616	5.20593	7.27808	7.52396	7.15256	6.1499	6.08014	5.98494	6.07747	6.47048	5.961	5.37829	5.96177	5.93903
4828_at	4828	NMB	neuromedin B	GO:0005179: hormone activity, GO:0005576: extracellular region, GO:0007165: signal transduction, GO:0007218: neuropeptide signaling pathway, GO:0007267: cell-cell signaling		4.1294	6.10643	0.0257852	0.147183	0.0941929	1.17588	1.34067	0.312016	0.620396	0.51722	1.48179	2.62465	0.11966	0.436837	0.324326	-1.0676	-0.525733	0.651549	0.895988	0.862463	3.78584	4.02509	3.59976	3.63	3.51086	3.78486	5.54809	6.6285	5.14512	4.21422	4.45016	3.82547	3.67959	4.41192	3.9684	2.95949	3.8049	3.71947
375449_at	375449	MAST4	microtubule associated serine/threonine kinase family member 4	GO:0000287: magnesium ion binding, GO:0004674: protein serine/threonine kinase activity, GO:0005524: ATP binding, GO:0005737: cytoplasm		4.05719	50.2599	0.00039564	0.0696736	0.0451886	1.15337	1.96129	0.188874	0.516021	0.402771	1.06359	0.748684	0.532121	0.771439	0.696198	1.01456	0.353402	0.757562	0.931562	0.909894	6.81577	6.9473	6.5897	6.91776	6.72126	6.90063	8.81964	8.90611	8.68508	6.77502	6.92894	7.07714	6.86114	7.10791	6.97971	6.9794	6.80366	6.81326
8339_at	8339	HIST1H2BG	histone cluster 1, H2bg		05322: Systemic lupus erythematosus	4.02242	4.44227	0.0471216	0.190399	0.125443	2.06916	1.99192	0.184607	0.511038	0.39824	3.45299	3.99093	0.0574292	0.351283	0.246748	1.84749	7.47101	0.0174485	0.598361	0.449716	3.62773	4.22505	3.42857	3.8309	3.54332	3.07935	5.6893	4.9483	6.07058	5.83517	4.38714	5.26594	4.04503	4.53842	5.28832	4.49416	4.44058	4.14719
221584_at	221584	ZSCAN12P1	zinc finger and SCAN domain containing 12 pseudogene 1			4.01665	14.1694	0.00494385	0.0992065	0.061629	1.36695	3.47733	0.0736774	0.396145	0.2832	1.22265	2.46349	0.132745	0.449474	0.337723	1.13718	0.222631	0.844491	0.958213	0.944686	2.94285	3.36382	2.72668	3.46767	2.55001	2.94046	4.8743	5.1484	4.98682	3.52174	2.92489	3.35516	3.23624	3.69787	3.41802	2.75777	3.29055	3.11598
54585_at	54585	LZTFL1	leucine zipper transcription factor-like 1	GO:0005515: protein binding, GO:0042802: identical protein binding		3.9984	28.4167	0.00123608	0.080417	0.0503391	2.08109	4.03102	0.056387	0.377847	0.265623	1.82045	4.2937	0.0501933	0.338331	0.237301	1.10426	0.681706	0.565777	0.867981	0.82185	6.61404	6.55051	6.72571	6.37255	6.75379	6.19671	8.74452	8.44416	8.68948	7.48229	7.16831	7.17522	7.16957	7.99568	7.76177	6.45064	6.57532	6.65458
55752_at	55752	SEPT11	septin 11	GO:0001725: stress fiber, GO:0005515: protein binding, GO:0005525: GTP binding, GO:0007049: cell cycle, GO:0030054: cell junction, GO:0030424: axon, GO:0031105: septin complex, GO:0043197: dendritic spine, GO:0045202: synapse, GO:0051291: protein heterooligomerization, GO:0051301: cell division		3.97796	12.2942	0.00655114	0.102263	0.0634109	3.49959	8.14699	0.0147341	0.330573	0.228935	1.12484	1.06693	0.397738	0.682357	0.588606	1.06019	1.21514	0.348296	0.779698	0.701444	6.55862	6.70786	6.1904	7.12519	6.64849	6.73627	8.33386	8.56206	8.48184	7.17362	7.09011	6.71044	7.94559	8.39276	8.4133	7.26706	6.80275	6.68397
1362_at	1362	CPD	carboxypeptidase D	GO:0004181: metallocarboxypeptidase activity, GO:0004185: serine-type carboxypeptidase activity, GO:0005634: nucleus, GO:0005802: trans-Golgi network, GO:0006508: proteolysis, GO:0008270: zinc ion binding, GO:0016021: integral to membrane, GO:0071352: cellular response to interleukin-2		3.96734	63.0213	0.000251687	0.0683156	0.0439292	1.25471	19.465	0.0026289	0.330573	0.225189	1.03734	0.36402	0.750724	0.8909	0.852027	1.08962	2.55623	0.124985	0.659542	0.537526	6.96274	7.11038	6.81837	7.27031	7.13127	6.99919	9.01316	9.06288	8.77788	7.54862	7.07361	6.90748	7.28978	7.40849	7.17471	7.33739	7.21341	7.21665
65986_at	65986	ZBTB10	zinc finger and BTB domain containing 10	GO:0000122: negative regulation of transcription from RNA polymerase II promoter, GO:0003677: DNA binding, GO:0005634: nucleus, GO:0006351: transcription, DNA-dependent, GO:0008270: zinc ion binding		3.96412	54.8376	0.000332374	0.0683156	0.0439292	1.64681	5.04948	0.0370538	0.355045	0.248245	1.51838	9.65634	0.010555	0.262676	0.174867	1.38419	2.12301	0.167746	0.679088	0.567348	5.70499	5.70472	5.64173	5.97673	5.63058	5.52445	7.61057	7.69647	7.70128	6.51633	6.1664	6.24848	6.11257	6.52532	6.52757	5.89117	6.11315	6.38275
151888_at	151888	BTLA	B and T lymphocyte associated	GO:0002768: immune response-regulating cell surface receptor signaling pathway, GO:0004872: receptor activity, GO:0005886: plasma membrane, GO:0005887: integral to plasma membrane, GO:0009897: external side of plasma membrane, GO:0030889: negative regulation of B cell proliferation, GO:0031295: T cell costimulation, GO:0046642: negative regulation of alpha-beta T cell proliferation		3.937	45.4444	0.000483864	0.0725244	0.0462816	-1.33205	-3.02715	0.0939938	0.416764	0.304458	-1.46978	-8.97086	0.0121991	0.265021	0.175762	-1.26048	-3.8956	0.0600233	0.617712	0.482432	6.45321	6.26154	6.52825	6.48819	6.68289	6.59023	8.35418	8.31311	8.50308	6.01552	5.98966	6.07981	6.15494	5.55283	6.25432	6.24084	6.13171	6.36446
1407_at	1407	CRY1	cryptochrome 1 (photolyase-like)	GO:0000122: negative regulation of transcription from RNA polymerase II promoter, GO:0000166: nucleotide binding, GO:0000988: protein binding transcription factor activity, GO:0003677: DNA binding, GO:0003690: double-stranded DNA binding, GO:0005515: protein binding, GO:0005634: nucleus, GO:0005739: mitochondrion, GO:0006281: DNA repair, GO:0006351: transcription, DNA-dependent, GO:0007623: circa…	04710: Circadian rhythm - mammal	3.92719	53.2116	0.000352986	0.0687861	0.0443856	2.26748	9.98566	0.00988036	0.330573	0.228935	1.62235	9.13155	0.011781	0.264079	0.174939	1.30686	2.16858	0.162375	0.677124	0.564403	6.74075	6.72595	6.62354	6.67571	6.27219	6.38946	8.66142	8.67113	8.67482	7.21984	7.01996	7.18	7.69798	8.08739	7.81982	6.71944	6.66745	7.04447
10982_at	10982	MAPRE2	microtubule-associated protein, RP/EB family, member 2	GO:0005737: cytoplasm, GO:0005874: microtubule, GO:0007067: mitosis, GO:0007165: signal transduction, GO:0008017: microtubule binding, GO:0008283: cell proliferation, GO:0015630: microtubule cytoskeleton, GO:0051301: cell division		3.89234	39.762	0.000631905	0.0745206	0.0473813	1.49277	3.92601	0.0591774	0.381468	0.26858	1.10945	2.55695	0.124927	0.441725	0.330144	-1.06892	-1.19537	0.354457	0.781962	0.704191	8.44885	8.16938	8.47117	8.65334	8.61091	8.73528	10.342	10.2248	10.3994	8.70828	8.86437	8.86946	8.72981	8.95701	9.09136	8.42372	8.69076	8.57817
6386_at	6386	SDCBP	syndecan binding protein (syntenin)	GO:0001948: glycoprotein binding, GO:0005109: frizzled binding, GO:0005137: interleukin-5 receptor binding, GO:0005634: nucleus, GO:0005737: cytoplasm, GO:0005789: endoplasmic reticulum membrane, GO:0005829: cytosol, GO:0005856: cytoskeleton, GO:0005886: plasma membrane, GO:0005895: interleukin-5 receptor complex, GO:0005912: adherens junction, GO:0005925: focal adhesion, GO:0006612: protein targ…		3.87433	11.9806	0.00689503	0.102889	0.0637933	1.15735	1.26492	0.33333	0.636594	0.535547	1.26273	3.77523	0.0635487	0.360964	0.254437	-1.00912	-0.339943	0.766281	0.933854	0.912951	8.31347	8.22152	8.68708	8.15661	8.25181	8.25112	10.2329	10.4829	10.2938	8.66005	8.59549	8.39073	8.57189	8.68283	8.53362	8.2724	8.15224	8.18622
7050_at	7050	TGIF1	TGFB-induced factor homeobox 1	GO:0000122: negative regulation of transcription from RNA polymerase II promoter, GO:0001843: neural tube closure, GO:0003682: chromatin binding, GO:0003700: sequence-specific DNA binding transcription factor activity, GO:0003714: transcription corepressor activity, GO:0005634: nucleus, GO:0006351: transcription, DNA-dependent, GO:0007275: multicellular organismal development, GO:0007368: determi…		3.85435	21.0513	0.00224892	0.0889723	0.0557962	1.43583	5.23745	0.0345756	0.354935	0.248245	1.85394	8.12174	0.0148238	0.267466	0.177185	1.12124	3.95803	0.0583058	0.617712	0.482432	5.55723	5.7155	5.75577	5.54092	5.21733	5.64899	7.67641	7.68855	7.47499	6.53003	6.21082	6.31428	5.92532	6.41728	6.2312	5.78518	5.32368	5.79009
9764_at	9764	KIAA0513	KIAA0513	GO:0005737: cytoplasm		3.84786	6.16755	0.0252958	0.146286	0.0936026	1.3854	1.57903	0.255087	0.572911	0.46423	-1.01043	-0.203311	0.857701	0.940645	0.917716	1.08331	1.27252	0.331113	0.770179	0.689434	5.71192	5.18377	5.23722	5.75617	5.41048	5.70475	7.20523	7.69843	6.82872	5.8101	5.55537	5.42773	5.42277	6.04526	5.84215	5.86006	5.67383	5.66822
23387_at	23387	SIK3	SIK family kinase 3	GO:0000287: magnesium ion binding, GO:0004674: protein serine/threonine kinase activity, GO:0005515: protein binding, GO:0005524: ATP binding, GO:0005737: cytoplasm, GO:0006468: protein phosphorylation		3.84351	41.1414	0.00059028	0.0740215	0.0472294	2.09042	7.1567	0.0189704	0.333448	0.230736	1.30388	6.89149	0.0204134	0.277748	0.185713	1.10983	2.47379	0.131851	0.665702	0.545754	7.9353	8.04702	7.657	7.93234	7.83079	7.6215	9.95721	9.90552	9.59924	8.38026	8.25387	7.89267	8.6944	9.20553	8.88756	7.97018	7.99318	7.86488
27244_at	27244	SESN1	sestrin 1	GO:0005634: nucleus, GO:0006974: response to DNA damage stimulus, GO:0007050: cell cycle arrest, GO:0008285: negative regulation of cell proliferation	04115: p53 signaling pathway	3.8397	10.8339	0.00841247	0.106087	0.0656844	1.20159					1.01753	0.189539	0.867163	0.94552	0.923069	1.39594	3.20879	0.0849316	0.635328	0.508145	7.25468	6.94468	7.05203	7.44964	7.10782	7.15781	8.7393	8.97848	9.26175	7.31767	7.09453	7.3584	7.17127	7.29904	7.51935	7.51998	7.84066	7.71946
57673_at	57673	BEND3	BEN domain containing 3			3.8383	9.19417	0.0116239	0.114524	0.0710284	1.32827	4.40914	0.0477822	0.36414	0.25536	1.27811	1.24906	0.338014	0.636807	0.536321	1.29843	1.06663	0.397847	0.802169	0.730932	2.57968	2.49016	2.572	2.28095	2.87706	2.93314	4.38315	4.8333	4.13284	3.12069	3.07644	2.77535	2.98041	2.73682	3.13581	3.14118	2.61568	3.25006
11080_at	11080	DNAJB4	DnaJ (Hsp40) homolog, subfamily B, member 4	GO:0005515: protein binding, GO:0005634: nucleus, GO:0005737: cytoplasm, GO:0005886: plasma membrane, GO:0006457: protein folding, GO:0006986: response to unfolded protein, GO:0009408: response to heat, GO:0031072: heat shock protein binding, GO:0051082: unfolded protein binding		3.83143	8.72695	0.0128772	0.118262	0.0734523	1.8815	5.56177	0.0308399	0.350631	0.245439	1.65838	4.33214	0.049371	0.337257	0.235844	1.50858	2.63643	0.118776	0.654005	0.528765	4.99479	4.78772	4.49231	5.1554	4.86557	4.46619	6.87216	6.32885	6.78803	6.11125	5.26478	5.24577	5.51574	5.70657	5.70581	5.47008	5.245	5.45255
83538_at	83538	TTC25	tetratricopeptide repeat domain 25	GO:0005737: cytoplasm		3.79084	13.9334	0.0051115	0.0995335	0.0617011	2.38933	4.93309	0.0387213	0.356061	0.248722	1.06091	1.2679	0.332461	0.632865	0.53151	1.15703	1.13886	0.372794	0.791328	0.715175	2.51777	2.73276	2.56193	2.2621	2.39276	2.59921	4.36771	4.41591	4.74982	2.35498	2.58208	2.56417	3.24973	4.11284	4.1001	2.76713	2.32628	2.73273
134429_at	134429	STARD4	StAR-related lipid transfer (START) domain containing 4	GO:0006869: lipid transport, GO:0008289: lipid binding		3.77709	41.5414	0.000578976	0.0736074	0.0472294	1.09012	1.14102	0.372072	0.663906	0.568666	-1.01	-0.232788	0.837579	0.931254	0.905669	1.14614	1.61045	0.248597	0.725324	0.631465	6.15434	6.40247	5.81684	5.87672	6.41047	6.00625	8.14792	8.23646	7.73667	6.29429	6.17662	5.65563	6.30142	6.32871	6.09528	5.83134	6.71568	6.30935
10216_at	10216	PRG4	proteoglycan 4	GO:0005044: scavenger receptor activity, GO:0005576: extracellular region, GO:0006955: immune response, GO:0008283: cell proliferation, GO:0030247: polysaccharide binding		3.7622	3.57455	0.07013	0.227458	0.154137	-1.59458	-5.15227	0.0356675	0.354977	0.248245	-1.03245	-0.370448	0.746603	0.888938	0.84932	-1.25387	-1.82438	0.209651	0.703885	0.600316	3.13314	4.25104	3.23811	3.55187	3.90822	3.60584	4.00399	6.81654	5.06116	2.95051	4.38766	3.37538	2.54556	3.30296	2.71857	2.81833	3.71583	3.47928
79931_at	79931	TNIP3	TNFAIP3 interacting protein 3	GO:0002756: MyD88-independent toll-like receptor signaling pathway, GO:0006954: inflammatory response, GO:0031593: polyubiquitin binding, GO:0034142: toll-like receptor 4 signaling pathway, GO:0043124: negative regulation of I-kappaB kinase/NF-kappaB cascade, GO:0071222: cellular response to lipopolysaccharide		3.75382	7.96897	0.0153845	0.124405	0.077923	-1.27877	-3.34498	0.0789367	0.400856	0.28832	-1.54491	-2.56324	0.124424	0.441657	0.329893	1.02833	0.198145	0.861246	0.964339	0.951319	3.86603	4.89005	4.15022	3.35271	4.52058	3.63633	5.64078	7.20459	5.66885	3.11263	3.37163	3.00193	3.60242	4.31077	3.90504	3.23744	4.41715	3.93613
55605_at	55605	KIF21A	kinesin family member 21A	GO:0003777: microtubule motor activity, GO:0005515: protein binding, GO:0005524: ATP binding, GO:0005737: cytoplasm, GO:0005874: microtubule, GO:0007018: microtubule-based movement		3.74737	22.0432	0.00205169	0.0877737	0.0551668	1.30752	3.12322	0.0890376	0.410046	0.299005	1.24263	4.28337	0.0504176	0.338899	0.237623	1.32863	6.67794	0.0216969	0.59955	0.455475	5.99766	5.97109	5.37353	5.90414	6.04141	5.32291	7.75325	7.8637	7.42748	6.19068	6.23913	5.76788	6.15341	6.37474	5.94467	6.31397	6.34191	5.83468
91147_at	91147	TMEM67	transmembrane protein 67	GO:0005515: protein binding, GO:0005789: endoplasmic reticulum membrane, GO:0005813: centrosome, GO:0005932: microtubule basal body, GO:0010826: negative regulation of centrosome duplication, GO:0016021: integral to membrane, GO:0030433: ER-associated protein catabolic process, GO:0030659: cytoplasmic vesicle membrane, GO:0031005: filamin binding, GO:0036038: TCTN-B9D complex, GO:0042384: cilium …		3.74185	27.6152	0.00130873	0.0812666	0.0510249	3.27052	5.28601	0.0339752	0.354408	0.248245	1.4691	8.31309	0.0141635	0.26669	0.176521	1.04971	0.307923	0.78725	0.94096	0.921423	4.55386	4.55069	4.54076	4.12571	4.08865	4.07989	6.55822	6.32104	6.46756	4.62585	4.55089	4.77169	5.57411	6.5486	6.46261	3.82832	4.27603	4.33897
3157_at	3157	HMGCS1	3-hydroxy-3-methylglutaryl-CoA synthase 1 (soluble)	GO:0001101: response to acid, GO:0001889: liver development, GO:0004421: hydroxymethylglutaryl-CoA synthase activity, GO:0005737: cytoplasm, GO:0005829: cytosol, GO:0006629: lipid metabolic process, GO:0006695: cholesterol biosynthetic process, GO:0007420: brain development, GO:0008144: drug binding, GO:0008299: isoprenoid biosynthetic process, GO:0008584: male gonad development, GO:0009645: resp…	00072: Synthesis and degradation of ketone bodies, 00280: Valine, leucine and isoleucine degradation, 00650: Butanoate metabolism, 00900: Terpenoid backbone biosynthesis, 01100: Metabolic pathways	3.74089	24.4019	0.00167518	0.0840856	0.0527817	1.37372	10.2664	0.00935491	0.330573	0.22888	1.27604	3.21337	0.0847199	0.394552	0.28394	1.03568	1.42422	0.290404	0.751725	0.661966	5.38915	5.63225	5.76523	5.81498	5.8176	5.93928	7.31028	7.65398	7.52003	6.38667	6.05358	6.15856	5.80399	6.17788	6.17488	5.79997	5.92239	5.99871
23074_at	23074	UHRF1BP1L	UHRF1 binding protein 1-like			3.73816	26.9647	0.00137251	0.0813717	0.0511185	1.58362	8.8386	0.01256	0.330573	0.228935	1.8583	11.5548	0.00740676	0.256259	0.169316	1.27799	3.69235	0.0661536	0.617712	0.485203	6.99861	7.01178	6.80857	6.87368	6.80748	6.57883	8.87547	8.78948	8.84874	7.90427	7.57276	7.45254	7.51587	7.78155	7.49977	7.04838	7.10382	7.14171
959_at	959	CD40LG	CD40 ligand	GO:0002839: positive regulation of immune response to tumor cell, GO:0005125: cytokine activity, GO:0005164: tumor necrosis factor receptor binding, GO:0005174: CD40 receptor binding, GO:0005615: extracellular space, GO:0005886: plasma membrane, GO:0005887: integral to plasma membrane, GO:0006916: anti-apoptosis, GO:0006954: inflammatory response, GO:0007159: leukocyte cell-cell adhesion, GO:0009…	04060: Cytokine-cytokine receptor interaction, 04514: Cell adhesion molecules (CAMs), 04660: T cell receptor signaling pathway, 04672: Intestinal immune network for IgA production, 05144: Malaria, 05145: Toxoplasmosis, 05310: Asthma, 05320: Autoimmune thyroid disease, 05322: Systemic lupus erythematosus, 05330: Allograft rejection, 05340: Primary immunodeficiency, 05416: Viral myocarditis	3.73718	7.99337	0.0152928	0.124162	0.0777939	-1.03944	-0.67047	0.571611	0.795738	0.727409	-1.7976	-26.9042	0.00137867	0.229172	0.149087	-1.18344	-2.61165	0.120648	0.654968	0.530455	7.65023	7.91558	7.82771	7.46716	7.89312	8.01348	9.10241	10.1753	9.7099	6.6642	7.06363	7.10567	7.58086	7.69851	7.92908	7.20991	7.48259	7.93334
7128_at	7128	TNFAIP3	tumor necrosis factor, alpha-induced protein 3	GO:0001922: B-1 B cell homeostasis, GO:0002020: protease binding, GO:0002237: response to molecule of bacterial origin, GO:0002634: regulation of germinal center formation, GO:0003677: DNA binding, GO:0004221: ubiquitin thiolesterase activity, GO:0004842: ubiquitin-protein ligase activity, GO:0004843: ubiquitin-specific protease activity, GO:0004843: ubiquitin-specific protease activity, GO:00055…	04621: NOD-like receptor signaling pathway	3.7268	11.0997	0.00801912	0.105568	0.0653869	2.54076	5.89057	0.0276306	0.343833	0.241482	1.77968	3.7778	0.0634704	0.360964	0.254437	1.61982	2.82675	0.105679	0.646528	0.519441	8.88791	9.36552	8.73785	8.16012	8.63375	7.82696	10.9812	10.9103	10.7363	9.05526	9.03003	8.94009	9.76274	10.8244	10.3417	8.36978	9.41129	8.81889
3394_at	3394	IRF8	interferon regulatory factor 8	GO:0000122: negative regulation of transcription from RNA polymerase II promoter, GO:0000975: regulatory region DNA binding, GO:0003705: RNA polymerase II distal enhancer sequence-specific DNA binding transcription factor activity, GO:0005634: nucleus, GO:0005829: cytosol, GO:0006909: phagocytosis, GO:0006955: immune response, GO:0019221: cytokine-mediated signaling pathway, GO:0030099: myeloid c…		3.71872	4.29186	0.0502332	0.195425	0.128956	-1.20413	-23.8308	0.00175622	0.330573	0.225189	1.16096	0.302392	0.790903	0.91007	0.877209	-1.19065	-2.21885	0.156721	0.67379	0.559773	5.96095	5.50919	6.6784	5.5813	5.57323	6.53477	7.59634	8.1589	7.50546	5.79964	6.32032	5.89333	5.682	5.26361	6.39871	5.1628	5.54251	6.19926
4791_at	4791	NFKB2	nuclear factor of kappa light polypeptide gene enhancer in B-cells 2 (p49/p100)	GO:0002224: toll-like receptor signaling pathway, GO:0002268: follicular dendritic cell differentiation, GO:0002467: germinal center formation, GO:0002755: MyD88-dependent toll-like receptor signaling pathway, GO:0002756: MyD88-independent toll-like receptor signaling pathway, GO:0003677: DNA binding, GO:0003700: sequence-specific DNA binding transcription factor activity, GO:0003713: transcripti…	04010: MAPK signaling pathway, 04380: Osteoclast differentiation, 05200: Pathways in cancer	3.71665	7.20817	0.018708	0.132195	0.0833584	1.799	4.67973	0.0427552	0.357994	0.250497	1.87512	6.79356	0.0209876	0.279796	0.186722	1.41874	1.7327	0.225288	0.714195	0.613051	6.15681	6.97043	6.12872	6.14004	7.10951	6.0535	8.27874	8.3083	8.22275	7.16325	7.74129	7.0845	6.66463	7.82282	7.24616	6.11263	7.62852	6.93483
9732_at	9732	DOCK4	dedicator of cytokinesis 4	GO:0005085: guanyl-nucleotide exchange factor activity, GO:0005515: protein binding, GO:0005525: GTP binding, GO:0005829: cytosol, GO:0012505: endomembrane system, GO:0016020: membrane, GO:0017124: SH3 domain binding, GO:0030165: PDZ domain binding, GO:0030675: Rac GTPase activator activity, GO:0030971: receptor tyrosine kinase binding, GO:0032420: stereocilium, GO:0032421: stereocilium bundle, G…		3.70612	86.9096	0.000132367	0.0632271	0.0405777	-1.1307	-3.48545	0.0733714	0.395808	0.283005	-1.04555	-0.516339	0.657037	0.844935	0.790071	1.00732	0.370248	0.746731	0.928342	0.906673	3.37277	3.53602	3.6183	3.21549	3.12441	3.09026	5.27328	5.38369	5.53886	3.29547	3.19506	2.69836	3.14575	3.45963	3.38449	3.20213	3.18837	3.06971
490_at	490	ATP2B1	ATPase, Ca++ transporting, plasma membrane 1	GO:0005388: calcium-transporting ATPase activity, GO:0005515: protein binding, GO:0005516: calmodulin binding, GO:0005524: ATP binding, GO:0005886: plasma membrane, GO:0005887: integral to plasma membrane, GO:0006754: ATP biosynthetic process, GO:0006810: transport, GO:0007596: blood coagulation, GO:0034220: ion transmembrane transport, GO:0046872: metal ion binding, GO:0055085: transmembrane tra…	04020: Calcium signaling pathway, 04970: Salivary secretion, 04972: Pancreatic secretion	3.70337	49.7762	0.000403362	0.0699965	0.0452388	2.75188	8.90725	0.0123707	0.330573	0.228935	-1.22704	-2.20397	0.158366	0.480783	0.367686	-1.04692	-1.78671	0.215898	0.706819	0.60526	7.7693	7.643	7.74842	7.78612	7.90535	7.88266	9.61242	9.60625	9.60555	7.80552	7.33405	7.4836	8.85056	9.36585	9.25375	7.77041	7.76506	7.83729
257144_at	257144	GCSAM	germinal center-associated, signaling and motility	GO:0003779: actin binding, GO:0005515: protein binding, GO:0005739: mitochondrion, GO:0005886: plasma membrane, GO:0045159: myosin II binding, GO:2000402: negative regulation of lymphocyte migration		3.66761	6.64748	0.0218898	0.138879	0.0879198	1.95122	4.37757	0.0484245	0.365127	0.255853	-1.13304	-1.42361	0.290555	0.600001	0.493145	-1.13105	-3.47549	0.0737468	0.623744	0.491349	5.80301	5.47103	5.57766	5.97561	5.60618	5.95201	7.36506	7.00195	7.94514	5.49776	5.70802	5.72862	6.23613	6.50024	6.87783	5.69668	5.50061	5.79803
23268_at	23268	DNMBP	dynamin binding protein	GO:0005089: Rho guanyl-nucleotide exchange factor activity, GO:0005515: protein binding, GO:0005795: Golgi stack, GO:0005856: cytoskeleton, GO:0030054: cell junction, GO:0035023: regulation of Rho protein signal transduction, GO:0035556: intracellular signal transduction, GO:0045202: synapse		3.66645	14.6447	0.00463034	0.0990251	0.0614243	1.49826	5.11501	0.036161	0.354977	0.248245	1.49533	21.3762	0.00218131	0.231536	0.149471	-1.1709	-3.26893	0.0822066	0.633281	0.503204	5.37969	4.99567	4.73416	5.4204	5.30223	5.3917	7.09444	6.75347	6.85023	6.05419	5.86108	5.93891	5.78681	5.52397	5.52202	5.31538	4.95267	5.153
5552_at	5552	SRGN	serglycin	GO:0000139: Golgi membrane, GO:0002576: platelet degranulation, GO:0005515: protein binding, GO:0005518: collagen binding, GO:0005576: extracellular region, GO:0005615: extracellular space, GO:0005794: Golgi apparatus, GO:0006915: apoptotic process, GO:0007596: blood coagulation, GO:0016485: protein processing, GO:0030168: platelet activation, GO:0030502: negative regulation of bone mineralizatio…		3.62756	19.1655	0.00271138	0.0911033	0.0569459	1.90628	11.895	0.00699351	0.330573	0.22787	1.42568	17.043	0.00342508	0.247902	0.162828	1.27986	6.82808	0.0207825	0.59899	0.453674	9.44003	9.94092	9.65144	9.74496	9.76687	9.55536	11.3421	11.607	11.6412	10.2102	10.2673	10.1228	10.2871	11.0232	10.5016	10.0163	10.1083	10.005
440689_at	440689	HIST2H2BF	histone cluster 2, H2bf	GO:0000786: nucleosome, GO:0003677: DNA binding, GO:0005634: nucleus, GO:0006334: nucleosome assembly	05322: Systemic lupus erythematosus	3.62126	9.27342	0.0114294	0.114406	0.0710284	2.63635	3.7196	0.0652802	0.386206	0.273616	2.98355	4.42908	0.047383	0.33406	0.232937	1.96936	5.02126	0.0374482	0.606797	0.46401	3.62962	3.61273	3.75668	3.13996	3.00896	3.47693	5.45491	5.10278	5.93013	5.26567	4.53323	4.25098	4.24957	5.17637	5.52909	3.93301	4.37173	4.15821
4121_at	4121	MAN1A1	mannosidase, alpha, class 1A, member 1	GO:0000139: Golgi membrane, GO:0004571: mannosyl-oligosaccharide 1,2-alpha-mannosidase activity, GO:0005509: calcium ion binding, GO:0005783: endoplasmic reticulum, GO:0005793: endoplasmic reticulum-Golgi intermediate compartment, GO:0015923: mannosidase activity, GO:0016021: integral to membrane, GO:0018279: protein N-linked glycosylation via asparagine, GO:0043687: post-translational protein mo…	00510: N-Glycan biosynthesis, 01100: Metabolic pathways, 04141: Protein processing in endoplasmic reticulum	3.61434	11.211	0.00786258	0.105332	0.0652208	1.12791	2.07046	0.174244	0.501119	0.388254	-1.08061	-1.02045	0.414858	0.694938	0.603586	-1.08571	-1.00037	0.422506	0.815944	0.748823	6.82077	7.3565	7.24288	7.16365	7.71223	7.36972	8.92212	8.89352	9.11076	7.22644	7.36786	7.2867	7.09137	7.36401	7.47208	6.98129	7.38577	7.48665
169792_at	169792	GLIS3	GLIS family zinc finger 3	GO:0000122: negative regulation of transcription from RNA polymerase II promoter, GO:0003677: DNA binding, GO:0003700: sequence-specific DNA binding transcription factor activity, GO:0005634: nucleus, GO:0006366: transcription from RNA polymerase II promoter, GO:0008270: zinc ion binding, GO:0044428: nuclear part, GO:0045944: positive regulation of transcription from RNA polymerase II promoter		3.57849	4.35286	0.0489359	0.193198	0.127455	-1.29922	-2.2646	0.151806	0.479962	0.364265	1.29395	1.4231	0.290682	0.600097	0.493206	1.08122	0.716065	0.548271	0.863153	0.815229	4.12281	4.43354	3.92307	3.72266	4.20344	4.07356	6.10545	6.70883	4.8809	4.62485	4.18832	4.1069	4.04386	4.00165	3.23583	4.04841	4.0503	4.19926
8444_at	8444	DYRK3	dual-specificity tyrosine-(Y)-phosphorylation regulated kinase 3	GO:0000287: magnesium ion binding, GO:0004672: protein kinase activity, GO:0004674: protein serine/threonine kinase activity, GO:0004712: protein serine/threonine/tyrosine kinase activity, GO:0004713: protein tyrosine kinase activity, GO:0005524: ATP binding, GO:0005634: nucleus, GO:0006468: protein phosphorylation, GO:0030218: erythrocyte differentiation		3.57001	16.253	0.00376424	0.0970619	0.0605197	1.52032	4.33872	0.0492324	0.366607	0.25706	1.42122	3.16646	0.0869282	0.397515	0.286506	1.22419	1.29677	0.324161	0.767062	0.684668	3.11223	3.70154	3.21666	3.50182	3.20031	3.33179	5.05004	5.30409	5.15852	3.95512	3.97548	3.57437	3.47438	4.27994	4.0505	3.25542	3.71228	3.8209
56662_at	56662	VTRNA1-3	vault RNA 1-3			3.55887	6.81221	0.0208764	0.136053	0.0859713	1.6953	2.01968	0.180851	0.507229	0.394371	2.95345	6.42869	0.0233524	0.286712	0.192114	1.60179	2.91825	0.100102	0.646038	0.517702	4.35921	3.5546	4.28239	3.68704	3.81589	3.38942	5.756	5.89921	5.85004	4.75497	5.24789	5.41294	4.32437	4.89572	4.93891	4.03215	4.13111	4.58535
1123_at	1123	CHN1	chimerin (chimaerin) 1	GO:0005070: SH3/SH2 adaptor activity, GO:0005096: GTPase activator activity, GO:0005829: cytosol, GO:0007264: small GTPase mediated signal transduction, GO:0008045: motor axon guidance, GO:0032314: regulation of Rac GTPase activity, GO:0046872: metal ion binding, GO:0046875: ephrin receptor binding, GO:0048013: ephrin receptor signaling pathway, GO:0050770: regulation of axonogenesis, GO:0051056:…		3.55845	9.59753	0.0106826	0.111974	0.0693954	1.36296	1.48904	0.274909	0.591003	0.48386	1.10046	0.886229	0.468991	0.731954	0.648465	1.27272	2.70943	0.113495	0.653206	0.527487	4.71542	4.21236	4.84049	4.67097	4.39245	4.30779	6.50921	6.35135	6.32776	4.76653	4.28944	4.68832	4.63228	5.16278	5.11841	4.7064	4.76829	4.88862
25861_at	25861	DFNB31	deafness, autosomal recessive 31	GO:0001895: retina homeostasis, GO:0001917: photoreceptor inner segment, GO:0002142: stereocilia ankle link complex, GO:0005515: protein binding, GO:0005737: cytoplasm, GO:0005884: actin filament, GO:0007605: sensory perception of sound, GO:0019904: protein domain specific binding, GO:0030424: axon, GO:0030426: growth cone, GO:0032391: photoreceptor connecting cilium, GO:0032420: stereocilium, GO…		3.55306	11.9916	0.00688248	0.102889	0.0637933	2.96179	5.10689	0.0362698	0.354977	0.248245	1.65644	5.00502	0.0376781	0.318882	0.218126	1.1438	1.09985	0.38609	0.796845	0.723731	5.44341	5.88828	5.01082	5.09148	5.35075	4.85016	7.55493	7.51142	6.71449	5.96932	5.78075	5.68563	6.41405	7.87705	6.57482	5.48518	5.21395	5.1229
150094_at	150094	SIK1	salt-inducible kinase 1	GO:0000122: negative regulation of transcription from RNA polymerase II promoter, GO:0000287: magnesium ion binding, GO:0000287: magnesium ion binding, GO:0002028: regulation of sodium ion transport, GO:0004674: protein serine/threonine kinase activity, GO:0005515: protein binding, GO:0005524: ATP binding, GO:0005524: ATP binding, GO:0005634: nucleus, GO:0005737: cytoplasm, GO:0005737: cytoplasm,…		3.52493	12.4028	0.00643803	0.101811	0.0631558	2.25826	4.99085	0.0378803	0.355819	0.248722	1.23415	3.6642	0.0670736	0.367266	0.259725	1.39222	4.26758	0.0507633	0.615214	0.474703	4.84074	5.43598	5.05114	4.62298	4.70705	4.82769	6.90525	6.99828	6.83298	4.98282	5.12523	4.94261	5.52559	6.77809	6.4473	4.92153	5.38138	5.26162
254263_at	254263	CNIH2	cornichon homolog 2 (Drosophila)	GO:0005515: protein binding, GO:0005789: endoplasmic reticulum membrane, GO:0014069: postsynaptic density, GO:0030054: cell junction, GO:0030425: dendrite, GO:0032281: alpha-amino-3-hydroxy-5-methyl-4-isoxazolepropionic acid selective glutamate receptor complex, GO:0035249: synaptic transmission, glutamatergic, GO:0035556: intracellular signal transduction, GO:0042391: regulation of membrane pote…		3.52227	5.68041	0.0296213	0.155387	0.0998006	5.35577	6.88016	0.0204786	0.335345	0.232931	-1.15485	-3.94425	0.0586786	0.351871	0.247142	-1.20691	-19.8946	0.00251702	0.543651	0.415733	3.60046	4.13241	4.60589	4.24965	4.33633	4.19404	5.9909	5.80587	5.69935	3.94848	4.2193	3.98323	6.13717	6.95043	6.28967	3.95691	4.09031	3.91846
597_at	597	BCL2A1	BCL2-related protein A1	GO:0005515: protein binding, GO:0005737: cytoplasm, GO:0006915: apoptotic process, GO:0006916: anti-apoptosis		3.5163	5.98909	0.0267649	0.149193	0.0954566	-1.51717	-8.45553	0.0137	0.330573	0.228935	-2.26805	-13.3662	0.00555083	0.256259	0.169316	-1.21418	-2.40969	0.137558	0.669159	0.550866	7.00332	6.94822	6.82879	6.73218	7.51127	6.97705	8.19967	9.19489	8.64085	5.71122	6.29598	5.6524	6.39633	6.46821	6.10098	6.57493	6.98153	6.7949
8407_at	8407	TAGLN2	transgelin 2	GO:0005515: protein binding, GO:0005886: plasma membrane, GO:0007517: muscle organ development, GO:0031965: nuclear membrane		3.51484	215.624	2.15076e-05	0.0429658	0.0296019	4.18959	24.3058	0.00168842	0.330573	0.225189	1.52807	4.64889	0.043288	0.328508	0.227291	-1.01739	-0.428881	0.709787	0.915355	0.889528	8.75776	8.88239	8.94595	9.28187	9.37775	9.49205	10.5582	10.7116	10.7566	9.74147	10.2353	9.97444	10.6633	11.0796	11.0288	9.40652	9.38409	9.26448
2030_at	2030	SLC29A1	solute carrier family 29 (nucleoside transporters), member 1	GO:0005337: nucleoside transmembrane transporter activity, GO:0005886: plasma membrane, GO:0005887: integral to plasma membrane, GO:0006139: nucleobase-containing compound metabolic process, GO:0007595: lactation, GO:0015858: nucleoside transport, GO:0015862: uridine transport, GO:0016323: basolateral plasma membrane, GO:0016324: apical plasma membrane, GO:0030431: sleep, GO:0055085: transmembran…		3.50836	10.5885	0.00880178	0.107107	0.0663629	1.17046	6.36091	0.023835	0.339365	0.237795	1.88681	5.04989	0.037048	0.318403	0.217574	1.18134	1.12996	0.375781	0.79228	0.717591	4.90031	4.72138	4.94916	5.45774	5.24418	4.81349	6.35154	6.87569	6.68862	6.00336	6.36564	5.83149	5.19549	4.92807	5.12588	5.66297	5.13461	5.3637
54206_at	54206	ERRFI1	ERBB receptor feedback inhibitor 1	GO:0005100: Rho GTPase activator activity, GO:0005515: protein binding, GO:0005634: nucleus, GO:0005737: cytoplasm, GO:0005737: cytoplasm, GO:0006950: response to stress, GO:0007175: negative regulation of epidermal growth factor-activated receptor activity, GO:0007175: negative regulation of epidermal growth factor-activated receptor activity, GO:0019901: protein kinase binding, GO:0031234: extr…		3.4963	18.4508	0.00292455	0.0921532	0.0573724	1.05339	0.637374	0.589111	0.805273	0.739992	1.06253	0.280706	0.805309	0.915747	0.885567	1.12192	1.45952	0.281835	0.745003	0.655442	4.46013	4.67126	4.25531	4.61867	4.58	4.4587	6.24585	6.64571	5.89278	4.99469	4.71223	4.12561	4.47289	4.58924	4.52622	4.68627	4.55468	4.87573
1495_at	1495	CTNNA1	catenin (cadherin-associated protein), alpha 1, 102kDa	GO:0001541: ovarian follicle development, GO:0001669: acrosomal vesicle, GO:0005198: structural molecule activity, GO:0005515: protein binding, GO:0005829: cytosol, GO:0005886: plasma membrane, GO:0005911: cell-cell junction, GO:0005915: zonula adherens, GO:0007155: cell adhesion, GO:0007163: establishment or maintenance of cell polarity, GO:0007406: negative regulation of neuroblast proliferatio…	04520: Adherens junction, 04530: Tight junction, 04670: Leukocyte transendothelial migration, 05100: Bacterial invasion of epithelial cells, 05200: Pathways in cancer, 05213: Endometrial cancer, 05412: Arrhythmogenic right ventricular cardiomyopathy (ARVC)	3.49388	7.02579	0.019663	0.134146	0.0846192	1.48333	6.29332	0.0243311	0.339365	0.237929	1.67017	10.453	0.00902835	0.262202	0.173531	1.07544	0.378128	0.741697	0.926478	0.904626	4.51465	4.70736	4.66871	5.12994	4.78888	4.40424	6.44366	6.79872	5.93909	5.73591	5.63661	5.16028	5.31902	5.10538	5.13956	4.80379	5.01055	4.7406
1958_at	1958	EGR1	early growth response 1	GO:0000122: negative regulation of transcription from RNA polymerase II promoter, GO:0000976: transcription regulatory region sequence-specific DNA binding, GO:0000982: RNA polymerase II core promoter proximal region sequence-specific DNA binding transcription factor activity, GO:0003677: DNA binding, GO:0003690: double-stranded DNA binding, GO:0003700: sequence-specific DNA binding transcription…	05020: Prion diseases	3.48308	4.57222	0.0446552	0.18599	0.122311	1.25298	0.509733	0.660918	0.843722	0.789186	1.77841	2.95846	0.0977823	0.411596	0.299914	1.25629	2.19293	0.159602	0.675086	0.561703	6.59866	6.37671	4.92912	4.51214	4.7078	5.03993	7.57977	8.30984	7.14835	5.89971	5.20818	5.42318	6.86751	5.8434	5.82685	5.11206	4.85499	5.23633
9265_at	9265	CYTH3	cytohesin 3	GO:0005086: ARF guanyl-nucleotide exchange factor activity, GO:0005220: inositol 1,4,5-trisphosphate-sensitive calcium-release channel activity, GO:0005545: 1-phosphatidylinositol binding, GO:0005886: plasma membrane, GO:0030155: regulation of cell adhesion, GO:0032012: regulation of ARF protein signal transduction, GO:0048016: inositol phosphate-mediated signaling		3.44727	9.37325	0.0111913	0.113651	0.0705822	1.89099	3.15382	0.0875373	0.406626	0.296141	1.4012	3.31157	0.0803501	0.386937	0.277299	1.03814	0.935118	0.448444	0.824425	0.761989	5.20113	4.84563	4.41842	5.19752	4.74105	4.48813	6.61808	6.90947	6.22192	5.88337	5.27208	4.68975	5.60438	6.20007	5.26121	5.19852	4.73298	4.65072
100507381_at	100507381	KCNQ5-IT1	KCNQ5 intronic transcript 1 (non-protein coding)			3.44091	3.91368	0.0595183	0.210218	0.140282	1.00053	-0.248307	0.827066	0.92874	0.90051	1.26825	1.62703	0.245258	0.564184	0.453244	-1.38962	-4.06977	0.0554053	0.617712	0.482432	5.02286	3.63199	4.60614	5.76881	4.99914	5.19991	5.99321	6.15526	5.99272	6.47253	5.12657	5.31587	4.34498	4.19415	4.45418	5.18263	4.37838	4.95253
407007_at	407007	MIR222	microRNA 222			3.42837	3.65407	0.0674091	0.222829	0.150425	1.22576	0.780557	0.516779	0.760128	0.685286	1.40966	17.6154	0.00320717	0.247902	0.162828	1.39325	4.74134	0.0417194	0.612867	0.469769	3.54964	4.14843	4.35031	3.71454	3.61492	3.60317	5.1429	6.58659	5.23652	4.18466	4.16575	4.06659	3.98661	4.77411	3.99296	4.23078	3.8964	4.22053
338758_at	338758	LOC338758	uncharacterized LOC338758			3.42755	12.5894	0.00625031	0.101811	0.0631558	1.62997	5.44814	0.032078	0.352422	0.247101	-1.01876	-0.276495	0.808121	0.916314	0.886557	-1.00671	-0.174892	0.877268	0.969503	0.958649	4.08289	3.88467	4.27383	4.53965	3.85161	4.06309	5.7416	5.99689	5.76014	4.18946	4.00199	4.13406	4.53209	4.76222	5.02861	4.27888	3.74005	4.34971
100996452_at	100996452	LOC100996452	uncharacterized LOC100996452			3.42199	3.55569	0.0707987	0.228567	0.15506	5.33719	6.08044	0.0259975	0.341813	0.239546	-1.29647	-3.83088	0.0618823	0.357841	0.252258	-1.06634	-0.886397	0.468918	0.833235	0.772801	3.55822	3.84393	3.86635	3.63752	3.81175	3.95076	4.94947	4.81917	6.37146	3.16654	3.3206	3.76804	5.31226	5.98812	6.90516	3.33247	3.71923	4.04306
26031_at	26031	OSBPL3	oxysterol binding protein-like 3	GO:0005543: phospholipid binding, GO:0006869: lipid transport		3.4206	44.2618	0.000510047	0.0725244	0.0462816	1.36	5.96338	0.0269868	0.342488	0.240234	1.3647	3.13737	0.0883396	0.399985	0.288945	1.49407	5.1897	0.0351816	0.606797	0.46401	7.70824	7.71691	7.52028	8.05482	7.90842	7.76623	9.42166	9.56616	9.277	8.50767	8.09514	8.43267	8.14524	8.02085	8.09723	8.66099	8.27368	8.5077
8871_at	8871	SYNJ2	synaptojanin 2	GO:0000166: nucleotide binding, GO:0003723: RNA binding, GO:0004439: phosphatidylinositol-4,5-bisphosphate 5-phosphatase activity, GO:0004445: inositol-polyphosphate 5-phosphatase activity, GO:0005515: protein binding, GO:0005881: cytoplasmic microtubule, GO:0007420: brain development, GO:0017124: SH3 domain binding, GO:0030165: PDZ domain binding, GO:0031315: extrinsic to mitochondrial outer mem…	00562: Inositol phosphate metabolism, 01100: Metabolic pathways, 04070: Phosphatidylinositol signaling system	3.41786	10.2533	0.0093785	0.108707	0.0673657	1.2474	6.40411	0.0235257	0.339365	0.237497	1.16385	1.10289	0.385037	0.672128	0.576672	1.03341	0.199219	0.860508	0.964103	0.951244	5.54168	5.33106	4.97067	5.85205	5.54987	5.42491	7.00657	7.38751	6.70771	5.83277	6.09906	5.48367	5.76509	5.66765	5.36236	5.58418	5.81275	5.52227
128178_at	128178	EDARADD	EDAR-associated death domain	GO:0001942: hair follicle development, GO:0005737: cytoplasm, GO:0007165: signal transduction, GO:0030154: cell differentiation, GO:0042475: odontogenesis of dentin-containing tooth, GO:0061153: trachea gland development		3.40534	11.4939	0.00748456	0.104836	0.0649673	1.41552	3.21206	0.0847804	0.404932	0.293743	1.13319	1.74125	0.223766	0.545335	0.432668	1.22995	3.00096	0.0954135	0.644605	0.516598	5.14421	5.20952	5.13159	5.06245	5.12122	5.29502	6.59703	7.06146	7.08345	5.39975	5.3884	5.19455	5.37283	5.96145	5.60749	5.33324	5.59134	5.43009
85458_at	85458	DIXDC1	DIX domain containing 1	GO:0003779: actin binding, GO:0004871: signal transducer activity, GO:0005515: protein binding, GO:0005829: cytosol, GO:0005925: focal adhesion, GO:0005938: cell cortex, GO:0007049: cell cycle, GO:0019904: protein domain specific binding, GO:0021695: cerebellar cortex development, GO:0021799: cerebral cortex radially oriented cell migration, GO:0021869: forebrain ventricular zone progenitor cell …		3.40325	55.8131	0.000320863	0.0683156	0.0439292	1.45114	10.2384	0.00940526	0.330573	0.22888	-1.04988	-1.68477	0.234073	0.554948	0.44296	-1.19827	-1.29331	0.325142	0.767062	0.685309	4.58378	3.98601	3.90976	4.78851	4.09578	4.6803	6.40964	5.74072	5.62783	4.75522	4.07085	4.52415	5.18545	4.41816	4.48188	4.05548	4.13507	4.48662
6364_at	6364	CCL20	chemokine (C-C motif) ligand 20	GO:0005576: extracellular region, GO:0005615: extracellular space, GO:0006935: chemotaxis, GO:0006954: inflammatory response, GO:0006955: immune response, GO:0007165: signal transduction, GO:0007267: cell-cell signaling, GO:0008009: chemokine activity, GO:0042466: chemokinesis, GO:0042742: defense response to bacterium	04060: Cytokine-cytokine receptor interaction, 04062: Chemokine signaling pathway, 05323: Rheumatoid arthritis	3.39396	5.87862	0.0277384	0.151874	0.0973453	1.23282	1.50841	0.270482	0.587072	0.480023	1.138	1.38398	0.300573	0.609401	0.503011	1.11215	7.37514	0.0178929	0.598361	0.449716	5.45167	5.40579	4.71026	5.20967	4.95395	4.76597	7.13774	7.62213	5.92249	5.59281	5.15156	4.71161	5.42058	5.66464	5.31743	5.39103	5.11914	4.87858
55061_at	55061	SUSD4	sushi domain containing 4	GO:0016021: integral to membrane		3.39215	8.14952	0.0147252	0.122773	0.0768726	1.10711	1.09162	0.388965	0.675561	0.583235	1.43733	4.2017	0.0522442	0.341073	0.239464	-1.22847	-5.46278	0.0319143	0.605236	0.460883	4.10793	3.92845	4.22111	4.46774	4.28295	4.33419	6.00983	5.23849	6.20658	5.03542	4.97522	4.61396	4.14062	4.37425	4.12623	4.09392	3.95226	4.14181
301_at	301	ANXA1	annexin A1	GO:0001533: cornified envelope, GO:0001776: leukocyte homeostasis, GO:0002674: negative regulation of acute inflammatory response, GO:0003697: single-stranded DNA binding, GO:0003727: single-stranded RNA binding, GO:0005102: receptor binding, GO:0005198: structural molecule activity, GO:0005509: calcium ion binding, GO:0005515: protein binding, GO:0005543: phospholipid binding, GO:0005544: calciu…		3.38752	9.48714	0.0109286	0.112843	0.0699315	3.24123	15.2466	0.00427429	0.330573	0.227323	2.33177	12.7517	0.00609372	0.256259	0.169316	1.69274	8.10631	0.0148791	0.592437	0.448552	10.0052	10.5133	9.93681	9.80273	10.1465	9.54152	11.8516	11.8889	11.9266	10.9408	11.2491	10.946	11.6175	12.0587	11.8427	10.4579	10.8121	10.4805
60468_at	60468	BACH2	BTB and CNC homology 1, basic leucine zipper transcription factor 2	GO:0003700: sequence-specific DNA binding transcription factor activity, GO:0005634: nucleus, GO:0006351: transcription, DNA-dependent, GO:0043565: sequence-specific DNA binding, GO:0046983: protein dimerization activity		3.38429	38.7709	0.000664592	0.0749568	0.0473813	1.06633	1.04678	0.405063	0.687092	0.596357	1.22174	2.17753	0.161349	0.484312	0.371038	-1.03976	-0.670346	0.571676	0.870251	0.825046	8.55245	8.53362	8.52709	8.18617	7.89532	8.13587	10.3206	10.3637	10.2012	8.60377	8.28861	8.15892	8.53002	8.7909	8.55453	7.9064	8.0974	8.00173
407018_at	407018	MIR27A	microRNA 27a			3.37302	3.91504	0.0594807	0.210213	0.140282	1.9543	2.92243	0.0998568	0.424238	0.311069	-1.01856	-0.311964	0.784587	0.907479	0.873384	1.02616	-0.175425	0.8769	0.969477	0.958641	4.57493	4.30257	4.53009	4.63713	3.91047	4.63979	6.44246	6.56031	5.28506	4.60299	4.07127	4.40674	5.03032	5.90402	5.07336	4.61928	4.48097	3.91655
10100_at	10100	TSPAN2	tetraspanin 2	GO:0007420: brain development, GO:0016021: integral to membrane, GO:0043209: myelin sheath		3.37258	6.76428	0.0211639	0.137136	0.0867703	8.82171	18.5751	0.00288571	0.330573	0.225189	1.48574	6.81114	0.0208828	0.27966	0.186609	-1.07504	-0.699288	0.556755	0.864755	0.817973	5.47617	5.05778	4.97249	4.88407	4.76247	4.22634	7.18186	6.33189	7.12221	5.33986	5.27647	4.95553	8.15666	8.35365	8.32771	4.4637	4.59142	4.43445
9603_at	9603	NFE2L3	nuclear factor (erythroid-derived 2)-like 3	GO:0003700: sequence-specific DNA binding transcription factor activity, GO:0003713: transcription coactivator activity, GO:0005634: nucleus, GO:0006355: regulation of transcription, DNA-dependent, GO:0006366: transcription from RNA polymerase II promoter, GO:0043565: sequence-specific DNA binding, GO:0046983: protein dimerization activity		3.36275	295.076	1.14848e-05	0.0403053	0.0296019	1.04964	0.653064	0.580756	0.801384	0.734072	1.30768	1.28656	0.327067	0.628334	0.526864	1.13418	1.45603	0.282667	0.745131	0.655442	4.67985	5.45946	4.89631	4.35038	5.58934	5.18044	6.4326	7.21742	6.63446	5.20216	5.75823	5.17194	4.93672	5.43184	4.85684	4.69297	5.81825	5.12542
4907_at	4907	NT5E	5'-nucleotidase, ecto (CD73)	GO:0000166: nucleotide binding, GO:0005737: cytoplasm, GO:0005886: plasma membrane, GO:0005886: plasma membrane, GO:0006144: purine nucleobase metabolic process, GO:0006164: purine nucleotide biosynthetic process, GO:0006195: purine nucleotide catabolic process, GO:0006196: AMP catabolic process, GO:0006206: pyrimidine nucleobase metabolic process, GO:0006259: DNA metabolic process, GO:0008198: f…	00230: Purine metabolism, 00240: Pyrimidine metabolism, 00760: Nicotinate and nicotinamide metabolism, 01100: Metabolic pathways	3.36234	6.06545	0.0261212	0.147947	0.09475	-1.46383	-3.05909	0.0923036	0.415034	0.303283	-1.9806	-8.12784	0.0148021	0.267466	0.177185	-1.55464	-6.49552	0.0228906	0.59955	0.455475	5.87282	4.29585	6.05953	5.75335	4.64466	6.01864	7.18838	6.53406	7.58555	4.79497	3.83929	4.79377	5.66228	3.61867	5.22255	5.06647	3.85547	5.56428
84319_at	84319	C3orf26	chromosome 3 open reading frame 26	GO:0003676: nucleic acid binding, GO:0005524: ATP binding, GO:0008026: ATP-dependent helicase activity		3.35979	15.3544	0.00421485	0.0981837	0.0608806	-1.04765	-0.548385	0.638463	0.832554	0.774384	1.13719	2.48498	0.130888	0.447553	0.33578	1.08991	0.955068	0.440336	0.82199	0.758482	6.49575	6.97985	7.04718	6.51379	6.44558	6.66595	8.46132	8.59682	8.68243	6.56659	6.63203	6.97201	6.2176	7.19746	6.85633	6.71232	6.32358	6.93295
7430_at	7430	EZR	ezrin	GO:0001726: ruffle, GO:0001931: uropod, GO:0005515: protein binding, GO:0005730: nucleolus, GO:0005829: cytosol, GO:0005829: cytosol, GO:0005884: actin filament, GO:0005886: plasma membrane, GO:0005902: microvillus, GO:0005925: focal adhesion, GO:0005932: microtubule basal body, GO:0007016: cytoskeletal anchoring at plasma membrane, GO:0007159: leukocyte cell-cell adhesion, GO:0007411: axon guida…	04670: Leukocyte transendothelial migration, 04810: Regulation of actin cytoskeleton, 04971: Gastric acid secretion, 05130: Pathogenic Escherichia coli infection	3.35347	19.0139	0.00275461	0.0917663	0.0571733	2.37046	9.07942	0.0119143	0.330573	0.228935	1.76191	11.1356	0.00796812	0.256259	0.169316	1.25622	10.3623	0.00918489	0.575535	0.444362	9.42624	9.43746	9.17642	9.61827	9.46405	9.42613	11.0044	11.184	11.0714	10.2502	10.3963	10.2963	10.3867	10.7509	10.5988	9.91218	9.85574	9.7257
3304_at	3304	HSPA1B	heat shock 70kDa protein 1B	GO:0005515: protein binding, GO:0005524: ATP binding, GO:0005634: nucleus, GO:0005737: cytoplasm, GO:0005737: cytoplasm, GO:0005739: mitochondrion, GO:0005783: endoplasmic reticulum, GO:0005829: cytosol, GO:0006402: mRNA catabolic process, GO:0006916: anti-apoptosis, GO:0006986: response to unfolded protein, GO:0008180: signalosome, GO:0008285: negative regulation of cell proliferation, GO:001046…	03040: Spliceosome, 04010: MAPK signaling pathway, 04141: Protein processing in endoplasmic reticulum, 04144: Endocytosis, 04612: Antigen processing and presentation, 05145: Toxoplasmosis	3.35074	4.90529	0.039136	0.176315	0.114861	3.23694	14.1621	0.00494896	0.330573	0.227323	1.66045	2.17198	0.161985	0.484891	0.371703	2.37022	2.83143	0.105383	0.646528	0.519441	6.49276	7.09743	5.78743	6.89639	6.91644	6.26091	8.73651	8.16511	7.47444	8.0812	7.03786	6.95708	7.95755	8.81424	7.66066	7.243	8.57254	7.68715
79026_at	79026	AHNAK	AHNAK nucleoprotein	GO:0005515: protein binding, GO:0005634: nucleus, GO:0007399: nervous system development		3.34771	11.3373	0.00769042	0.104955	0.0650246	4.77626	16.2086	0.00378476	0.330573	0.227323	1.01256	0.221225	0.84545	0.93493	0.910892	1.29847	3.54239	0.0712755	0.619888	0.487771	7.2244	7.329	6.71624	7.82683	7.87469	7.37198	8.84941	8.85782	8.7424	7.73284	7.87576	7.50948	9.26873	9.50302	9.22496	7.99881	8.28452	7.89832
79989_at	79989	TTC26	tetratricopeptide repeat domain 26			3.34733	19.3538	0.00265909	0.0911033	0.0569459	2.11174	5.05086	0.0370346	0.355045	0.248245	1.55062	3.17206	0.0866602	0.39742	0.28638	1.17077	1.88574	0.199981	0.699286	0.593921	3.98318	3.96574	4.10869	3.92821	4.27675	3.85198	5.88779	5.75156	5.61953	4.90504	4.61434	4.35795	4.62082	5.26809	5.31854	4.18019	4.27983	4.25179
145788_at	145788	FLJ27352	uncharacterized LOC145788			3.33639	7.2379	0.0185589	0.131983	0.083154	1.65558	5.48646	0.0316524	0.352422	0.247101	1.14929	2.16183	0.163156	0.48575	0.372505	-1.14095	-1.10561	0.384094	0.796147	0.722122	3.38391	3.97649	3.93349	3.75909	3.72139	4.31326	5.43403	5.23047	5.73372	4.05063	4.00073	4.32801	4.23896	4.43162	4.77104	3.8873	3.4936	3.76216
6398_at	6398	SECTM1	secreted and transmembrane 1	GO:0004871: signal transducer activity, GO:0005125: cytokine activity, GO:0005615: extracellular space, GO:0005794: Golgi apparatus, GO:0005886: plasma membrane, GO:0006955: immune response, GO:0007165: signal transduction, GO:0007498: mesoderm development, GO:0016021: integral to membrane, GO:0043123: positive regulation of I-kappaB kinase/NF-kappaB cascade		3.33389	8.37443	0.0139611	0.121603	0.0759033	1.02582	0.468216	0.685699	0.857647	0.807176	1.37357	29.5359	0.00114433	0.229172	0.149087	1.15305	4.83081	0.0402795	0.61198	0.469052	4.72422	5.54238	4.71276	4.69464	5.72333	4.8287	6.02646	7.47802	6.60421	5.14064	6.21181	5.26751	4.62889	5.5875	4.86282	4.98089	5.86882	5.00958
8350_at	8350	HIST1H3A	histone cluster 1, H3a		05322: Systemic lupus erythematosus	3.32996	12.373	0.00646875	0.101811	0.0631558	2.49526	5.31314	0.0336463	0.353627	0.247829	2.35012	3.63119	0.0681762	0.368847	0.260916	1.52857	3.12556	0.0889218	0.641742	0.514249	5.54556	5.33082	5.66024	5.46793	5.72451	5.69566	7.24361	6.82464	7.63437	7.21467	6.18992	6.90584	6.3621	6.73082	7.2858	6.26273	5.90089	6.47876
84441_at	84441	MAML2	mastermind-like 2 (Drosophila)	GO:0003713: transcription coactivator activity, GO:0005634: nucleus, GO:0005654: nucleoplasm, GO:0005794: Golgi apparatus, GO:0006367: transcription initiation from RNA polymerase II promoter, GO:0007219: Notch signaling pathway, GO:0007219: Notch signaling pathway, GO:0010467: gene expression, GO:0016607: nuclear speck, GO:0045944: positive regulation of transcription from RNA polymerase II prom…	04330: Notch signaling pathway	3.32733	15.1654	0.00431988	0.0984222	0.0610659	2.50776	5.28096	0.034037	0.354408	0.248245	-1.58458	-7.89092	0.0156832	0.267799	0.177963	-1.1751	-2.63506	0.118879	0.654005	0.528765	7.12025	6.83247	7.36559	7.81565	7.93133	8.26564	8.71701	8.78451	8.99233	7.31485	7.1957	7.49456	7.9503	8.4948	8.7331	7.71306	7.7286	7.85581
9839_at	9839	ZEB2	zinc finger E-box binding homeobox 2	GO:0001755: neural crest cell migration, GO:0001756: somitogenesis, GO:0001843: neural tube closure, GO:0003700: sequence-specific DNA binding transcription factor activity, GO:0005634: nucleus, GO:0005730: nucleolus, GO:0005737: cytoplasm, GO:0006351: transcription, DNA-dependent, GO:0007399: nervous system development, GO:0008270: zinc ion binding, GO:0019208: phosphatase regulator activity, GO…		3.31813	6.66887	0.0217541	0.138726	0.0877722	1.72365	5.13213	0.035933	0.354977	0.248245	1.034	0.690912	0.561037	0.790567	0.719545	1.05996	0.99672	0.423914	0.816313	0.74938	6.9979	6.24154	6.08592	6.85007	6.26335	5.66315	8.38212	8.42756	7.56806	6.98901	6.34124	5.58217	7.47942	7.22722	6.92949	6.80525	6.31842	5.89155
4291_at	4291	MLF1	myeloid leukemia factor 1	GO:0002318: myeloid progenitor cell differentiation, GO:0003677: DNA binding, GO:0005515: protein binding, GO:0005634: nucleus, GO:0005634: nucleus, GO:0005737: cytoplasm, GO:0005737: cytoplasm, GO:0006351: transcription, DNA-dependent, GO:0007050: cell cycle arrest, GO:0019904: protein domain specific binding		3.31638	80.9791	0.00015246	0.0632271		2.09197	7.31761	0.0181677	0.333448		1.23303	2.122	0.167868	0.489657		1.09027	0.900314	0.462972	0.83121		2.31906	2.22657	2.32963	2.52146	2.10718	2.44063	4.03511	3.99765	4.03039	2.55593	2.60824	2.77367	3.13153	3.25707	3.6382	2.46503	2.46677	2.47779
26191_at	26191	PTPN22	protein tyrosine phosphatase, non-receptor type 22 (lymphoid)	GO:0004725: protein tyrosine phosphatase activity, GO:0005515: protein binding, GO:0005634: nucleus, GO:0005737: cytoplasm, GO:0005737: cytoplasm, GO:0006470: protein dephosphorylation, GO:0006470: protein dephosphorylation, GO:0009898: internal side of plasma membrane, GO:0017124: SH3 domain binding, GO:0019900: kinase binding, GO:0030217: T cell differentiation, GO:0032817: regulation of natura…		3.3127	9.38214	0.0111705	0.11362	0.07054	-1.1416	-2.25882	0.152415	0.480598	0.364944	-1.04386	-0.924442	0.452848	0.720544	0.635054	-1.08089	-1.50376	0.271537	0.741333	0.650239	8.49194	8.88099	8.52895	8.38954	8.29	8.22212	10.3968	10.0673	10.499	8.41375	8.2746	8.01729	8.4694	8.59452	8.24876	8.20629	8.32796	8.01809
100287049_at	100287049	LOC100287049	uncharacterized LOC100287049			3.30907	54.8119	0.000332686	0.0683156	0.0439292	2.17048	44.9051	0.000495549	0.30212	0.194085	1.68876	34.3772	0.000845102	0.229172	0.149087	1.17675	2.57339	0.123619	0.658468	0.535615	4.16715	4.14845	4.27724	4.71179	5.02248	4.87926	5.94125	5.81509	6.01373	5.44721	5.7544	5.6788	5.31867	5.28062	5.34632	4.76529	5.36503	5.17141
100616406_at	100616406	MIR4521	microRNA 4521			3.29113	11.4079	0.0075966	0.104879	0.0649931	2.80784	13.2476	0.00564976	0.330573	0.227323	1.15529	2.49251	0.130246	0.44709	0.335244	1.44101	7.96198	0.0154109	0.592945	0.448552	6.59525	6.98009	6.52523	7.1751	7.71912	7.02348	8.35491	8.34834	8.49079	7.30085	8.08594	7.14157	7.93611	8.68166	7.92464	7.61292	8.20012	7.67677
100302139_at	100302139	MIR1537	microRNA 1537			3.28483	3.4794	0.073599	0.233392		1.29732	0.887977	0.468239	0.72986		1.1931	0.868996	0.476466	0.737487		1.34094	3.81646	0.062308	0.617712		1.70154	1.73023	1.81016	1.80079	1.70814	1.93251	3.82857	2.41084	3.76752	2.46077	1.91847	1.68489	1.75164	2.69119	1.67414	2.1866	1.95108	2.5487
9693_at	9693	RAPGEF2	Rap guanine nucleotide exchange factor (GEF) 2	GO:0000165: MAPK cascade, GO:0004871: signal transducer activity, GO:0005509: calcium ion binding, GO:0005622: intracellular, GO:0005887: integral to plasma membrane, GO:0007264: small GTPase mediated signal transduction, GO:0016020: membrane, GO:0017034: Rap guanyl-nucleotide exchange factor activity, GO:0019933: cAMP-mediated signaling, GO:0019992: diacylglycerol binding, GO:0032854: positive r…	04010: MAPK signaling pathway	3.28273	23.9108	0.00174452	0.084988	0.0533713	2.27362	5.2243	0.034741	0.354935	0.248245	1.22182	2.86467	0.103315	0.420142	0.308235	1.10168	2.2881	0.149364	0.671405	0.556724	6.76674	6.96799	6.45892	6.43453	6.42582	6.22878	8.34363	8.70414	8.28001	6.90584	6.66137	6.36854	7.51797	8.16083	7.97069	6.68867	6.52745	6.28456
407006_at	407006	MIR221	microRNA 221			3.26233	5.91602	0.027403	0.15126	0.0969252	1.29403	2.43066	0.135653	0.462891	0.34888	1.73241	12.7473	0.00609788	0.256259	0.169316	1.26161	1.53372	0.264833	0.73903	0.6485	6.30909	6.32561	5.56805	5.5646	5.78222	5.1157	7.56008	8.51286	7.08031	6.2596	6.55099	6.02221	6.37291	6.84451	6.05759	5.82886	5.73945	5.80547
171389_at	171389	NLRP6	NLR family, pyrin domain containing 6	GO:0005000: vasopressin receptor activity, GO:0005524: ATP binding, GO:0005737: cytoplasm, GO:0005886: plasma membrane, GO:0031965: nuclear membrane, GO:0042277: peptide binding, GO:0050727: regulation of inflammatory response		3.25457	3.56586	0.070437	0.227895	0.154515	1.34113	2.58279	0.12288	0.449978	0.336037	1.02677	0.358416	0.754329	0.892469	0.854349	-1.07428	-1.86327	0.203452	0.699896	0.595451	4.12853	4.22854	4.38013	4.84499	5.08231	4.94227	5.48063	6.65064	5.26873	4.75753	5.2916	4.91753	4.75816	4.33112	4.86816	4.78756	5.04151	4.7238
817_at	817	CAMK2D	calcium/calmodulin-dependent protein kinase II delta	GO:0001558: regulation of cell growth, GO:0004683: calmodulin-dependent protein kinase activity, GO:0005516: calmodulin binding, GO:0005524: ATP binding, GO:0005654: nucleoplasm, GO:0005829: cytosol, GO:0005886: plasma membrane, GO:0005954: calcium- and calmodulin-dependent protein kinase complex, GO:0006468: protein phosphorylation, GO:0006468: protein phosphorylation, GO:0007268: synaptic trans…	04012: ErbB signaling pathway, 04020: Calcium signaling pathway, 04114: Oocyte meiosis, 04310: Wnt signaling pathway, 04720: Long-term potentiation, 04722: Neurotrophin signaling pathway, 04740: Olfactory transduction, 04912: GnRH signaling pathway, 04916: Melanogenesis, 04971: Gastric acid secretion, 05214: Glioma	3.24719	17.3364	0.0033107	0.0948245	0.0588406	-1.21332	-10.4145	0.00909418	0.330573	0.228418	-1.04537	-1.21357	0.348779	0.645977	0.546127	-1.03409	-0.498289	0.667681	0.901902	0.870659	5.77201	5.75443	5.64804	5.77169	6.01761	5.5125	7.42583	7.63203	7.19416	5.79945	5.85679	5.44737	5.52438	5.42164	5.3901	5.7365	5.74997	5.64281
3838_at	3838	KPNA2	karyopherin alpha 2 (RAG cohort 1, importin alpha 1)	GO:0000018: regulation of DNA recombination, GO:0000072: M phase specific microtubule process, GO:0000085: G2 phase of mitotic cell cycle, GO:0005515: protein binding, GO:0005634: nucleus, GO:0005654: nucleoplasm, GO:0005737: cytoplasm, GO:0005829: cytosol, GO:0006259: DNA metabolic process, GO:0006607: NLS-bearing substrate import into nucleus, GO:0008139: nuclear localization sequence binding, …		3.23706	25.7913	0.00149994	0.0833745	0.0523008	1.2358	2.31315	0.14682	0.475107	0.359566	1.45654	14.7961	0.00453672	0.247902	0.162828	1.17732	2.29885	0.148265	0.671405	0.556361	7.22711	7.62895	7.41207	7.34056	7.50338	7.22055	8.85472	9.45178	9.0366	7.8132	8.10075	7.7754	7.33378	7.8679	7.94866	7.41175	7.70542	7.63314
5366_at	5366	PMAIP1	phorbol-12-myristate-13-acetate-induced protein 1	GO:0001836: release of cytochrome c from mitochondria, GO:0001844: protein insertion into mitochondrial membrane involved in apoptotic signaling pathway, GO:0005515: protein binding, GO:0005634: nucleus, GO:0005739: mitochondrion, GO:0005741: mitochondrial outer membrane, GO:0005829: cytosol, GO:0005829: cytosol, GO:0006915: apoptotic process, GO:0006915: apoptotic process, GO:0006917: induction …	04115: p53 signaling pathway	3.23642	9.64025	0.0105897	0.111645	0.069214	1.08652	1.44168	0.286125	0.600247	0.494146	2.83069	6.09798	0.0258539	0.290979	0.196029	2.08249	4.9406	0.0386104	0.610019	0.467025	6.34256	5.92372	5.93094	6.58804	6.34832	5.49732	7.5347	7.88494	7.75079	7.63925	7.80026	7.37861	6.54321	6.11369	5.88638	7.23484	7.42466	6.86083
22856_at	22856	CHSY1	chondroitin sulfate synthase 1	GO:0005576: extracellular region, GO:0016021: integral to membrane, GO:0030206: chondroitin sulfate biosynthetic process, GO:0030279: negative regulation of ossification, GO:0031667: response to nutrient levels, GO:0032580: Golgi cisterna membrane, GO:0046872: metal ion binding, GO:0047238: glucuronosyl-N-acetylgalactosaminyl-proteoglycan 4-beta-N-acetylgalactosaminyltransferase activity, GO:0050…	00532: Glycosaminoglycan biosynthesis - chondroitin sulfate, 01100: Metabolic pathways	3.23293	16.4513	0.00367453	0.0967055	0.060335	1.01254	0.0507127	0.964164	0.987084	0.981127	1.23815	231.249	1.86994e-05	0.142869	0.0853999	1.08758	1.86853	0.202633	0.699819	0.595262	5.93121	5.90343	5.29971	5.99706	5.49012	5.46882	7.4121	7.68638	7.09309	6.30788	5.79662	5.77606	5.90014	5.70937	5.54431	5.99316	5.69835	5.61959
30844_at	30844	EHD4	EH-domain containing 4	GO:0003676: nucleic acid binding, GO:0003924: GTPase activity, GO:0005509: calcium ion binding, GO:0005515: protein binding, GO:0005524: ATP binding, GO:0005525: GTP binding, GO:0005634: nucleus, GO:0005783: endoplasmic reticulum, GO:0005886: plasma membrane, GO:0006907: pinocytosis, GO:0030100: regulation of endocytosis, GO:0031901: early endosome membrane, GO:0032456: endocytic recycling, GO:00…	04144: Endocytosis	3.22346	12.7908	0.00605687	0.101802	0.0631558	1.26017	4.82092	0.0404351	0.357287	0.25025	1.13863	1.90957	0.196386	0.520004	0.407248	1.04033	0.483309	0.676612	0.904331	0.875395	6.40025	6.56806	6.1904	6.33805	6.28074	6.16251	7.81675	8.40102	7.9721	6.521	6.6251	6.17841	6.76025	6.76775	6.6219	6.23967	6.52763	6.16286
6645_at	6645	SNTB2	syntrophin, beta 2 (dystrophin-associated protein A1, 59kDa, basic component 2)	GO:0003779: actin binding, GO:0005515: protein binding, GO:0005516: calmodulin binding, GO:0005543: phospholipid binding, GO:0005737: cytoplasm, GO:0005874: microtubule, GO:0016010: dystrophin-associated glycoprotein complex, GO:0030054: cell junction, GO:0030658: transport vesicle membrane, GO:0045202: synapse		3.22108	5.19858	0.0350676	0.167952	0.108938	1.39249	5.77287	0.0287201	0.346502	0.2432	-1.29293	-5.72644	0.0291675	0.299141	0.202048	-1.02599	-0.582448	0.61918	0.883689	0.845806	6.52286	5.86889	5.76943	6.99464	6.62958	6.44759	7.646	8.06256	7.31062	6.73896	6.14865	6.06339	6.86334	6.49162	6.2252	6.8175	6.64019	6.49326
2820_at	2820	GPD2	glycerol-3-phosphate dehydrogenase 2 (mitochondrial)	GO:0004367: glycerol-3-phosphate dehydrogenase [NAD+] activity, GO:0004368: glycerol-3-phosphate dehydrogenase activity, GO:0005509: calcium ion binding, GO:0005743: mitochondrial inner membrane, GO:0006072: glycerol-3-phosphate metabolic process, GO:0006094: gluconeogenesis, GO:0006734: NADH metabolic process, GO:0009331: glycerol-3-phosphate dehydrogenase complex, GO:0019563: glycerol catabolic…	00564: Glycerophospholipid metabolism	3.17972	9.28918	0.0113913	0.114406	0.0710284	1.36002	1.8915	0.199104	0.525519	0.412872	-1.04734	-0.703405	0.554662	0.786654	0.714299	1.21073	2.32613	0.145526	0.671405	0.554789	6.1849	5.70638	5.6387	6.32998	5.96744	6.01183	7.50649	7.39554	7.57041	6.40213	5.95179	5.73235	6.27757	6.53123	5.95179	6.36173	6.38636	6.36008
100505994_at	100505994	LOC100505994	uncharacterized LOC100505994			3.17651	6.32518	0.0240953	0.143869	0.0917363	2.33878	3.73054	0.0649344	0.386206	0.273616	1.8493	5.25324	0.0343787	0.311503	0.212387	2.22995	5.06792	0.0367993	0.606797	0.46401	4.74077	3.68592	3.73165	6.07586	4.71927	4.20398	5.91226	5.74565	5.36764	6.626	5.66984	5.30901	5.46384	5.44313	4.72095	6.75701	6.05268	5.56375
57539_at	57539	WDR35	WD repeat domain 35	GO:0005813: centrosome, GO:0005932: microtubule basal body, GO:0035085: cilium axoneme, GO:0042384: cilium assembly		3.16752	9.86518	0.0101195	0.110675	0.0685427	1.86617	4.49802	0.0460397	0.360904	0.253009	1.48839	5.08192	0.0366078	0.317188	0.216564	-1.08993	-9.2976	0.0113711	0.588479	0.444362	6.01094	6.06008	5.68042	5.54882	5.73	5.55338	7.64707	7.32054	7.67988	6.35522	6.11821	6.04658	6.49857	7.09787	6.78023	5.42327	5.58309	5.45276
23413_at	23413	NCS1	neuronal calcium sensor 1	GO:0005509: calcium ion binding, GO:0005515: protein binding, GO:0005737: cytoplasm, GO:0005829: cytosol, GO:0005886: plasma membrane, GO:0010975: regulation of neuron projection development, GO:0014069: postsynaptic density, GO:0030054: cell junction, GO:0030424: axon, GO:0031045: dense core granule, GO:0032580: Golgi cisterna membrane, GO:0043231: intracellular membrane-bounded organelle, GO:00…		3.13964	7.32864	0.0181145	0.130924	0.082402	1.78617	13.7301	0.00526275	0.330573	0.227323	1.49363	7.11873	0.0191676	0.276921	0.184898	1.00797	-0.2111	0.852366	0.960679	0.947928	3.86615	3.82084	3.18712	3.47586	3.6672	3.584	5.198	5.26482	5.25095	4.2615	4.09572	4.0809	4.80656	4.65341	3.91705	4.02317	3.37157	3.16481
6503_at	6503	SLA	Src-like-adaptor	GO:0005070: SH3/SH2 adaptor activity, GO:0005768: endosome		3.1393	8.72379	0.0128864	0.118262	0.0734523	-1.14899	-1.84621	0.206142	0.530975	0.419132	-1.34044	-3.78203	0.0633417	0.360854	0.254437	-1.23364	-3.08953	0.0907321	0.642282	0.515691	8.09733	8.23794	8.31648	8.14825	8.37869	8.07275	9.90055	10.1028	9.50899	7.93403	7.89787	7.47214	8.0458	8.14518	7.81902	8.01951	8.05279	7.59761
4814_at	4814	NINJ1	ninjurin 1	GO:0007155: cell adhesion, GO:0007399: nervous system development, GO:0016021: integral to membrane, GO:0042246: tissue regeneration		3.13652	10.64	0.00871785	0.106779	0.0661611	-1.34547	-5.88309	0.0276979	0.343852	0.241482	-1.22498	-1.5979	0.251163	0.568587	0.458282	-1.18188	-1.58387	0.254072	0.729622	0.636969	6.34086	6.64607	5.88735	6.81083	6.72412	6.49463	7.9202	8.56704	7.28485	6.30542	6.80463	5.95337	6.05327	6.16548	5.35985	6.78791	6.54298	5.92132
5971_at	5971	RELB	v-rel reticuloendotheliosis viral oncogene homolog B	GO:0003677: DNA binding, GO:0003700: sequence-specific DNA binding transcription factor activity, GO:0003714: transcription corepressor activity, GO:0005515: protein binding, GO:0005634: nucleus, GO:0005815: microtubule organizing center, GO:0005829: cytosol, GO:0006351: transcription, DNA-dependent, GO:0006355: regulation of transcription, DNA-dependent, GO:0010628: positive regulation of gene e…	04010: MAPK signaling pathway, 04380: Osteoclast differentiation	3.1354	9.92613	0.00999745	0.11019	0.0682736	1.75838	3.85795	0.0610948	0.382026	0.269411	1.71564	12.4698	0.00636969	0.256259	0.169316	1.37243	2.98488	0.0963001	0.644605	0.516598	5.14213	5.82069	5.21445	5.07758	5.47692	4.8696	7.09972	7.29013	6.67542	5.92655	6.12918	5.69666	5.53906	6.69757	6.29991	5.2303	6.00859	5.51117
130367_at	130367	SGPP2	sphingosine-1-phosphate phosphatase 2	GO:0005783: endoplasmic reticulum, GO:0005789: endoplasmic reticulum membrane, GO:0006665: sphingolipid metabolic process, GO:0006670: sphingosine metabolic process, GO:0016021: integral to membrane, GO:0030148: sphingolipid biosynthetic process, GO:0042392: sphingosine-1-phosphate phosphatase activity, GO:0044281: small molecule metabolic process	00600: Sphingolipid metabolism	3.10975	7.80762	0.0160116	0.126188	0.0792002	1.08877	0.490673	0.672211	0.850214	0.798041	1.06358	1.13648	0.373589	0.66384	0.567088	1.16908	1.18055	0.359163	0.784871	0.707718	3.78144	3.95898	4.35256	4.11539	4.62718	4.34229	5.77002	5.68123	5.3961	4.21751	4.57492	4.54765	3.95813	4.34958	4.07517	4.49109	5.00992	4.1998
100302650_at	100302650	BRE-AS1	BRE antisense RNA 1			3.10605	5.47551	0.0317731	0.160445	0.103612	1.14843	0.916693	0.456074	0.721471	0.637941	1.06116	0.323138	0.777248	0.904383	0.869028	-1.08501	-0.774558	0.519634	0.852566	0.801673	4.54492	4.35296	4.52791	4.12042	4.64544	4.24651	5.50603	6.44834	6.15922	4.2854	4.32161	4.5838	4.31333	4.70947	4.92108	4.22656	3.81673	4.41716
8973_at	8973	CHRNA6	cholinergic receptor, nicotinic, alpha 6 (neuronal)	GO:0004889: acetylcholine-activated cation-selective channel activity, GO:0005886: plasma membrane, GO:0005892: acetylcholine-gated channel complex, GO:0006810: transport, GO:0007165: signal transduction, GO:0007268: synaptic transmission, GO:0014059: regulation of dopamine secretion, GO:0015464: acetylcholine receptor activity, GO:0030054: cell junction, GO:0045211: postsynaptic membrane, GO:005…	04080: Neuroactive ligand-receptor interaction	3.1037	4.41937	0.0475768	0.191031	0.12591	-1.31764	-5.23802	0.0345685	0.354935	0.248245	1.18946	2.5891	0.122387	0.440488	0.327912	1.25428	1.8747	0.201677	0.699819	0.594921	3.08909	3.24737	3.32081	2.61729	2.87346	2.5456	5.15312	5.03036	4.07626	3.04931	3.03567	2.68346	2.78091	2.9037	2.76673	3.16757	2.74592	3.01348
729967_at	729967	MORN2	MORN repeat containing 2			3.10057	7.44817	0.0175528	0.129927	0.0816402	1.59327	4.30059	0.0500445	0.367932	0.257898	1.24909	4.23311	0.0515305	0.339867	0.238439	-1.03955	-0.564613	0.629216	0.888471	0.851607	2.71849	3.12583	3.1316	2.97537	2.91856	2.58097	4.45722	4.30618	5.01833	3.37225	3.08593	2.96788	3.13915	4.06724	3.73649	2.51014	2.66503	2.98443
57464_at	57464	FAM40B	family with sequence similarity 40, member B	GO:0003674: molecular_function, GO:0005737: cytoplasm, GO:0007010: cytoskeleton organization, GO:0008360: regulation of cell shape, GO:0016477: cell migration		3.09671	3.06074	0.0922172	0.263665	0.18257	-1.13832	-1.21246	0.349124	0.647715	0.549207	1.11249	1.90012	0.197801	0.520952	0.408416	1.09683	1.20657	0.35095	0.781129	0.70289	4.19093	4.17967	4.24511	3.86641	3.66084	3.89227	5.74906	6.46303	4.80806	3.99678	3.96598	3.90286	3.64946	4.19093	4.15667	3.79602	3.94944	4.05145
5734_at	5734	PTGER4	prostaglandin E receptor 4 (subtype EP4)	GO:0004957: prostaglandin E receptor activity, GO:0005515: protein binding, GO:0005886: plasma membrane, GO:0006955: immune response, GO:0007188: adenylate cyclase-modulating G-protein coupled receptor signaling pathway, GO:0007254: JNK cascade, GO:0009612: response to mechanical stimulus, GO:0016021: integral to membrane, GO:0030278: regulation of ossification, GO:0032496: response to lipopolysa…	04080: Neuroactive ligand-receptor interaction	3.09454	18.3972	0.00294154	0.092344	0.0573724	1.69917	3.46567	0.07412	0.396582	0.283791	1.10468	1.75548	0.221263	0.543978	0.431123	1.11126	19.9982	0.00249112	0.54343	0.415733	6.99715	7.14469	6.72622	6.59596	6.83039	6.42486	8.44661	8.83586	8.45886	6.83665	6.81324	6.61933	7.34238	8.219	7.50983	6.73918	6.97634	6.59215
57415_at	57415	C3orf14	chromosome 3 open reading frame 14			3.09366	7.01416	0.0197264	0.134223	0.0846645	-1.01795	-0.40502	0.724676	0.877852	0.834638	1.44235	1.60889	0.248914	0.567277	0.456726	1.10947	0.661514	0.5763	0.871488	0.827538	4.03607	4.47986	3.78681	3.92359	4.29226	3.69604	5.61249	5.54522	5.85927	4.96331	4.55805	3.79221	4.01324	3.7898	4.21226	4.2412	4.02566	4.01896
100507209_at	100507209	LOC100507209	uncharacterized LOC100507209			3.0865	13.8031	0.00520767	0.0995335	0.0617011	-1.16975	-3.20439	0.0851364	0.405046	0.293971	-1.2755	-3.06149	0.0921782	0.404868	0.293364	1.13432	0.769771	0.521923	0.853098	0.802178	5.42281	5.42096	5.54375	5.5241	5.37635	4.86212	7.02641	7.28346	6.91343	5.34595	4.79556	4.53945	5.18785	5.34884	5.15484	5.75384	5.1516	5.32111
302_at	302	ANXA2	annexin A2	GO:0001501: skeletal system development, GO:0001525: angiogenesis, GO:0004859: phospholipase inhibitor activity, GO:0005509: calcium ion binding, GO:0005515: protein binding, GO:0005544: calcium-dependent phospholipid binding, GO:0005546: phosphatidylinositol-4,5-bisphosphate binding, GO:0005604: basement membrane, GO:0005769: early endosome, GO:0005811: lipid particle, GO:0005886: plasma membran…		3.085	5.76104	0.0288332	0.154021	0.0988451	2.54697	8.81801	0.0126176	0.330573	0.228935	1.95546	3.1107	0.0896622	0.401025	0.290002	1.37162	3.07614	0.0914184	0.643122	0.516056	5.55207	6.03039	6.13939	6.3535	6.45121	5.57321	7.49609	7.81531	7.11115	7.23524	6.86773	7.00033	7.17577	7.28797	7.25597	6.76818	6.65863	6.27563
6776_at	6776	STAT5A	signal transducer and activator of transcription 5A	GO:0000255: allantoin metabolic process, GO:0000979: RNA polymerase II core promoter sequence-specific DNA binding, GO:0001553: luteinization, GO:0001779: natural killer cell differentiation, GO:0003690: double-stranded DNA binding, GO:0003700: sequence-specific DNA binding transcription factor activity, GO:0004871: signal transducer activity, GO:0005509: calcium ion binding, GO:0005515: protein …	04012: ErbB signaling pathway, 04630: Jak-STAT signaling pathway, 05200: Pathways in cancer, 05220: Chronic myeloid leukemia, 05221: Acute myeloid leukemia	3.0639	10.7287	0.00857606	0.106357	0.0659246	-1.10844	-1.11936	0.379373	0.669165	0.575206	1.56987	3.88549	0.0603083	0.355009	0.249708	1.05788	0.338118	0.767468	0.934039	0.913396	7.47649	7.4705	7.09901	7.4991	7.37071	6.70469	8.78818	9.28041	8.77852	7.85262	7.99695	7.62184	7.05137	7.31537	7.18806	7.29441	7.36149	7.09677
571_at	571	BACH1	BTB and CNC homology 1, basic leucine zipper transcription factor 1	GO:0000083: regulation of transcription involved in G1/S phase of mitotic cell cycle, GO:0000117: regulation of transcription involved in G2/M-phase of mitotic cell cycle, GO:0000122: negative regulation of transcription from RNA polymerase II promoter, GO:0001078: RNA polymerase II core promoter proximal region sequence-specific DNA binding transcription factor activity involved in negative regu…		3.06365	13.2629	0.00563687	0.0999337	0.0619062	1.57774	6.79612	0.0209723	0.337159	0.233921	1.67229	3.85033	0.0613149	0.356972	0.251444	1.17895	15.2448	0.00427526	0.55477	0.425377	6.21648	6.02496	5.87144	6.05757	6.02443	5.91048	7.63444	7.85649	7.43689	7.14377	6.59869	6.40088	6.71945	6.64558	6.70213	6.31118	6.23064	6.16267
56957_at	56957	OTUD7B	OTU domain containing 7B	GO:0003677: DNA binding, GO:0004221: ubiquitin thiolesterase activity, GO:0005515: protein binding, GO:0005634: nucleus, GO:0005737: cytoplasm, GO:0006508: proteolysis, GO:0008234: cysteine-type peptidase activity, GO:0008270: zinc ion binding, GO:0015630: microtubule cytoskeleton, GO:0016579: protein deubiquitination, GO:0043124: negative regulation of I-kappaB kinase/NF-kappaB cascade		3.05854	10.9984	0.00816579	0.105804	0.0654537	1.03013	0.315495	0.782264	0.904576	0.871103	1.25746	1.37995	0.301617	0.609698	0.503835	1.0917	2.00083	0.183391	0.684827	0.578315	4.87031	4.81295	4.59261	4.84034	4.85662	4.70384	6.18604	6.61099	6.27468	5.45376	5.25734	4.58717	4.85915	4.66796	4.84805	4.94928	5.09447	4.72875
2355_at	2355	FOSL2	FOS-like antigen 2	GO:0003700: sequence-specific DNA binding transcription factor activity, GO:0005634: nucleus, GO:0006351: transcription, DNA-dependent, GO:0006357: regulation of transcription from RNA polymerase II promoter, GO:0008219: cell death, GO:0043565: sequence-specific DNA binding, GO:0046983: protein dimerization activity, GO:0048146: positive regulation of fibroblast proliferation	04380: Osteoclast differentiation	3.05737	10.0647	0.00972805	0.109443	0.0678538	1.22774	12.3734	0.00646833	0.330573	0.227323	-1.04539	-0.42494	0.712232	0.871904	0.826484	-1.02234	-0.944815	0.444484	0.822997	0.7594	6.40944	7.14637	6.45141	5.9172	6.16909	6.06184	8.27127	8.45982	8.06119	6.17545	6.19497	5.45277	6.70578	7.40025	6.78804	5.84285	6.2051	6.00204
214_at	214	ALCAM	activated leukocyte cell adhesion molecule	GO:0005102: receptor binding, GO:0007155: cell adhesion, GO:0007165: signal transduction, GO:0007411: axon guidance, GO:0008045: motor axon guidance, GO:0009897: external side of plasma membrane, GO:0016021: integral to membrane, GO:0030424: axon, GO:0043025: neuronal cell body	04514: Cell adhesion molecules (CAMs)	3.05651	17.2599	0.00333998	0.0948507	0.058885	-1.06927	-1.22263	0.345993	0.646492	0.54702	1.07689	0.310721	0.785406	0.907677	0.873658	1.21901	2.2447	0.153917	0.671897	0.557743	4.39507	4.51015	4.42146	4.04479	4.51715	3.91914	5.81558	6.22176	6.10737	4.54557	4.24899	3.89782	4.15206	4.40481	4.46564	4.29463	4.59384	4.41828
51762_at	51762	RAB8B	RAB8B, member RAS oncogene family	GO:0003924: GTPase activity, GO:0005102: receptor binding, GO:0005525: GTP binding, GO:0005575: cellular_component, GO:0005739: mitochondrion, GO:0005778: peroxisomal membrane, GO:0005886: plasma membrane, GO:0006184: GTP catabolic process, GO:0007264: small GTPase mediated signal transduction, GO:0015031: protein transport, GO:0030911: TPR domain binding, GO:0031346: positive regulation of cell …		3.05569	17.9428	0.00309174	0.0930327	0.0578156	1.35221	4.40924	0.0477803	0.36414	0.25536	1.06157	0.498272	0.667691	0.850173	0.797354	1.12616	1.99429	0.184283	0.6849	0.578435	8.21375	8.34421	7.83928	8.50797	8.49284	8.40823	9.76834	9.8272	9.61931	8.85721	8.48981	8.2768	8.68174	8.58848	8.41358	8.50318	8.7712	8.63347
94241_at	94241	TP53INP1	tumor protein p53 inducible nuclear protein 1	GO:0005515: protein binding, GO:0005634: nucleus, GO:0005776: autophagic vacuole, GO:0005829: cytosol, GO:0006351: transcription, DNA-dependent, GO:0006914: autophagy, GO:0006915: apoptotic process, GO:0006917: induction of apoptosis, GO:0006950: response to stress, GO:0007050: cell cycle arrest, GO:0008285: negative regulation of cell proliferation, GO:0010508: positive regulation of autophagy, …		3.05521	29.945	0.00111333	0.0781294	0.0488669	-1.12479	-2.04383	0.177668	0.504468	0.391292	1.0321	0.129762	0.908628	0.964128	0.948432	1.28502	1.8448	0.206366	0.701448	0.598156	6.13065	6.23885	5.936	5.94129	6.3884	6.033	7.65353	7.94669	7.53306	6.31858	6.22295	5.89015	6.0211	5.89488	5.86568	5.92655	6.99084	6.46268
201283_at	201283	AMZ2P1	archaelysin family metallopeptidase 2 pseudogene 1			3.04286	4.70692	0.0422936	0.182484	0.119422	-1.0462	-0.446978	0.698633	0.864399	0.816372	1.25263	1.67443	0.236026	0.556543	0.44501	-1.17214	-1.23264	0.342945	0.776254	0.697129	4.33867	4.14565	3.76761	3.80495	4.1414	3.87295	5.38473	5.21386	6.07994	4.50722	4.16661	4.02767	4.40185	3.63098	3.93472	3.21892	3.8092	4.00905
79583_at	79583	TMEM231	transmembrane protein 231	GO:0007224: smoothened signaling pathway, GO:0016021: integral to membrane, GO:0035869: ciliary transition zone, GO:0036038: TCTN-B9D complex, GO:0042384: cilium assembly, GO:0060170: cilium membrane		3.03396	37.466	0.00071164	0.0757953	0.0478133	1.4728	58.4499	0.000292578	0.301825	0.194085	-1.01585	-0.367902	0.748234	0.889765	0.850539	-1.13505	-3.50933	0.0724816	0.621741	0.48876	4.389	4.24344	4.35363	4.304	4.08688	4.27383	5.95245	5.92848	5.90492	4.17962	4.01992	4.38641	4.93351	4.79767	4.9304	4.1549	3.97023	3.98562
54517_at	54517	PUS7	pseudouridylate synthase 7 homolog (S. cerevisiae)	GO:0001522: pseudouridine synthesis, GO:0003723: RNA binding, GO:0008033: tRNA processing, GO:0009982: pseudouridine synthase activity		3.03324	17.8731	0.00311579	0.0930327	0.0578156	1.02566	0.545299	0.640233	0.833472	0.775498	1.20119	3.15406	0.0875256	0.39862	0.28768	-1.07432	-1.28584	0.327274	0.768279	0.687245	5.20688	4.93437	5.35982	5.73789	5.46715	5.52581	6.64376	6.68014	6.96324	5.9953	5.87073	5.64411	5.21472	5.08642	5.30152	5.71297	5.19057	5.50261
687_at	687	KLF9	Kruppel-like factor 9	GO:0003677: DNA binding, GO:0003700: sequence-specific DNA binding transcription factor activity, GO:0005634: nucleus, GO:0006351: transcription, DNA-dependent, GO:0006357: regulation of transcription from RNA polymerase II promoter, GO:0007566: embryo implantation, GO:0008270: zinc ion binding, GO:0050847: progesterone receptor signaling pathway, GO:0097067: cellular response to thyroid hormone …		3.03253	76.313	0.000171669	0.0633413	0.0408496	1.13848	2.32415	0.145722	0.473552	0.35821	1.2667	6.18311	0.0251734	0.288653	0.194312	1.06287	0.800517	0.507393	0.848795	0.794011	5.93727	5.88424	5.88139	5.98609	5.81819	5.79475	7.51419	7.52631	7.46306	6.23479	6.2562	6.12498	6.15703	5.91618	6.17829	5.79772	5.9934	6.03585
100130992_at	100130992	LOC100130992	uncharacterized LOC100130992			3.03024	19.6903	0.00256933	0.0909997	0.056849	1.20166	2.8476	0.10437	0.428372	0.315549	1.39323	5.95679	0.0270442	0.293428	0.19747	1.06607	1.47225	0.278822	0.743931	0.654628	4.0658	4.199	4.09077	3.78522	3.96129	3.89077	5.8003	5.79528	5.54468	4.45872	4.34176	4.25028	4.34716	4.25211	4.52602	3.85692	4.16439	3.88511
607_at	607	BCL9	B-cell CLL/lymphoma 9	GO:0005515: protein binding, GO:0005634: nucleus, GO:0005737: cytoplasm, GO:0008013: beta-catenin binding, GO:0014908: myotube differentiation involved in skeletal muscle regeneration, GO:0016055: Wnt receptor signaling pathway, GO:0035019: somatic stem cell maintenance		3.02881	12.345	0.00649779	0.101842	0.0631686	1.09193	0.363964	0.750761	0.89076	0.851094	1.07207	1.06509	0.3984	0.682667	0.589086	-1.03965	-2.04088	0.178052	0.682017	0.572734	6.76954	6.38914	6.38237	7.15455	6.74585	7.28474	8.07805	8.10313	8.11741	7.08485	6.98233	7.40278	6.60479	6.25251	6.94215	7.10906	6.73074	7.17546
3437_at	3437	IFIT3	interferon-induced protein with tetratricopeptide repeats 3	GO:0003674: molecular_function, GO:0005515: protein binding, GO:0005575: cellular_component, GO:0005829: cytosol, GO:0008150: biological_process, GO:0019221: cytokine-mediated signaling pathway, GO:0035457: cellular response to interferon-alpha, GO:0060337: type I interferon-mediated signaling pathway		3.01788	4.61198	0.0439383	0.185222	0.121623	-1.29983	-2.2638	0.15189	0.480007	0.364324	4.77499	11.8404	0.00705745	0.256259	0.169316	1.34899	1.53832	0.263821	0.738017	0.647926	2.89369	3.67408	3.13251	2.92593	4.89404	2.97085	4.4775	4.55039	5.20987	5.49968	6.81824	5.16499	2.84198	3.15027	2.50582	2.95087	5.76406	3.23609
4953_at	4953	ODC1	ornithine decarboxylase 1	GO:0001822: kidney development, GO:0004586: ornithine decarboxylase activity, GO:0005575: cellular_component, GO:0005829: cytosol, GO:0006521: regulation of cellular amino acid metabolic process, GO:0006595: polyamine metabolic process, GO:0006596: polyamine biosynthetic process, GO:0008284: positive regulation of cell proliferation, GO:0009615: response to virus, GO:0033387: putrescine biosynthe…	00330: Arginine and proline metabolism, 00480: Glutathione metabolism, 01100: Metabolic pathways	3.0125	11.0144	0.0081424	0.105804	0.0654537	1.09226	0.607703	0.605196	0.814895	0.752001	2.0053	16.1249	0.0038239	0.247902	0.162828	1.44774	3.48806	0.0732732	0.623744	0.491322	7.93424	8.32336	8.53474	8.07015	8.09902	7.98021	9.75275	9.91239	9.85776	8.95425	9.19459	9.00405	7.74259	8.73667	8.63158	8.31653	8.56187	8.81106
100616282_at	100616282	MIR4738	microRNA 4738			3.00198	3.09389	0.0905102	0.261457		-1.18342	-1.39149	0.298644	0.608784		1.05725	0.590414	0.614741	0.819631		-1.13072	-5.27821	0.0340706	0.606797		1.62344	1.7529	1.67006	1.76596	1.67824	1.5366	3.47948	3.73677	2.18637	2.07032	1.66906	1.45226	1.16055	1.28731	1.78818	1.54497	1.47664	1.42509
3662_at	3662	IRF4	interferon regulatory factor 4	GO:0000788: nuclear nucleosome, GO:0000975: regulatory region DNA binding, GO:0003700: sequence-specific DNA binding transcription factor activity, GO:0005634: nucleus, GO:0005634: nucleus, GO:0005737: cytoplasm, GO:0005829: cytosol, GO:0006351: transcription, DNA-dependent, GO:0006355: regulation of transcription, DNA-dependent, GO:0008134: transcription factor binding, GO:0019221: cytokine-medi…		2.99529	13.6351	0.00533574	0.0995335	0.0617011	-2.07022	-5.97215	0.0269108	0.342488	0.240234	2.145	9.18855	0.0116378	0.264079	0.174939	-1.3069	-12.2724	0.00657419	0.571264	0.436176	8.88664	9.30481	8.76593	7.9347	7.86016	7.77483	10.3776	10.7325	10.5671	8.96744	9.17971	8.69565	8.17233	8.03363	7.53249	7.53865	7.53193	7.33858
9149_at	9149	DYRK1B	dual-specificity tyrosine-(Y)-phosphorylation regulated kinase 1B	GO:0003713: transcription coactivator activity, GO:0004672: protein kinase activity, GO:0004674: protein serine/threonine kinase activity, GO:0004712: protein serine/threonine/tyrosine kinase activity, GO:0004713: protein tyrosine kinase activity, GO:0005515: protein binding, GO:0005524: ATP binding, GO:0005634: nucleus, GO:0006468: protein phosphorylation, GO:0007520: myoblast fusion, GO:0043231…		2.98027	30.1755	0.00109642	0.0781294	0.0488669	2.41692	5.32379	0.0335186	0.353627	0.247829	1.28973	18.901	0.00278748	0.24282	0.159796	1.05273	0.841594	0.488606	0.841999	0.783885	6.19955	5.90221	5.70668	6.15256	5.91487	5.93767	7.66924	7.53567	7.32427	6.53218	6.24354	6.3298	6.81038	7.40852	7.23414	6.34151	5.82594	6.04607
10549_at	10549	PRDX4	peroxiredoxin 4	GO:0005515: protein binding, GO:0005615: extracellular space, GO:0005739: mitochondrion, GO:0007252: I-kappaB phosphorylation, GO:0008379: thioredoxin peroxidase activity		2.97314	17.3034	0.00332327	0.0948245	0.0588406	1.21153	1.67921	0.235121	0.556628	0.44659	1.33813	2.63214	0.119097	0.436141	0.323802	1.09584	0.676861	0.568286	0.869174	0.823059	5.07909	5.28926	5.56855	5.46104	5.75254	5.2466	6.72808	6.95395	6.95415	6.13406	6.14962	5.38819	5.66443	5.524	5.5059	5.51001	5.56441	5.70629
3306_at	3306	HSPA2	heat shock 70kDa protein 2	GO:0005515: protein binding, GO:0005524: ATP binding, GO:0006986: response to unfolded protein, GO:0007140: male meiosis, GO:0007286: spermatid development, GO:0009986: cell surface, GO:0036128: CatSper complex, GO:0051082: unfolded protein binding	03040: Spliceosome, 04010: MAPK signaling pathway, 04141: Protein processing in endoplasmic reticulum, 04144: Endocytosis, 04612: Antigen processing and presentation, 05145: Toxoplasmosis	2.95043	10.1045	0.00965264	0.109173	0.0676722	1.46812	4.64914	0.0432836	0.357994	0.250497	1.78254	10.0207	0.00981239	0.262676	0.174867	1.44383	2.22214	0.15636	0.67379	0.559773	3.9143	4.31213	4.25549	4.08101	3.72977	4.04829	5.82761	5.53038	5.71907	4.79158	4.51821	5.03669	4.61694	4.62795	4.87106	4.08644	4.50918	4.7365
136288_at	136288	C7orf57	chromosome 7 open reading frame 57			2.94666	7.31713	0.01817	0.131003	0.0824477	2.75899	7.07883	0.019378	0.333635	0.231186	1.62687	3.07126	0.0916708	0.404012	0.2928	1.14663	2.1214	0.167941	0.679088	0.567425	3.69621	3.19819	3.79636	3.60679	3.4638	3.6398	4.81126	4.97972	5.49059	3.92799	4.07921	4.70968	4.77327	4.97741	5.24781	3.62362	3.78266	3.87959
55086_at	55086	CXorf57	chromosome X open reading frame 57			2.94528	10.8566	0.00837776	0.106087	0.0656844	2.2838	3.9315	0.0590267	0.381468	0.26858	1.02206	0.330674	0.772319	0.901583	0.865921	1.11733	1.27829	0.329443	0.768848	0.687758	5.04377	5.33079	5.29957	5.03405	5.49865	5.0745	6.57325	7.1286	6.60529	5.22121	5.46751	4.999	5.81285	7.03051	6.22468	5.11244	5.491	5.4546
49854_at	49854	ZNF295	zinc finger protein 295	GO:0005515: protein binding, GO:0005634: nucleus, GO:0005634: nucleus, GO:0006351: transcription, DNA-dependent, GO:0006355: regulation of transcription, DNA-dependent, GO:0008270: zinc ion binding, GO:0008327: methyl-CpG binding, GO:0045892: negative regulation of transcription, DNA-dependent		2.93898	27.3798	0.00133129	0.0813717	0.0511127	1.29798	6.06398	0.0261333	0.342141	0.239813	1.24064	7.63917	0.0167077	0.269614	0.179655	1.25234	4.60977	0.0439779	0.612867	0.471524	6.879	7.2571	7.09793	7.20876	6.94169	7.10332	8.52806	8.81459	8.55064	7.54462	7.3053	7.33373	7.28833	7.51076	7.55592	7.60288	7.12365	7.49118
10615_at	10615	SPAG5	sperm associated antigen 5	GO:0000070: mitotic sister chromatid segregation, GO:0000090: mitotic anaphase, GO:0000776: kinetochore, GO:0000777: condensed chromosome kinetochore, GO:0000922: spindle pole, GO:0005515: protein binding, GO:0005634: nucleus, GO:0005737: cytoplasm, GO:0005876: spindle microtubule, GO:0007049: cell cycle, GO:0007051: spindle organization, GO:0007051: spindle organization, GO:0007059: chromosome s…		2.93229	6.34718	0.0239345	0.143402	0.0914033	-1.10237	-0.964933	0.436385	0.70876	0.622105	1.17266	9.11903	0.0118128	0.264079	0.174939	1.03708	0.125149	0.911851	0.978663	0.970204	3.95491	4.4327	4.54568	4.05354	4.2439	3.7613	5.8237	6.08275	5.55012	4.23512	4.48348	4.02818	3.52545	4.57415	4.35443	4.12409	3.86649	4.13014
9209_at	9209	LRRFIP2	leucine rich repeat (in FLII) interacting protein 2	GO:0005515: protein binding, GO:0005575: cellular_component, GO:0008150: biological_process, GO:0016055: Wnt receptor signaling pathway, GO:0030275: LRR domain binding		2.92203	20.5523	0.00235906	0.0889723	0.0557962	1.69101	5.44619	0.0320998	0.352422	0.247101	1.4638	5.4552	0.0319989	0.306534	0.208185	1.13109	10.102	0.00965727	0.583773	0.444362	6.25298	5.91619	5.99778	6.11377	5.98614	5.79236	7.77296	7.59925	7.42385	6.85497	6.44171	6.22374	6.78215	6.95992	6.64704	6.29137	6.13315	6.00023
54900_at	54900	LAX1	lymphocyte transmembrane adaptor 1	GO:0000188: inactivation of MAPK activity, GO:0005515: protein binding, GO:0005737: cytoplasm, GO:0005794: Golgi apparatus, GO:0005886: plasma membrane, GO:0006955: immune response, GO:0016021: integral to membrane, GO:0019901: protein kinase binding, GO:0035556: intracellular signal transduction, GO:0042113: B cell activation, GO:0042169: SH2 domain binding, GO:0050868: negative regulation of T …		2.91113	22.5953	0.00195295	0.0871829	0.0547479	1.0743	0.860898	0.480021	0.73744	0.656513	1.36102	2.4625	0.132832	0.449645	0.337836	1.05631	1.46552	0.280409	0.744153	0.655101	6.81644	6.92027	6.87437	6.83705	7.24512	6.70341	8.50782	8.41739	8.2971	7.51494	7.34037	7.20424	7.11903	7.00768	6.76513	6.86904	7.26245	6.88537
483_at	483	ATP1B3	ATPase, Na+/K+ transporting, beta 3 polypeptide	GO:0005391: sodium:potassium-exchanging ATPase activity, GO:0005886: plasma membrane, GO:0005890: sodium:potassium-exchanging ATPase complex, GO:0005901: caveola, GO:0006810: transport, GO:0007596: blood coagulation, GO:0034220: ion transmembrane transport, GO:0042470: melanosome, GO:0050900: leukocyte migration, GO:0055085: transmembrane transport	04260: Cardiac muscle contraction, 04960: Aldosterone-regulated sodium reabsorption, 04964: Proximal tubule bicarbonate reclamation, 04970: Salivary secretion, 04971: Gastric acid secretion, 04972: Pancreatic secretion, 04973: Carbohydrate digestion and absorption, 04974: Protein digestion and absorption, 04976: Bile secretion	2.91072	34.9741	0.000816536	0.0757953	0.0478133	1.54569	15.4784	0.004148	0.330573	0.227323	1.34099	2.80522	0.107055	0.423868	0.311909	1.22814	2.01108	0.182004	0.683439	0.5769	7.21569	7.65024	7.29138	7.75832	7.33386	7.07734	8.83568	9.18224	8.75947	8.04881	8.03142	7.31389	7.76424	8.29948	7.97495	7.77847	7.66116	7.57886
117289_at	117289	TAGAP	T-cell activation RhoGTPase activating protein	GO:0005085: guanyl-nucleotide exchange factor activity, GO:0005829: cytosol, GO:0007264: small GTPase mediated signal transduction, GO:0051056: regulation of small GTPase mediated signal transduction		2.89917	17.7046	0.00317509	0.093315	0.057952	1.59755	5.75391	0.0289016	0.346755	0.243356	-1.13842	-2.24868	0.153492	0.475501	0.362837	-1.09851	-5.5568	0.0308926	0.605083	0.460883	8.76098	8.8738	8.51768	8.93084	8.99332	8.75179	10.2627	10.2709	10.2101	8.78577	8.63086	8.68243	9.28627	9.426	9.43385	8.8164	8.80853	8.64312
10221_at	10221	TRIB1	tribbles homolog 1 (Drosophila)	GO:0004860: protein kinase inhibitor activity, GO:0005634: nucleus, GO:0005737: cytoplasm, GO:0006469: negative regulation of protein kinase activity, GO:0007254: JNK cascade, GO:0008134: transcription factor binding, GO:0014912: negative regulation of smooth muscle cell migration, GO:0031434: mitogen-activated protein kinase kinase binding, GO:0031625: ubiquitin protein ligase binding, GO:003166…		2.89911	18.7748	0.00282491	0.0917663	0.0571733	1.49723	4.54659	0.0451264	0.359093	0.251563	1.17019	1.98804	0.185141	0.508674	0.39534	1.16346	1.40237	0.295873	0.754614	0.665811	4.66293	4.94462	4.6613	4.13979	4.4323	4.34742	6.05494	6.61901	6.18788	4.44931	4.77879	4.34714	5.03282	5.48638	5.46343	4.29858	4.40986	4.82195
50615_at	50615	IL21R	interleukin 21 receptor	GO:0001532: interleukin-21 receptor activity, GO:0016021: integral to membrane, GO:0030101: natural killer cell activation, GO:0038114: interleukin-21-mediated signaling pathway	04060: Cytokine-cytokine receptor interaction, 04630: Jak-STAT signaling pathway	2.89802	12.2685	0.00657836	0.102415	0.0635241	1.22302	1.63479	0.243714	0.564025	0.454659	-1.86608	-23.734	0.00177053	0.229172	0.149087	-1.1453	-2.30772	0.147367	0.671405	0.555967	6.46355	6.4445	6.33639	6.78189	6.5821	6.5091	7.81094	8.20828	7.79776	5.87169	5.62042	5.67796	6.40405	6.96085	6.69154	6.43466	6.36458	6.47001
6676_at	6676	SPAG4	sperm associated antigen 4	GO:0005198: structural molecule activity, GO:0005874: microtubule, GO:0005929: cilium, GO:0007283: spermatogenesis, GO:0016021: integral to membrane, GO:0035086: flagellar axoneme, GO:0042802: identical protein binding		2.88269	11.203	0.00787362	0.105332	0.0652208	1.12377	2.00108	0.183356	0.509424	0.396676	1.117	0.384824	0.737436	0.885027	0.843725	1.13552	0.586163	0.617106	0.8835	0.84576	3.30715	3.29531	3.24985	3.35034	2.43049	3.11697	4.8055	5.05194	4.53898	3.19807	3.08188	2.93333	3.38924	3.62247	3.33148	3.10888	3.02099	3.1941
2123_at	2123	EVI2A	ecotropic viral integration site 2A	GO:0004888: transmembrane signaling receptor activity, GO:0016021: integral to membrane		2.88147	9.12929	0.0117868	0.114844	0.0712299	1.53046	5.23411	0.0346176	0.354935	0.248245	1.27363	3.66837	0.0669361	0.367084	0.259628	1.10834	2.62471	0.119656	0.654074	0.529253	6.16603	6.29063	6.53901	6.28442	6.5928	6.79559	7.82123	7.46945	8.23092	6.77759	6.76422	7.15982	6.86417	6.66579	7.28057	6.31957	6.78713	7.00493
84102_at	84102	SLC41A2	solute carrier family 41, member 2	GO:0005886: plasma membrane, GO:0008324: cation transmembrane transporter activity, GO:0016021: integral to membrane, GO:0055085: transmembrane transport		2.87882	7.84225	0.0158738	0.125753	0.0788856	1.95986	4.63643	0.043506	0.357994	0.250497	2.0882	10.5559	0.00885539	0.261233	0.17276	1.58084	4.11372	0.0543221	0.617712	0.481696	3.89443	4.22442	4.26191	4.21189	3.78077	3.75671	5.79434	5.31785	5.73219	5.24623	5.01874	4.65027	4.93413	4.77697	5.49893	4.68077	4.28631	4.71191
6907_at	6907	TBL1X	transducin (beta)-like 1X-linked	GO:0000118: histone deacetylase complex, GO:0000122: negative regulation of transcription from RNA polymerase II promoter, GO:0003714: transcription corepressor activity, GO:0003714: transcription corepressor activity, GO:0005515: protein binding, GO:0005634: nucleus, GO:0005654: nucleoplasm, GO:0005876: spindle microtubule, GO:0006351: transcription, DNA-dependent, GO:0006508: proteolysis, GO:00…	04310: Wnt signaling pathway	2.86967	9.66555	0.0105352	0.111465	0.0691215	1.85618	5.90369	0.0275129	0.34376	0.241482	1.52036	3.75249	0.0642485	0.362064	0.255372	1.28867	3.34105	0.079101	0.628187	0.497027	6.55215	6.66382	6.25312	6.49786	6.21397	6.48159	7.78826	8.16494	8.02827	7.12161	7.087	6.73095	7.19896	7.4929	7.40774	6.6689	6.84415	6.73542
4792_at	4792	NFKBIA	nuclear factor of kappa light polypeptide gene enhancer in B-cells inhibitor, alpha	GO:0000060: protein import into nucleus, translocation, GO:0002224: toll-like receptor signaling pathway, GO:0002755: MyD88-dependent toll-like receptor signaling pathway, GO:0002756: MyD88-independent toll-like receptor signaling pathway, GO:0005515: protein binding, GO:0005634: nucleus, GO:0005737: cytoplasm, GO:0005829: cytosol, GO:0005886: plasma membrane, GO:0006915: apoptotic process, GO:00…	04062: Chemokine signaling pathway, 04210: Apoptosis, 04380: Osteoclast differentiation, 04620: Toll-like receptor signaling pathway, 04621: NOD-like receptor signaling pathway, 04622: RIG-I-like receptor signaling pathway, 04623: Cytosolic DNA-sensing pathway, 04660: T cell receptor signaling pathway, 04662: B cell receptor signaling pathway, 04722: Neurotrophin signaling pathway, 04920: Adipocy…	2.86241	11.2943	0.00774831	0.105187	0.0651691	1.4261	3.69178	0.0661721	0.386746	0.274288	1.84799	6.92785	0.0202061	0.277269	0.18518	1.24378	3.59598	0.0693813	0.618094	0.486205	8.80604	9.48421	8.86212	9.02904	9.56089	8.92339	10.5532	10.7719	10.3419	9.86898	10.2365	10.0322	9.17344	9.84457	9.6315	9.17194	9.91664	9.35372
219333_at	219333	USP12	ubiquitin specific peptidase 12	GO:0004197: cysteine-type endopeptidase activity, GO:0004221: ubiquitin thiolesterase activity, GO:0004221: ubiquitin thiolesterase activity, GO:0004843: ubiquitin-specific protease activity, GO:0005515: protein binding, GO:0005575: cellular_component, GO:0006464: cellular protein modification process, GO:0006511: ubiquitin-dependent protein catabolic process, GO:0016579: protein deubiquitination		2.86203	7.10706	0.0192288	0.13359	0.084228	1.56965	4.14525	0.0535637	0.372162	0.261354	1.46075	2.85927	0.103648	0.420355	0.308511	1.05574	0.302028	0.791144	0.941522	0.922344	5.53597	5.44396	5.42604	5.52369	5.58011	5.82675	6.97469	6.58707	7.30054	6.42929	6.11684	5.90844	5.86642	6.37377	6.05504	5.31781	5.98429	5.793
54537_at	54537	FAM35A	family with sequence similarity 35, member A			2.86073	16.3567	0.00371691	0.0970619	0.0605197	1.52425	6.67683	0.0217039	0.337889	0.235348	-1.05258	-0.899324	0.463392	0.728446	0.644101	-1.15284	-58.5854	0.000291227	0.501364	0.387387	6.93435	6.93224	7.36687	7.5184	7.27973	7.45833	8.60285	8.44654	8.71554	7.59939	7.18403	7.23501	7.47033	7.71309	7.85712	7.32013	7.0702	7.25052
51646_at	51646	YPEL5	yippee-like 5 (Drosophila)	GO:0008113: peptide-methionine-(S)-S-oxide reductase activity		2.84318	12.7154	0.00612824	0.101811	0.0631558	1.71651	4.13939	0.0537034	0.372162	0.261354	1.27364	3.31931	0.0800193	0.386205	0.276855	1.14221	1.6212	0.246424	0.724018	0.629562	7.09409	7.21534	7.3881	7.04218	7.11377	6.79679	8.6484	8.89197	8.64861	7.25329	7.37254	7.34955	7.6329	8.33368	7.99766	7.09636	7.12341	7.26319
196_at	196	AHR	aryl hydrocarbon receptor	GO:0000122: negative regulation of transcription from RNA polymerase II promoter, GO:0001541: ovarian follicle development, GO:0001568: blood vessel development, GO:0003677: DNA binding, GO:0003677: DNA binding, GO:0003700: sequence-specific DNA binding transcription factor activity, GO:0003705: RNA polymerase II distal enhancer sequence-specific DNA binding transcription factor activity, GO:0004…		2.83509	10.9452	0.00824437	0.106087	0.0656844	1.64513	6.57665	0.022348	0.338257	0.235804	3.26979	22.346	0.00199664	0.229172	0.149087	1.64846	9.18814	0.0116389	0.588479	0.444362	9.21842	9.44598	8.78833	8.68982	8.85891	8.48102	10.6257	10.7531	10.5447	10.4212	10.4208	10.3033	9.97743	9.94963	9.65644	9.38911	9.4503	9.34096
57862_at	57862	ZNF410	zinc finger protein 410	GO:0003677: DNA binding, GO:0005634: nucleus, GO:0006351: transcription, DNA-dependent, GO:0006355: regulation of transcription, DNA-dependent, GO:0008270: zinc ion binding		2.83298	20.4708	0.00237783	0.0891359	0.0559714	1.15147	4.13875	0.0537187	0.372162	0.261354	1.07234	1.59613	0.251527	0.568684	0.458286	1.04355	1.05861	0.400743	0.803913	0.732603	6.64632	6.90478	6.68768	6.67631	6.83852	6.49531	8.2872	8.36194	8.08532	6.87429	6.82454	6.60577	6.84816	7.02214	6.97397	6.7837	6.78611	6.6184
120425_at	120425	AMICA1	adhesion molecule, interacts with CXADR antigen 1	GO:0005886: plasma membrane, GO:0005923: tight junction, GO:0007157: heterophilic cell-cell adhesion, GO:0007596: blood coagulation, GO:0016021: integral to membrane, GO:0030593: neutrophil chemotaxis, GO:0050776: regulation of immune response, GO:0050839: cell adhesion molecule binding, GO:0050900: leukocyte migration, GO:0070633: transepithelial transport		2.8213	10.8187	0.00843589	0.106087	0.0656844	1.04743	4.16113	0.0531878	0.37133	0.260948	2.04805	22.1775	0.00202699	0.229436	0.149087	-1.01771	-0.275995	0.808456	0.946176	0.928468	7.82106	7.00914	7.90386	8.17241	7.85897	8.09623	9.03057	8.634	9.52078	9.1445	8.98323	9.09807	7.91278	7.04598	7.97536	8.1038	7.58392	8.32006
692212_at	692212	SNORD99	small nucleolar RNA, C/D box 99			2.80891	5.63924	0.0300359	0.156229	0.100537	1.78637	5.65654	0.0298607	0.348017	0.243796	1.45469	3.4135	0.0761488	0.380061	0.27157	1.07092	0.340391	0.76599	0.933816	0.912889	3.97649	3.84422	4.01315	4.90034	4.75065	5.02139	5.68623	4.7783	5.71138	5.49674	5.56509	5.15038	4.94335	4.84775	4.4982	4.5936	5.17797	5.10484
100128420_at	100128420	LOC100128420	uncharacterized LOC100128420			2.807	3.54858	0.0710529	0.229046	0.155394	-1.56048	-3.02877	0.0939069	0.416764	0.304458	-1.19366	-1.33885	0.312509	0.617128	0.514007	-1.07297	-0.747774	0.532565	0.857916	0.80926	4.73545	4.31074	4.80486	4.56245	4.50379	3.93311	6.28373	6.35072	5.27364	3.96147	3.72242	4.28039	4.40391	3.70934	3.71154	4.27837	4.22648	4.1342
5214_at	5214	PFKP	phosphofructokinase, platelet	GO:0003872: 6-phosphofructokinase activity, GO:0003872: 6-phosphofructokinase activity, GO:0005524: ATP binding, GO:0005829: cytosol, GO:0005945: 6-phosphofructokinase complex, GO:0005975: carbohydrate metabolic process, GO:0006002: fructose 6-phosphate metabolic process, GO:0006006: glucose metabolic process, GO:0006096: glycolysis, GO:0006096: glycolysis, GO:0006096: glycolysis, GO:0030388: fru…	00010: Glycolysis / Gluconeogenesis, 00030: Pentose phosphate pathway, 00051: Fructose and mannose metabolism, 00052: Galactose metabolism, 01100: Metabolic pathways	2.80533	12.4525	0.00638721	0.101811	0.0631558	1.24255	6.29295	0.0243338	0.339365	0.237929	1.5775	6.8449	0.0206836	0.27903	0.186295	1.2087	4.25	0.0511525	0.615442	0.475286	6.61263	6.67953	6.4863	6.6636	6.7339	6.62397	8.02084	8.38921	7.80304	7.41501	7.47577	7.08519	6.83719	6.99376	6.88233	6.93039	7.11672	6.78629
100130921_at	100130921	LOC100130921	uncharacterized LOC100130921			2.80498	15.7576	0.00400319	0.0975045	0.0605744	1.02708	0.312824	0.784021	0.905463	0.872138	2.02588	6.74528	0.0212796	0.281967	0.188479	-1.06759	-0.726752	0.542929	0.861686	0.813534	3.68111	3.84096	4.06223	3.8206	3.3666	3.79252	5.31608	5.341	5.37293	4.66861	4.68918	4.62155	3.8345	3.67192	4.17275	3.42965	3.49432	3.72591
1503_at	1503	CTPS1	CTP synthase 1	GO:0003883: CTP synthase activity, GO:0003883: CTP synthase activity, GO:0003883: CTP synthase activity, GO:0005524: ATP binding, GO:0005575: cellular_component, GO:0005829: cytosol, GO:0006139: nucleobase-containing compound metabolic process, GO:0006241: CTP biosynthetic process, GO:0006541: glutamine metabolic process, GO:0015949: nucleobase-containing small molecule interconversion, GO:004249…	00240: Pyrimidine metabolism, 01100: Metabolic pathways	2.80318	13.2761	0.00562577	0.0999337	0.0619062	-1.19713	-2.79671	0.107606	0.432605	0.319247	1.13008	2.25192	0.153147	0.475055	0.362369	-1.06005	-1.03515	0.409357	0.808263	0.739182	7.22343	7.20331	7.26028	7.33531	7.19528	6.9499	8.65091	8.91661	8.54755	7.35976	7.47583	7.16215	7.07321	6.74918	7.0675	7.11158	7.0793	7.02157
23243_at	23243	ANKRD28	ankyrin repeat domain 28	GO:0005515: protein binding, GO:0005654: nucleoplasm		2.80293	18.8908	0.00279049	0.0917663	0.0571733	1.80922	61.7691	0.000261991	0.301825	0.194085	1.44069	6.9681	0.0199803	0.276921	0.184898	1.17205	2.0739	0.173808	0.68068	0.570168	7.18324	7.14237	7.25825	6.97997	6.98199	6.79581	8.76561	8.72266	8.53558	7.59322	7.35594	7.37738	8.02151	8.02504	8.10302	7.282	6.98286	7.15496
4729_at	4729	NDUFV2	NADH dehydrogenase (ubiquinone) flavoprotein 2, 24kDa	GO:0005739: mitochondrion, GO:0005743: mitochondrial inner membrane, GO:0005747: mitochondrial respiratory chain complex I, GO:0005747: mitochondrial respiratory chain complex I, GO:0005747: mitochondrial respiratory chain complex I, GO:0006120: mitochondrial electron transport, NADH to ubiquinone, GO:0006120: mitochondrial electron transport, NADH to ubiquinone, GO:0007399: nervous system develo…	00190: Oxidative phosphorylation, 01100: Metabolic pathways, 05010: Alzheimer's disease, 05012: Parkinson's disease, 05016: Huntington's disease	2.79797	8.25245	0.014368	0.12203	0.0762329	1.61624	3.67406	0.0667492	0.387664	0.275022	2.76234	15.2136	0.0042927	0.247902	0.162828	1.48865	0.789506	0.51255	0.850592	0.797566	4.53316	5.23962	5.22349	4.78883	5.12684	4.67742	6.07021	6.36552	6.95013	6.38115	6.40008	6.19073	5.34155	6.1339	5.5324	4.15786	6.09007	5.58087
56902_at	56902	PNO1	partner of NOB1 homolog (S. cerevisiae)	GO:0003723: RNA binding, GO:0005730: nucleolus		2.79676	62.5156	0.000255774	0.0683156	0.0439292	-1.08272	-1.38215	0.301047	0.610802	0.506972	1.47143	5.6888	0.0295378	0.301129	0.203483	1.09732	0.554674	0.634866	0.889771	0.854172	6.32259	6.45462	6.21399	6.34193	6.64918	6.05229	7.7634	7.94107	7.73682	7.07984	7.06372	6.55173	6.37552	6.23472	6.021	6.20351	6.6207	6.5408
123775_at	123775	C16orf46	chromosome 16 open reading frame 46	GO:0005634: nucleus, GO:0005737: cytoplasm		2.79667	9.82126	0.0102088	0.110675	0.0686173	1.59226	2.12706	0.167259	0.494364	0.380506	1.45163	34.2309	0.000852329	0.229172	0.149087	1.16286	2.98594	0.0962411	0.644605	0.516598	3.6012	3.63564	3.14906	3.30141	3.48126	3.39584	4.85605	5.02849	4.90508	3.83283	3.99512	3.96306	3.62543	4.45498	4.14565	3.62197	3.7255	3.47349
4234_at	4234	METTL1	methyltransferase like 1	GO:0000049: tRNA binding, GO:0005515: protein binding, GO:0005634: nucleus, GO:0005737: cytoplasm, GO:0006400: tRNA modification, GO:0008176: tRNA (guanine-N7-)-methyltransferase activity, GO:0036265: RNA (guanine-N7)-methylation, GO:0043231: intracellular membrane-bounded organelle		2.795	8.01737	0.0152035	0.12407	0.0777683	-1.84955	-4.16408	0.0531183	0.37133	0.260948	1.12452	1.57046	0.256894	0.572668	0.462875	-1.19068	-2.41467	0.137102	0.668599	0.550517	4.92291	4.6025	4.46877	4.77622	5.18281	5.02745	5.89189	6.30494	6.13462	5.14404	5.24159	5.08621	3.64564	4.08688	3.4972	4.57317	4.71519	4.91919
91947_at	91947	ARRDC4	arrestin domain containing 4	GO:0007165: signal transduction		2.78975	6.98657	0.0198779	0.134423	0.0848349	1.06153	1.38994	0.29904	0.609113	0.505268	1.22913	1.03664	0.408803	0.69086	0.599053	1.10388	0.513735	0.658565	0.89795	0.866104	3.39808	3.47883	3.46242	3.09666	3.50131	3.71226	4.58978	4.77509	5.32205	3.91753	3.5856	3.49596	3.60328	3.42426	3.5585	3.57066	3.68367	3.36844
692087_at	692087	SNORD49B	small nucleolar RNA, C/D box 49B			2.78898	8.05925	0.0150494	0.12363	0.0774568	1.15985	2.62608	0.119553	0.446187	0.332598	1.24288	3.59669	0.0693566	0.370569	0.262583	1.0083	-0.292322	0.797576	0.94327	0.924513	4.8578	4.32087	4.88904	5.21279	5.21122	4.81755	5.98175	6.0663	6.39216	5.60846	5.60458	4.9546	5.13202	4.37176	5.19276	4.28801	5.27354	5.35757
3475_at	3475	IFRD1	interferon-related developmental regulator 1	GO:0005634: nucleus, GO:0007275: multicellular organismal development, GO:0007518: myoblast cell fate determination, GO:0007527: adult somatic muscle development		2.78864	16.1645	0.0038053	0.0971832	0.0605197	1.5909	5.25899	0.0343074	0.354408	0.248245	1.31565	4.15733	0.0532773	0.344295	0.241861	1.25017	2.12847	0.167089	0.678714	0.566987	6.63299	6.70427	6.53886	6.73644	6.5629	6.25651	7.94418	8.18798	8.16543	7.19607	6.76707	6.76215	7.05137	7.42348	7.37881	6.98074	6.65775	6.83958
4862_at	4862	NPAS2	neuronal PAS domain protein 2	GO:0003677: DNA binding, GO:0003700: sequence-specific DNA binding transcription factor activity, GO:0004871: signal transducer activity, GO:0005667: transcription factor complex, GO:0005829: cytosol, GO:0006351: transcription, DNA-dependent, GO:0006355: regulation of transcription, DNA-dependent, GO:0007417: central nervous system development, GO:0042745: circadian sleep/wake cycle, GO:0044255: …	04710: Circadian rhythm - mammal	2.78143	6.11839	0.0256883	0.147054	0.0940899	-1.087	-1.53676	0.264163	0.581575	0.473477	-1.12678	-0.955582	0.44013	0.712475	0.625277	-1.41499	-4.35687	0.0488525	0.612867	0.471966	4.82323	4.43585	4.22484	5.06016	4.08337	4.91803	6.25862	6.28183	5.25679	4.88686	4.23257	4.33309	4.80652	4.1519	4.15094	4.76374	3.54871	4.21801
28986_at	28986	MAGEH1	melanoma antigen family H, 1	GO:0005737: cytoplasm, GO:0006915: apoptotic process		2.77362	8.56861	0.013348	0.119646	0.0743988	-1.20342	-1.46103	0.281475	0.595908	0.489466	-1.16174	-2.173	0.161868	0.48489	0.371669	-1.08779	-3.04935	0.0928142	0.644338	0.516598	4.69351	4.62948	5.25884	5.30839	5.03209	5.41179	5.8506	6.37354	6.71354	4.87932	4.91155	5.29111	4.67547	4.56651	4.39117	5.18545	4.8402	5.35907
1326_at	1326	MAP3K8	mitogen-activated protein kinase kinase kinase 8	GO:0000287: magnesium ion binding, GO:0004674: protein serine/threonine kinase activity, GO:0004709: MAP kinase kinase kinase activity, GO:0005515: protein binding, GO:0005524: ATP binding, GO:0005737: cytoplasm, GO:0005829: cytosol, GO:0006468: protein phosphorylation, GO:0007049: cell cycle, GO:0031295: T cell costimulation	04010: MAPK signaling pathway, 04620: Toll-like receptor signaling pathway, 04660: T cell receptor signaling pathway	2.75084	8.50038	0.0135588	0.120323	0.0748736	1.11371	0.531526	0.648182	0.836824	0.780442	1.00732	-0.00924994	0.993459	0.997732	0.996538	1.16238	4.75361	0.0415176	0.612867	0.469769	6.00286	6.48196	5.96912	5.97805	6.23724	5.29681	7.77815	7.79049	7.20336	6.21903	6.0369	5.25258	6.55895	6.29322	5.95966	6.10425	6.51075	5.54408
6526_at	6526	SLC5A3	solute carrier family 5 (sodium/myo-inositol cotransporter), member 3	GO:0005367: myo-inositol:sodium symporter activity, GO:0005886: plasma membrane, GO:0005887: integral to plasma membrane, GO:0006020: inositol metabolic process, GO:0006810: transport, GO:0007422: peripheral nervous system development, GO:0016021: integral to membrane, GO:0043576: regulation of respiratory gaseous exchange, GO:0055085: transmembrane transport		2.74596	12.0847	0.00677788	0.102889	0.0637933	2.02276	16.9257	0.00347249	0.330573	0.225189	2.99344	23.873	0.00175003	0.229172	0.149087	1.59161	5.53568	0.0311179	0.605083	0.460883	6.54935	6.06862	5.989	6.80369	6.06059	6.0923	7.92176	7.3561	7.67059	8.50246	7.53119	7.65922	7.50612	7.20217	6.94009	7.23607	6.89574	6.80718
6624_at	6624	FSCN1	fascin homolog 1, actin-bundling protein (Strongylocentrotus purpuratus)	GO:0001725: stress fiber, GO:0003779: actin binding, GO:0005515: protein binding, GO:0005737: cytoplasm, GO:0008144: drug binding, GO:0008283: cell proliferation, GO:0015629: actin cytoskeleton, GO:0016477: cell migration, GO:0030036: actin cytoskeleton organization, GO:0030054: cell junction, GO:0030175: filopodium, GO:0030674: protein binding, bridging, GO:0048870: cell motility, GO:0051015: ac…		2.73299	7.41688	0.0176974	0.130163	0.0818509	1.13162	0.696967	0.557939	0.786427	0.716659	1.69024	2.36072	0.142152	0.462174	0.349339	-1.14243	-1.25635	0.335852	0.772218	0.692191	4.17572	4.48394	3.86022	4.66174	5.19747	4.09628	5.70432	5.4808	5.59065	4.79077	6.32145	4.94243	4.46772	4.15405	4.31956	4.38581	4.72974	4.20325
284454_at	284454	LOC284454	uncharacterized LOC284454			2.7224	7.35654	0.017981	0.130702	0.08224	2.78792	3.19516	0.0855675	0.405046	0.294123	1.17581	3.40209	0.0766032	0.380252	0.271786	1.25973	3.34748	0.0788326	0.627877	0.49679	6.51482	6.00659	6.10946	6.06771	5.91751	6.17958	7.6065	7.82598	7.43523	6.28138	6.27278	6.30201	6.79564	8.07409	7.67372	6.19921	6.3404	6.60519
81698_at	81698	LINC00597	long intergenic non-protein coding RNA 597			2.71507	5.239	0.0345563	0.166844	0.108184	1.16059	1.09038	0.389403	0.675956	0.583641	1.15118	1.61313	0.248053	0.566646	0.456085	1.06762	0.411082	0.720875	0.919283	0.894994	2.77035	2.52411	3.07999	2.80654	2.99629	2.64865	3.66401	4.32524	4.56665	3.12834	2.91794	2.97809	2.8881	3.08709	2.95876	3.08782	2.6511	2.91217
55081_at	55081	IFT57	intraflagellar transport 57 homolog (Chlamydomonas)	GO:0003677: DNA binding, GO:0005515: protein binding, GO:0005794: Golgi apparatus, GO:0005929: cilium, GO:0005932: microtubule basal body, GO:0006351: transcription, DNA-dependent, GO:0006355: regulation of transcription, DNA-dependent, GO:0006915: apoptotic process, GO:0006919: activation of cysteine-type endopeptidase activity involved in apoptotic process, GO:0042981: regulation of apoptotic p…	05016: Huntington's disease	2.71503	9.68098	0.0105021	0.111364	0.0690371	1.48852	3.74806	0.0643861	0.385985	0.273428	1.06892	1.15728	0.366698	0.659785	0.561732	1.12505	1.01151	0.418245	0.813699	0.745899	6.6088	6.98653	6.76649	6.69255	6.86814	6.59738	8.05385	8.14849	8.43767	6.70775	6.87791	6.84758	6.88173	7.61496	7.54167	6.61187	6.9715	7.03596
114327_at	114327	EFHC1	EF-hand domain (C-terminal) containing 1	GO:0005509: calcium ion binding, GO:0005929: cilium, GO:0005930: axoneme, GO:0008022: protein C-terminus binding, GO:0019861: flagellum, GO:0043025: neuronal cell body		2.71241	4.66976	0.0429264	0.183615	0.120366	3.39429	9.4356	0.0110463	0.330573	0.228935	1.04511	0.208534	0.854121	0.93919	0.915695	1.09677	0.485452	0.675329	0.904196	0.874973	5.16335	4.87468	4.8977	4.79355	5.07755	4.59055	6.58997	5.72169	6.76571	4.91143	4.70697	4.94299	6.45994	6.65458	6.99947	5.06417	4.667	5.00377
11221_at	11221	DUSP10	dual specificity phosphatase 10	GO:0000188: inactivation of MAPK activity, GO:0002819: regulation of adaptive immune response, GO:0004721: phosphoprotein phosphatase activity, GO:0004725: protein tyrosine phosphatase activity, GO:0005634: nucleus, GO:0005737: cytoplasm, GO:0005794: Golgi apparatus, GO:0006470: protein dephosphorylation, GO:0006950: response to stress, GO:0007254: JNK cascade, GO:0017017: MAP kinase tyrosine/ser…	04010: MAPK signaling pathway	2.71185	6.89184	0.0204114	0.135057	0.0852661	1.99683	5.20316	0.0350092	0.354977	0.248245	2.31349	60.6491	0.000271753	0.229172	0.149087	1.33282	2.35524	0.142679	0.671301	0.553286	5.78312	6.26911	5.27566	5.43048	5.67448	4.80159	7.28248	7.28987	6.98909	6.6148	6.9236	5.99753	6.40283	7.31573	6.53161	5.50756	6.32159	5.26368
10260_at	10260	DENND4A	DENN/MADD domain containing 4A	GO:0003677: DNA binding, GO:0005634: nucleus, GO:0006351: transcription, DNA-dependent, GO:0006355: regulation of transcription, DNA-dependent		2.70613	155.1	4.1567e-05	0.0429658	0.0299851	1.95676	5.23102	0.0346564	0.354935	0.248245	1.03208	0.608217	0.604914	0.81431	0.751399	1.10289	5.25662	0.0343368	0.606797	0.463629	8.87187	8.77275	8.96967	8.7502	8.72339	8.83051	10.3241	10.1929	10.4059	8.88908	8.63086	8.91094	9.4743	9.98911	9.99002	8.93146	8.81356	8.98149
56978_at	56978	PRDM8	PR domain containing 8	GO:0003677: DNA binding, GO:0005634: nucleus, GO:0006351: transcription, DNA-dependent, GO:0006355: regulation of transcription, DNA-dependent, GO:0008270: zinc ion binding		2.70579	4.99446	0.0378287	0.173819	0.113008	1.16804	9.58022	0.0107207	0.330573	0.228935	2.20911	18.4107	0.00293725	0.24282	0.160955	1.08435	0.864506	0.478434	0.836658	0.777034	5.35135	5.95426	5.4291	5.1509	6.09569	5.53291	6.67037	7.84447	6.36683	6.20654	7.20105	6.79424	5.53013	6.21148	5.66425	5.27004	5.98283	5.84581
6541_at	6541	SLC7A1	solute carrier family 7 (cationic amino acid transporter, y+ system), member 1	GO:0005886: plasma membrane, GO:0005887: integral to plasma membrane, GO:0006810: transport, GO:0006811: ion transport, GO:0006865: amino acid transport, GO:0015181: arginine transmembrane transporter activity, GO:0032006: regulation of TOR signaling cascade, GO:0055085: transmembrane transport		2.70557	11.0439	0.00809942	0.1058	0.0654537	1.08865	0.556305	0.633937	0.830336	0.771348	1.62942	4.24209	0.0513289	0.339867	0.238414	1.4189	7.33355	0.0180909	0.598361	0.449716	8.41734	8.10006	7.81988	8.79697	7.96343	7.8205	9.65827	9.77305	9.17853	9.18335	8.90495	8.5522	8.77148	7.85043	8.01725	9.16901	8.56784	8.34875
23239_at	23239	PHLPP1	PH domain and leucine rich repeat protein phosphatase 1	GO:0004722: protein serine/threonine phosphatase activity, GO:0005543: phospholipid binding, GO:0005634: nucleus, GO:0005829: cytosol, GO:0006915: apoptotic process, GO:0007173: epidermal growth factor receptor signaling pathway, GO:0007623: circadian rhythm, GO:0008543: fibroblast growth factor receptor signaling pathway, GO:0016020: membrane, GO:0046872: metal ion binding, GO:0048011: nerve gro…		2.70342	12.9965	0.00586826	0.101049	0.0626084	1.31281	7.72691	0.0163396	0.33149	0.229491	1.19333	1.30817	0.320951	0.623284	0.521507	1.23431	1.98831	0.185104	0.685558	0.579889	5.61985	5.78801	5.61708	5.78429	5.6302	5.29675	7.19176	7.28453	6.82852	5.95966	5.5875	5.86225	6.06816	6.22238	5.90713	5.94174	5.76015	5.87532
2009_at	2009	EML1	echinoderm microtubule associated protein like 1	GO:0005509: calcium ion binding, GO:0005515: protein binding, GO:0005737: cytoplasm, GO:0005874: microtubule, GO:0005875: microtubule associated complex		2.6997	4.36428	0.0486986	0.1928	0.127184	3.06251	7.32697	0.0181225	0.333448	0.230736	1.20377	7.28924	0.0183055	0.273701	0.182791	1.18426	4.24246	0.0513208	0.615442	0.47566	3.25711	3.37899	3.80729	3.40722	3.30564	3.139	5.31757	4.51468	4.59864	3.66256	3.51533	3.47388	4.64976	5.39053	5.14632	3.70921	3.60109	3.26685
5991_at	5991	RFX3	regulatory factor X, 3 (influences HLA class II expression)	GO:0000790: nuclear chromatin, GO:0003677: DNA binding, GO:0003700: sequence-specific DNA binding transcription factor activity, GO:0003705: RNA polymerase II distal enhancer sequence-specific DNA binding transcription factor activity, GO:0005515: protein binding, GO:0005634: nucleus, GO:0005667: transcription factor complex, GO:0006355: regulation of transcription, DNA-dependent, GO:0006355: reg…		2.69769	8.31983	0.0141411	0.12168	0.0759846	4.35092	9.4326	0.0110532	0.330573	0.228935	1.06509	3.32945	0.0795892	0.385525	0.276243	1.04574	0.809491	0.503228	0.84689	0.791098	6.7624	6.72412	6.72679	7.04885	7.24127	7.22342	8.14729	7.85619	8.44479	7.15604	7.2786	7.3503	8.38209	9.04183	9.04707	7.06448	7.20068	7.43017
1525_at	1525	CXADR	coxsackie virus and adenovirus receptor	GO:0001669: acrosomal vesicle, GO:0005102: receptor binding, GO:0005515: protein binding, GO:0005576: extracellular region, GO:0005615: extracellular space, GO:0005634: nucleus, GO:0005737: cytoplasm, GO:0005886: plasma membrane, GO:0005886: plasma membrane, GO:0005887: integral to plasma membrane, GO:0005911: cell-cell junction, GO:0005912: adherens junction, GO:0005923: tight junction, GO:00070…	05416: Viral myocarditis	2.69209	2.1381	0.165941	0.364611		2.02977	4.79315	0.0408767	0.35752		1.24632	1.73697	0.224526	0.545516		1.44821	1.60395	0.249921	0.726602		1.86827	1.62899	1.82007	1.91116	2.12571	2.39707	2.46147	2.30921	4.13195	2.59474	2.29028	2.41427	2.46077	2.7077	3.12418	2.40719	2.07744	3.37322
100507117_at	100507117	LOC100507117	uncharacterized LOC100507117			2.68927	13.1158	0.00576297	0.101006	0.0626084	1.5814	1.90471	0.197111	0.523712	0.410514	-1.04217	-0.49463	0.669855	0.851331	0.798754	1.11365	1.8404	0.207068	0.701966	0.598412	4.37442	4.05711	4.33907	4.20394	4.0886	4.18956	5.65928	5.74384	5.60929	4.36545	4.06095	3.82951	4.29611	5.25525	4.92655	4.16664	4.3983	4.36209
84790_at	84790	TUBA1C	tubulin, alpha 1c	GO:0003924: GTPase activity, GO:0005198: structural molecule activity, GO:0005525: GTP binding, GO:0005874: microtubule, GO:0005881: cytoplasmic microtubule, GO:0006457: protein folding, GO:0007017: microtubule-based process, GO:0007018: microtubule-based movement, GO:0030705: cytoskeleton-dependent intracellular transport, GO:0044267: cellular protein metabolic process, GO:0051084: 'de novo' pos…	04145: Phagosome, 04540: Gap junction, 05130: Pathogenic Escherichia coli infection	2.67713	6.59115	0.0222531	0.139649	0.0885465	2.62463	6.41755	0.0234307	0.339365	0.237438	2.19628	6.04725	0.0262725	0.292241	0.196583	1.74401	11.8902	0.00699909	0.571264	0.436176	4.92124	5.9994	5.6302	6.3161	5.98934	5.7848	6.72226	7.25848	6.73675	7.07237	7.35976	6.99535	6.65577	7.34753	6.63044	6.99782	6.9039	6.58637
2260_at	2260	FGFR1	fibroblast growth factor receptor 1	GO:0000165: MAPK cascade, GO:0001501: skeletal system development, GO:0001764: neuron migration, GO:0004713: protein tyrosine kinase activity, GO:0005007: fibroblast growth factor-activated receptor activity, GO:0005007: fibroblast growth factor-activated receptor activity, GO:0005515: protein binding, GO:0005524: ATP binding, GO:0005576: extracellular region, GO:0005634: nucleus, GO:0005829: cyt…	04010: MAPK signaling pathway, 04520: Adherens junction, 04810: Regulation of actin cytoskeleton, 05200: Pathways in cancer, 05215: Prostate cancer, 05218: Melanoma	2.67589	13.7332	0.00526043	0.0995335	0.0617011	1.18964	1.88769	0.199683	0.525847	0.413296	-1.00647	-0.290526	0.79877	0.912474	0.881202	-1.08267	-1.50833	0.270499	0.741167	0.650101	4.35363	4.26231	3.56162	4.13833	3.93636	3.65809	5.90895	5.73243	4.77466	4.14588	3.97586	3.58062	4.38882	4.47342	4.03323	4.1771	3.74033	3.45842
8330_at	8330	HIST1H2AK	histone cluster 1, H2ak	GO:0000786: nucleosome, GO:0003677: DNA binding, GO:0005634: nucleus, GO:0006334: nucleosome assembly	05322: Systemic lupus erythematosus	2.67347	5.74386	0.0289985	0.15423	0.0990415	1.32665	8.05791	0.0150543	0.330819	0.228935	2.15389	5.72763	0.0291559	0.299141	0.202048	1.49659	2.25254	0.153081	0.671405	0.557515	3.95307	4.25228	4.64518	4.56531	3.78224	4.1557	5.6087	5.15415	6.23078	6.02259	4.64536	5.07925	4.45339	4.64195	4.97326	4.65831	4.39992	5.07316
5606_at	5606	MAP2K3	mitogen-activated protein kinase kinase 3	GO:0000187: activation of MAPK activity, GO:0002224: toll-like receptor signaling pathway, GO:0002755: MyD88-dependent toll-like receptor signaling pathway, GO:0002756: MyD88-independent toll-like receptor signaling pathway, GO:0004674: protein serine/threonine kinase activity, GO:0004708: MAP kinase kinase activity, GO:0004713: protein tyrosine kinase activity, GO:0005515: protein binding, GO:00…	04010: MAPK signaling pathway, 04620: Toll-like receptor signaling pathway, 04664: Fc epsilon RI signaling pathway, 04912: GnRH signaling pathway, 05014: Amyotrophic lateral sclerosis (ALS), 05145: Toxoplasmosis	2.66556	13.8001	0.00520992	0.0995335	0.0617011	1.74101	3.15074	0.0876868	0.406657	0.296354	1.22027	1.98134	0.186066	0.509119	0.396253	1.1133	4.44008	0.0471649	0.612867	0.471966	6.3663	5.87257	5.5013	6.47228	6.29369	6.14999	7.6252	7.4751	6.86127	6.68931	6.83002	6.2179	6.64964	6.93436	6.44128	6.59925	6.51653	6.26218
284098_at	284098	PIGW	phosphatidylinositol glycan anchor biosynthesis, class W	GO:0005789: endoplasmic reticulum membrane, GO:0006501: C-terminal protein lipidation, GO:0016021: integral to membrane, GO:0016254: preassembly of GPI anchor in ER membrane, GO:0016746: transferase activity, transferring acyl groups, GO:0043687: post-translational protein modification, GO:0044267: cellular protein metabolic process	00563: Glycosylphosphatidylinositol(GPI)-anchor biosynthesis, 01100: Metabolic pathways	2.66329	8.54339	0.0134253	0.119943	0.0745876	-1.15855	-1.92031	0.194793	0.521409	0.408485	1.38919	3.98177	0.0576712	0.351283	0.246748	1.08276	0.928434	0.451196	0.825323	0.763682	4.27917	3.84026	3.76725	4.60763	4.35578	4.56236	5.29393	5.36725	5.39368	4.84982	4.87142	5.19942	4.15642	3.75016	3.31631	4.75699	4.24604	4.84029
27161_at	27161	EIF2C2	eukaryotic translation initiation factor 2C, 2	GO:0000340: RNA 7-methylguanosine cap binding, GO:0000932: cytoplasmic mRNA processing body, GO:0003743: translation initiation factor activity, GO:0004521: endoribonuclease activity, GO:0005515: protein binding, GO:0005634: nucleus, GO:0005737: cytoplasm, GO:0005829: cytosol, GO:0005844: polysome, GO:0005845: mRNA cap binding complex, GO:0006351: transcription, DNA-dependent, GO:0006355: regulat…		2.65797	15.4087	0.00418535	0.0979864	0.0607301	1.55096	12.7124	0.00613109	0.330573	0.227323	1.88367	11.9846	0.00689042	0.256259	0.169316	1.14248	15.3091	0.00423969	0.55477	0.425377	8.50975	8.13998	8.06363	8.25546	7.94774	7.77841	9.93119	9.69338	9.3026	9.28336	8.71582	8.71119	9.10687	8.86931	8.63148	8.42246	8.15121	7.98411
8767_at	8767	RIPK2	receptor-interacting serine-threonine kinase 2	GO:0000187: activation of MAPK activity, GO:0001961: positive regulation of cytokine-mediated signaling pathway, GO:0002224: toll-like receptor signaling pathway, GO:0002250: adaptive immune response, GO:0002755: MyD88-dependent toll-like receptor signaling pathway, GO:0002756: MyD88-independent toll-like receptor signaling pathway, GO:0002827: positive regulation of T-helper 1 type immune respon…	04621: NOD-like receptor signaling pathway, 04722: Neurotrophin signaling pathway, 05131: Shigellosis	2.65603	14.7812	0.00454582	0.0988444	0.0613035	-1.19407	-2.40794	0.137718	0.465595	0.351226	-1.02212	-0.453943	0.694373	0.863481	0.815088	-1.02263	-0.320548	0.778945	0.937668	0.917954	6.36252	6.81183	6.5908	6.51574	7.29364	6.76066	7.5811	8.34581	8.04766	6.63433	7.21078	6.61701	6.27217	6.34485	6.35576	6.74464	7.00859	6.67286
7465_at	7465	WEE1	WEE1 homolog (S. pombe)	GO:0000075: cell cycle checkpoint, GO:0000082: G1/S transition of mitotic cell cycle, GO:0000084: S phase of mitotic cell cycle, GO:0000086: G2/M transition of mitotic cell cycle, GO:0000226: microtubule cytoskeleton organization, GO:0000278: mitotic cell cycle, GO:0000287: magnesium ion binding, GO:0004674: protein serine/threonine kinase activity, GO:0004713: protein tyrosine kinase activity, G…	04110: Cell cycle	2.65532	6.17451	0.025241	0.146165	0.0935353	2.41904	5.28794	0.0339517	0.354408	0.248245	1.04509	0.184645	0.870535	0.947074	0.92545	1.07896	5.16355	0.0355199	0.606797	0.46401	5.79911	5.39414	5.01475	5.78461	5.57654	4.84911	7.0812	6.43664	6.81145	5.91153	5.23129	5.17811	6.53291	6.70636	6.65207	5.93239	5.68202	4.92384
169200_at	169200	TMEM64	transmembrane protein 64	GO:0016021: integral to membrane		2.65485	4.90582	0.0391281	0.176315	0.114861	1.24481	15.2449	0.00427523	0.330573	0.227323	1.16618	1.9238	0.194281	0.517835	0.404955	-1.02938	-0.359359	0.753722	0.930494	0.909134	6.63325	6.13556	6.08063	6.8232	6.78061	6.44868	7.6751	8.03882	7.19509	7.11452	6.77517	6.80318	6.92836	6.4303	6.43767	6.49185	7.05893	6.30755
6478_at	6478	SIAH2	siah E3 ubiquitin protein ligase 2	GO:0003714: transcription corepressor activity, GO:0004842: ubiquitin-protein ligase activity, GO:0005515: protein binding, GO:0005634: nucleus, GO:0005737: cytoplasm, GO:0005829: cytosol, GO:0005829: cytosol, GO:0006511: ubiquitin-dependent protein catabolic process, GO:0007049: cell cycle, GO:0007264: small GTPase mediated signal transduction, GO:0007411: axon guidance, GO:0008270: zinc ion bin…		2.65334	18.2052	0.00300363	0.092344	0.0573724	1.2469	6.98777	0.0198713	0.335345	0.232893	1.08419	2.37519	0.140772	0.460268	0.347642	1.06938	2.32206	0.14593	0.671405	0.555097	6.70212	6.69524	6.5482	6.62231	6.8039	6.3665	7.99846	8.24844	7.90958	6.80507	6.82511	6.50754	6.94066	7.09089	6.86476	6.67315	6.86202	6.54432
6231_at	6231	RPS26	ribosomal protein S26	GO:0000184: nuclear-transcribed mRNA catabolic process, nonsense-mediated decay, GO:0003729: mRNA binding, GO:0003735: structural constituent of ribosome, GO:0005515: protein binding, GO:0005829: cytosol, GO:0006412: translation, GO:0006412: translation, GO:0006413: translational initiation, GO:0006414: translational elongation, GO:0006415: translational termination, GO:0006614: SRP-dependent cot…	03010: Ribosome	2.65218	4.43072	0.0473504	0.19059	0.125559	1.20376	0.311489	0.784899	0.905748	0.872478	1.52555	2.43482	0.13528	0.453571	0.341612	1.0401	-0.192012	0.865461	0.966102	0.953287	4.3627	4.37857	3.26084	5.12146	4.74346	3.8088	5.49721	5.32961	5.19738	5.4291	5.10838	4.84524	4.75662	3.64309	4.02357	4.46915	4.41426	4.56417
7798_at	7798	LUZP1	leucine zipper protein 1	GO:0005634: nucleus		2.64388	4.85972	0.03983	0.177769	0.115958	1.17698	1.04156	0.406983	0.688595	0.598019	1.73355	5.18822	0.0352006	0.313888	0.214158	1.18985	2.11547	0.168658	0.679376	0.567814	7.18532	7.34461	6.484	6.70191	6.6961	6.25074	8.51656	8.22239	8.32312	7.33714	7.30751	7.33462	7.2333	7.31563	7.08525	6.71512	7.05258	6.60694
6566_at	6566	SLC16A1	solute carrier family 16, member 1 (monocarboxylic acid transporter 1)	GO:0005739: mitochondrion, GO:0005886: plasma membrane, GO:0005886: plasma membrane, GO:0006090: pyruvate metabolic process, GO:0007596: blood coagulation, GO:0008028: monocarboxylic acid transmembrane transporter activity, GO:0015130: mevalonate transmembrane transporter activity, GO:0015293: symporter activity, GO:0015355: secondary active monocarboxylate transmembrane transporter activity, GO:…		2.64387	7.52297	0.0172144	0.129468	0.0813347	-1.22174	-4.37832	0.0484091	0.365127	0.255853	1.46503	7.44433	0.0175705	0.273141	0.182347	1.20045	3.12275	0.0890611	0.641742	0.514249	6.07145	6.07291	6.32092	6.33081	6.14004	5.95206	7.34537	7.84957	7.38243	6.94576	6.54041	6.57848	5.90041	5.76902	5.91974	6.73042	6.25269	6.21626
481_at	481	ATP1B1	ATPase, Na+/K+ transporting, beta 1 polypeptide	GO:0001666: response to hypoxia, GO:0005391: sodium:potassium-exchanging ATPase activity, GO:0005515: protein binding, GO:0005886: plasma membrane, GO:0005890: sodium:potassium-exchanging ATPase complex, GO:0005901: caveola, GO:0006754: ATP biosynthetic process, GO:0006810: transport, GO:0007596: blood coagulation, GO:0016323: basolateral plasma membrane, GO:0016324: apical plasma membrane, GO:00…	04260: Cardiac muscle contraction, 04960: Aldosterone-regulated sodium reabsorption, 04964: Proximal tubule bicarbonate reclamation, 04970: Salivary secretion, 04971: Gastric acid secretion, 04972: Pancreatic secretion, 04973: Carbohydrate digestion and absorption, 04974: Protein digestion and absorption, 04976: Bile secretion	2.64241	15.321	0.00423312	0.0981837	0.0608806	-1.10499	-1.36421	0.305733	0.615243	0.511996	1.08477	0.800754	0.507283	0.756753	0.678341	-1.29692	-7.42187	0.0176742	0.598361	0.449716	5.62323	5.80782	5.86991	5.24984	5.35941	5.45957	7.00964	7.36635	7.11323	5.37914	5.6886	5.31434	5.59955	5.43275	5.81127	4.97401	4.94061	5.0235
1069_at	1069	CETN2	centrin, EF-hand protein, 2	GO:0000086: G2/M transition of mitotic cell cycle, GO:0000278: mitotic cell cycle, GO:0003676: nucleic acid binding, GO:0005509: calcium ion binding, GO:0005515: protein binding, GO:0005524: ATP binding, GO:0005622: intracellular, GO:0005813: centrosome, GO:0005813: centrosome, GO:0005814: centriole, GO:0005829: cytosol, GO:0005932: microtubule basal body, GO:0006289: nucleotide-excision repair, …	03420: Nucleotide excision repair	2.64013	13.8346	0.00518418	0.0995335	0.0617011	2.32588	6.05727	0.0261891	0.342141	0.239813	1.14734	1.89928	0.197928	0.521006	0.408445	-1.1559	-2.84492	0.104537	0.646528	0.519441	6.66173	6.39444	6.741	6.30057	6.24001	6.1982	7.86258	7.83401	8.28166	6.2886	6.40271	6.61061	7.47073	7.85644	8.04596	6.03229	5.91217	6.15179
3301_at	3301	DNAJA1	DnaJ (Hsp40) homolog, subfamily A, member 1	GO:0005524: ATP binding, GO:0006457: protein folding, GO:0006986: response to unfolded protein, GO:0007283: spermatogenesis, GO:0009408: response to heat, GO:0016020: membrane, GO:0030317: sperm motility, GO:0030521: androgen receptor signaling pathway, GO:0031072: heat shock protein binding, GO:0046872: metal ion binding, GO:0050750: low-density lipoprotein particle receptor binding, GO:0051082:…	04141: Protein processing in endoplasmic reticulum	2.63889	9.26921	0.0114396	0.114406	0.0710284	1.7114	3.70887	0.0656222	0.386206	0.273616	1.61627	7.76259	0.0161933	0.268636	0.17852	1.22759	2.99901	0.0955203	0.644605	0.516598	7.47485	7.50518	7.38518	8.04899	7.87345	7.67461	8.61187	8.78349	9.10408	8.5605	8.66693	8.43164	7.80682	8.42623	8.37211	8.14544	8.25872	8.06145
7982_at	7982	ST7	suppression of tumorigenicity 7	GO:0016021: integral to membrane		2.63061	12.0296	0.00683951	0.102889	0.0637933	1.48074	4.63112	0.0435994	0.357994	0.250497	1.71692	15.7938	0.00398497	0.247902	0.162828	1.36272	2.77151	0.109261	0.649475	0.522688	5.57444	5.64742	5.76459	5.85984	5.53779	5.21204	6.9288	7.24893	6.96646	6.54239	6.34307	6.05868	6.34285	5.99996	6.31255	6.34116	5.67719	5.88169
6990_at	6990	DYNLT3	dynein, light chain, Tctex-type 3	GO:0000776: kinetochore, GO:0000777: condensed chromosome kinetochore, GO:0003774: motor activity, GO:0005634: nucleus, GO:0005737: cytoplasm, GO:0005868: cytoplasmic dynein complex, GO:0005874: microtubule, GO:0005886: plasma membrane, GO:0006810: transport, GO:0007067: mitosis, GO:0007346: regulation of mitotic cell cycle, GO:0042802: identical protein binding, GO:0051301: cell division		2.62902	9.60244	0.0106719	0.111974	0.0693954	1.32453	4.69572	0.0424827	0.357994	0.250497	1.55667	6.47516	0.0230299	0.28571	0.191348	1.20973	1.9732	0.1872	0.687694	0.581848	5.56256	5.62303	5.66905	5.40087	5.68959	5.48143	6.69767	7.25588	7.04169	6.23905	6.13591	6.08516	5.85185	5.96687	6.23699	5.61556	5.74915	5.99401
10953_at	10953	TOMM34	translocase of outer mitochondrial membrane 34	GO:0005741: mitochondrial outer membrane, GO:0006626: protein targeting to mitochondrion, GO:0016021: integral to membrane, GO:0031072: heat shock protein binding		2.62666	8.01647	0.0152068	0.12407	0.0777683	-1.10106	-1.51051	0.270008	0.586761	0.479445	1.54849	5.56402	0.0308161	0.304373	0.206601	-1.0182	-0.47429	0.682032	0.905883	0.877506	6.09881	6.33938	6.4157	6.38165	6.19353	6.07441	7.68736	7.87801	7.39193	6.97503	7.02209	6.51885	6.18557	6.11139	6.1096	6.23863	6.19064	6.1348
10150_at	10150	MBNL2	muscleblind-like splicing regulator 2	GO:0003723: RNA binding, GO:0005634: nucleus, GO:0005737: cytoplasm, GO:0006397: mRNA processing, GO:0008270: zinc ion binding, GO:0008380: RNA splicing, GO:0043484: regulation of RNA splicing		2.61801	14.4991	0.00472314	0.0990251	0.0614243	1.92927	7.021	0.0196891	0.33487	0.232071	1.04444	0.627031	0.594676	0.808786	0.744146	1.05678	0.458618	0.691523	0.908864	0.881415	7.87779	7.51301	7.72763	7.97967	7.85203	7.81602	9.14076	9.08353	9.0403	8.17346	7.7367	7.90873	8.47686	8.69685	8.72855	8.18066	7.63078	8.03391
100288432_at	100288432	LOC100288432	uncharacterized LOC100288432			2.61792	3.87611	0.0605744	0.211935	0.141581	1.07063	0.812157	0.501997	0.751191	0.674314	1.04993	5.66287	0.0297969	0.301914	0.204231	-1.06248	-0.631534	0.592248	0.877084	0.835903	3.77982	3.67049	3.58322	3.41025	3.73736	3.65357	4.37049	5.03201	5.50093	3.50115	3.80899	3.70161	3.86507	3.95461	3.48372	3.43666	3.28475	3.7571
6303_at	6303	SAT1	spermidine/spermine N1-acetyltransferase 1	GO:0001525: angiogenesis, GO:0004145: diamine N-acetyltransferase activity, GO:0005515: protein binding, GO:0005622: intracellular, GO:0005829: cytosol, GO:0006595: polyamine metabolic process, GO:0006596: polyamine biosynthetic process, GO:0009447: putrescine catabolic process, GO:0019809: spermidine binding, GO:0034641: cellular nitrogen compound metabolic process, GO:0042127: regulation of cel…	00330: Arginine and proline metabolism, 01100: Metabolic pathways	2.61186	14.7771	0.00454834	0.0988444	0.0613035	1.22354	2.80571	0.107024	0.43218	0.318912	1.20777	11.9494	0.00693067	0.256259	0.169316	-1.08295	-0.876276	0.473293	0.834684	0.774574	7.01641	7.49106	7.54657	6.98379	7.2756	7.17472	8.56107	8.86178	8.76828	7.22577	7.59224	7.43206	7.44365	7.82761	7.63504	6.58751	7.16461	7.29169
51491_at	51491	NOP16	NOP16 nucleolar protein homolog (yeast)	GO:0005634: nucleus, GO:0005730: nucleolus, GO:0043231: intracellular membrane-bounded organelle		2.60848	12.4843	0.00635501	0.101811	0.0631558	-1.03281	-0.423982	0.712827	0.871896	0.825852	1.51219	2.73439	0.111765	0.429269	0.317312	-1.04501	-1.2454	0.339105	0.773391	0.693865	6.19694	6.41759	6.42407	6.6021	6.39711	6.54361	7.39176	7.99229	7.77883	7.09644	7.39409	6.72256	6.38967	6.46005	5.97382	6.4386	6.34807	6.55987
79844_at	79844	ZDHHC11	zinc finger, DHHC-type containing 11	GO:0008270: zinc ion binding, GO:0016021: integral to membrane, GO:0016746: transferase activity, transferring acyl groups		2.60622	17.2369	0.00334886	0.0948507	0.058885	1.8533	3.42496	0.0756965	0.396935	0.28428	1.26769	0.68192	0.565666	0.793408	0.722899	1.27671	0.370748	0.746411	0.9283	0.906659	4.52977	3.45857	3.30928	4.71146	3.92528	3.29157	5.75512	4.87006	4.80519	4.36687	4.1026	4.20594	4.89223	4.6331	4.32155	4.1549	3.83256	4.43723
5966_at	5966	REL	v-rel reticuloendotheliosis viral oncogene homolog (avian)	GO:0001816: cytokine production, GO:0003677: DNA binding, GO:0003700: sequence-specific DNA binding transcription factor activity, GO:0005515: protein binding, GO:0005654: nucleoplasm, GO:0005829: cytosol, GO:0006351: transcription, DNA-dependent, GO:0006355: regulation of transcription, DNA-dependent, GO:0043123: positive regulation of I-kappaB kinase/NF-kappaB cascade, GO:0045084: positive regu…		2.6054	20.1057	0.00246464	0.0899679	0.0563628	1.30364	2.26881	0.151364	0.479865	0.363827	-1.07658	-1.26723	0.332655	0.632971	0.531635	1.20444	4.5211	0.0456025	0.612867	0.471524	8.37992	8.60932	8.08939	8.15295	8.23528	7.99606	9.84637	9.8526	9.51455	8.16995	7.9547	7.92431	8.48151	8.94535	8.74536	8.31313	8.59874	8.27033
7185_at	7185	TRAF1	TNF receptor-associated factor 1	GO:0005515: protein binding, GO:0005737: cytoplasm, GO:0006461: protein complex assembly, GO:0006915: apoptotic process, GO:0007165: signal transduction, GO:0008270: zinc ion binding, GO:0031625: ubiquitin protein ligase binding, GO:0031996: thioesterase binding, GO:0042981: regulation of apoptotic process, GO:0043123: positive regulation of I-kappaB kinase/NF-kappaB cascade, GO:0051092: positive…	05200: Pathways in cancer, 05222: Small cell lung cancer	2.60404	7.47264	0.0174411	0.129846	0.0815723	1.27245	2.29527	0.14863	0.477328	0.361381	1.63743	7.03963	0.0195881	0.276921	0.184898	1.21804	3.4809	0.0735425	0.623744	0.491322	7.25886	7.16096	6.98676	7.43625	7.6088	7.21064	8.5304	8.86693	8.08131	8.17746	8.4655	7.72648	7.68324	7.20995	7.51366	7.55547	7.96668	7.57402
1316_at	1316	KLF6	Kruppel-like factor 6	GO:0003690: double-stranded DNA binding, GO:0003700: sequence-specific DNA binding transcription factor activity, GO:0005634: nucleus, GO:0005737: cytoplasm, GO:0006351: transcription, DNA-dependent, GO:0006355: regulation of transcription, DNA-dependent, GO:0008270: zinc ion binding, GO:0019221: cytokine-mediated signaling pathway, GO:0030183: B cell differentiation, GO:0042060: wound healing, G…		2.60155	11.4536	0.0075367	0.104843	0.0649673	1.75465	6.37211	0.0237543	0.339365	0.237795	2.10985	6.9569	0.0200427	0.276921	0.184898	1.27472	2.00428	0.182922	0.684425	0.577673	9.70136	9.8946	9.13634	9.59113	9.36005	8.89636	11.0225	11.0852	10.7326	10.3933	10.4108	10.2265	10.3668	10.5782	10.1872	9.59951	9.79218	9.45128
284207_at	284207	METRNL	meteorin, glial cell differentiation regulator-like	GO:0005576: extracellular region		2.60142	7.35635	0.0179819	0.130702	0.08224	1.21453	2.43018	0.135697	0.462963	0.348928	1.23924	6.0618	0.0261515	0.292241	0.196583	-1.11557	-2.07226	0.174016	0.68068	0.570258	4.92399	5.15419	5.07535	4.97072	4.62145	4.93906	6.72833	6.25019	6.19566	5.19056	4.92896	5.33472	5.23655	5.5962	5.13633	4.96501	4.37773	4.70222
1130_at	1130	LYST	lysosomal trafficking regulator	GO:0002446: neutrophil mediated immunity, GO:0002456: T cell mediated immunity, GO:0005515: protein binding, GO:0005829: cytosol, GO:0006644: phospholipid metabolic process, GO:0007017: microtubule-based process, GO:0007040: lysosome organization, GO:0007596: blood coagulation, GO:0015630: microtubule cytoskeleton, GO:0030595: leukocyte chemotaxis, GO:0032438: melanosome organization, GO:0032510:…		2.59976	52.566	0.000361705	0.0691065	0.0444651	1.54628	5.02064	0.037457	0.355045	0.248245	1.4625	4.37156	0.0485482	0.335853	0.234624	1.32744	2.66209	0.116882	0.653206	0.527832	7.56935	7.39573	7.34952	7.06453	7.34551	6.7356	8.99724	8.73496	8.7161	7.64613	7.65202	7.46179	7.90847	8.24972	7.99694	7.26627	7.63953	7.41924
29950_at	29950	SERTAD1	SERTA domain containing 1	GO:0000079: regulation of cyclin-dependent protein kinase activity, GO:0005515: protein binding, GO:0006351: transcription, DNA-dependent, GO:0008284: positive regulation of cell proliferation, GO:0045893: positive regulation of transcription, DNA-dependent		2.5959	13.4085	0.00551609	0.0995335	0.0617011	1.547	3.0048	0.0952031	0.418264	0.305703	1.61754	8.54735	0.0134131	0.265986	0.176452	1.13792	2.32069	0.146066	0.671405	0.555097	5.18496	5.41163	5.06183	5.08942	5.57286	5.26604	6.41475	6.97952	6.37083	5.9326	6.22681	5.83666	5.4846	5.92357	6.05039	5.28199	5.61415	5.57862
92162_at	92162	TMEM88	transmembrane protein 88	GO:0016021: integral to membrane		2.59521	4.2069	0.052125	0.198712	0.131446	1.23952	1.65045	0.240639	0.561382	0.451913	1.1465	1.16215	0.365105	0.65821	0.560106	1.11766	3.0339	0.0936329	0.644605	0.516598	4.95952	4.77325	4.82372	4.87494	4.56826	4.37906	6.14092	6.68623	5.63256	4.7173	4.77263	4.85502	4.85562	5.13142	5.41469	4.93086	4.79526	4.57195
204851_at	204851	HIPK1	homeodomain interacting protein kinase 1	GO:0001654: eye development, GO:0004674: protein serine/threonine kinase activity, GO:0005515: protein binding, GO:0005524: ATP binding, GO:0005634: nucleus, GO:0005737: cytoplasm, GO:0006351: transcription, DNA-dependent, GO:0006355: regulation of transcription, DNA-dependent, GO:0006915: apoptotic process, GO:0010803: regulation of tumor necrosis factor-mediated signaling pathway, GO:0045766: p…		2.59054	11.7793	0.00713012	0.103047	0.0638311	2.12087	6.50701	0.0228126	0.338824	0.236754	1.15988	3.97731	0.0577897	0.351283	0.246748	1.25932	4.47518	0.0464784	0.612867	0.471966	7.98908	8.12329	7.69013	7.97689	7.68237	7.71322	9.28507	9.32923	9.27956	8.10945	7.99564	7.90336	8.7409	9.26781	8.99346	8.22078	8.15755	7.98069
30009_at	30009	TBX21	T-box 21	GO:0003700: sequence-specific DNA binding transcription factor activity, GO:0005634: nucleus, GO:0006351: transcription, DNA-dependent, GO:0006355: regulation of transcription, DNA-dependent, GO:0007275: multicellular organismal development, GO:0009615: response to virus, GO:0030217: T cell differentiation, GO:0043025: neuronal cell body, GO:0044212: transcription regulatory region DNA binding, G…		2.58981	9.62253	0.0106281	0.111802	0.0692999	1.19083	6.74174	0.0213012	0.337889	0.234727	1.11522	1.33887	0.312501	0.617128	0.514007	1.12179	1.23403	0.342525	0.775765	0.696791	6.23203	6.35979	5.59118	6.31557	6.42983	5.63358	7.31018	7.83701	7.11423	6.43424	6.78416	5.60669	6.46999	6.68081	5.78523	6.23744	6.62036	5.98623
2146_at	2146	EZH2	enhancer of zeste homolog 2 (Drosophila)	GO:0003677: DNA binding, GO:0005515: protein binding, GO:0006325: chromatin organization, GO:0006351: transcription, DNA-dependent, GO:0006355: regulation of transcription, DNA-dependent, GO:0016571: histone methylation, GO:0018024: histone-lysine N-methyltransferase activity, GO:0035098: ESC/E(Z) complex, GO:0042054: histone methyltransferase activity, GO:0045892: negative regulation of transcri…		2.58889	17.3729	0.00329688	0.0947765	0.0588374	1.03586	0.349166	0.7603	0.894668	0.856384	1.42708	3.34833	0.0787971	0.384443	0.275408	1.17746	0.98711	0.427643	0.818368	0.75189	6.77902	7.05871	6.72724	6.31543	6.63463	5.97491	8.04596	8.37257	8.25035	7.04984	6.85808	6.51098	6.60461	7.29137	6.79273	6.41703	6.48182	6.61637
26959_at	26959	HBP1	HMG-box transcription factor 1	GO:0003677: DNA binding, GO:0003723: RNA binding, GO:0005634: nucleus, GO:0006351: transcription, DNA-dependent, GO:0006355: regulation of transcription, DNA-dependent, GO:0007050: cell cycle arrest, GO:0016055: Wnt receptor signaling pathway		2.58845	10.9599	0.00822255	0.106087	0.0656367	1.46703	3.75234	0.064253	0.385985	0.27328	1.22393	4.27014	0.0507071	0.339046	0.237761	1.07395	38.9244	0.000659365	0.501364	0.387387	7.70617	7.47912	7.87217	7.68618	7.89023	7.83437	8.95743	9.12524	9.04526	8.1066	8.03529	8.13034	8.05032	8.29837	8.32336	7.79373	7.99308	7.93275
7351_at	7351	UCP2	uncoupling protein 2 (mitochondrial, proton carrier)	GO:0000303: response to superoxide, GO:0001666: response to hypoxia, GO:0005743: mitochondrial inner membrane, GO:0006810: transport, GO:0006839: mitochondrial transport, GO:0009749: response to glucose stimulus, GO:0015992: proton transport, GO:0016021: integral to membrane, GO:0022904: respiratory electron transport chain, GO:0032869: cellular response to insulin stimulus, GO:0044281: small mol…		2.58843	23.696	0.0017762	0.0858281	0.0538598	1.88016	5.26981	0.0341737	0.354408	0.248245	-2.1395	-9.66839	0.0105291	0.262676	0.174867	-1.37835	-4.98976	0.0378959	0.607026	0.464445	9.56808	9.77146	9.75012	9.73772	9.80032	10.098	10.9986	11.1961	11.0043	8.41733	8.87099	9.02912	10.1502	10.9362	10.6773	9.40846	9.37039	9.4503
4867_at	4867	NPHP1	nephronophthisis 1 (juvenile)	GO:0005198: structural molecule activity, GO:0005515: protein binding, GO:0005737: cytoplasm, GO:0005856: cytoskeleton, GO:0005911: cell-cell junction, GO:0005912: adherens junction, GO:0005923: tight junction, GO:0007165: signal transduction, GO:0007588: excretion, GO:0007632: visual behavior, GO:0016020: membrane, GO:0016337: cell-cell adhesion, GO:0030030: cell projection organization, GO:0030…		2.58696	16.1179	0.00382721	0.0971832	0.0605197	3.28829	8.14262	0.0147496	0.330573	0.228935	1.04896	0.248484	0.826947	0.92571	0.89771	1.0937	0.456194	0.693	0.909291	0.881769	2.56856	2.79521	2.80659	3.08561	2.85556	3.26572	3.873	4.05555	4.34039	2.76922	3.15025	3.4256	3.84279	4.69623	4.69855	3.11698	3.40695	2.93224
80127_at	80127	C14orf45	chromosome 14 open reading frame 45			2.5862	8.48479	0.0136076	0.120365	0.0749105	1.72798	5.72806	0.0291517	0.347091	0.24353	1.23295	1.05532	0.40194	0.68503	0.592276	-1.15844	-1.2209	0.346523	0.778039	0.699013	4.83155	4.89493	5.00407	4.47838	4.58932	4.88501	6.48937	5.97568	6.31909	5.2731	4.58731	4.83437	5.34286	5.85265	5.86512	4.65384	4.46076	4.01095
6840_at	6840	SVIL	supervillin	GO:0002102: podosome, GO:0005634: nucleus, GO:0005737: cytoplasm, GO:0005886: plasma membrane, GO:0007010: cytoskeleton organization, GO:0007519: skeletal muscle tissue development, GO:0015629: actin cytoskeleton, GO:0015629: actin cytoskeleton, GO:0030054: cell junction, GO:0043034: costamere, GO:0051015: actin filament binding, GO:0071437: invadopodium		2.58199	16.8889	0.00348756	0.0953788	0.0593941	1.9945	12.4145	0.00642594	0.330573	0.227323	1.01319	0.0482003	0.965937	0.986495	0.981609	-1.126	-2.63707	0.118729	0.654005	0.528765	6.00658	6.13349	5.86729	6.44639	6.15076	6.59924	7.41491	7.33496	7.34855	6.54734	6.33027	6.33839	7.15683	7.06125	6.76388	6.38563	5.97844	6.30964
29922_at	29922	NME7	NME/NM23 family member 7	GO:0004550: nucleoside diphosphate kinase activity, GO:0005524: ATP binding, GO:0005813: centrosome, GO:0006183: GTP biosynthetic process, GO:0006228: UTP biosynthetic process, GO:0006241: CTP biosynthetic process, GO:0046872: metal ion binding, GO:0060972: left/right pattern formation	00230: Purine metabolism, 00240: Pyrimidine metabolism, 01100: Metabolic pathways	2.58045	11.1362	0.00796729	0.105332	0.0652208	2.17777	4.88075	0.0395075	0.356061	0.248722	1.57602	4.4023	0.0479203	0.334822	0.23346	1.31861	6.39966	0.0235573	0.59955	0.455475	5.31513	5.08422	5.28901	4.92208	4.79981	5.01896	6.65852	6.2377	6.86402	5.85323	5.27236	5.53871	5.89503	6.4771	6.55955	5.21822	5.1832	5.52847
5621_at	5621	PRNP	prion protein	GO:0001933: negative regulation of protein phosphorylation, GO:0005507: copper ion binding, GO:0005507: copper ion binding, GO:0005515: protein binding, GO:0005634: nucleus, GO:0005730: nucleolus, GO:0005737: cytoplasm, GO:0005783: endoplasmic reticulum, GO:0005794: Golgi apparatus, GO:0005886: plasma membrane, GO:0006878: cellular copper ion homeostasis, GO:0006916: anti-apoptosis, GO:0006979: r…	05020: Prion diseases	2.57168	6.95426	0.0200575	0.134423	0.0848592	1.15803	8.16836	0.0146588	0.330573	0.228935	1.23184	7.97806	0.0153502	0.267799	0.177963	1.16902	5.19408	0.0351252	0.606797	0.46401	7.52496	7.3368	7.28965	7.30255	7.1128	7.05427	8.7158	9.05376	8.39047	7.55293	7.38834	7.42785	7.68886	7.55359	7.5426	7.506	7.41962	7.216
267010_at	267010	RNU12	RNA, U12 small nuclear			2.56597	13.9366	0.00510912	0.0995335	0.0617011	1.30141	3.2025	0.0852242	0.405046	0.293971	1.02618	-0.0195278	0.986193	0.994561	0.992714	1.10446	1.03748	0.408492	0.808176	0.738907	5.39709	5.19767	5.49096	5.39325	5.46469	5.10054	6.59732	6.52308	7.02408	5.35003	5.06409	5.53404	5.58062	5.82537	5.78193	5.3364	5.50711	5.50348
6774_at	6774	STAT3	signal transducer and activator of transcription 3 (acute-phase response factor)	GO:0000122: negative regulation of transcription from RNA polymerase II promoter, GO:0001659: temperature homeostasis, GO:0001754: eye photoreceptor cell differentiation, GO:0003677: DNA binding, GO:0003700: sequence-specific DNA binding transcription factor activity, GO:0004871: signal transducer activity, GO:0004879: ligand-activated sequence-specific DNA binding RNA polymerase II transcription…	04062: Chemokine signaling pathway, 04630: Jak-STAT signaling pathway, 04920: Adipocytokine signaling pathway, 05145: Toxoplasmosis, 05160: Hepatitis C, 05200: Pathways in cancer, 05212: Pancreatic cancer, 05221: Acute myeloid leukemia	2.56487	15.876	0.00394405	0.0975045	0.0605744	1.19566	2.35513	0.14269	0.469894	0.355274	1.61543	38.8124	0.000663173	0.229172	0.149087	1.2336	4.38991	0.0481719	0.612867	0.471966	9.05263	9.18897	8.536	8.88351	8.98387	8.52665	10.3869	10.4058	10.0463	9.54091	9.70112	9.22708	9.13697	9.40671	8.98369	9.0467	9.34931	8.89711
688_at	688	KLF5	Kruppel-like factor 5 (intestinal)	GO:0001525: angiogenesis, GO:0003677: DNA binding, GO:0003700: sequence-specific DNA binding transcription factor activity, GO:0005634: nucleus, GO:0005794: Golgi apparatus, GO:0006366: transcription from RNA polymerase II promoter, GO:0008270: zinc ion binding, GO:0008284: positive regulation of cell proliferation, GO:0030033: microvillus assembly, GO:0043231: intracellular membrane-bounded orga…		2.55777	6.94593	0.0201042	0.134473	0.0848806	1.12861	1.61923	0.246821	0.565977	0.457289	1.15001	2.69059	0.114826	0.432728	0.320415	1.05966	9.84857	0.0101531	0.588479	0.444362	5.75678	6.09885	6.3038	6.16326	5.74187	6.10336	7.56157	7.24795	7.27596	6.29279	5.86109	6.44814	6.12991	6.15568	6.37487	6.26109	5.82623	6.17184
84666_at	84666	RETNLB	resistin like beta	GO:0003674: molecular_function, GO:0005179: hormone activity, GO:0005575: cellular_component, GO:0005576: extracellular region, GO:0008283: cell proliferation		2.54974	2.58827	0.122451	0.309073	0.22028	1.26166	0.680694	0.5663	0.791914	0.723538	1.90627	4.53384	0.0453635	0.329964	0.229613	-1.40792	-4.59728	0.0442016	0.612867	0.471524	3.49767	3.44001	4.51994	4.06313	3.9565	3.6725	5.56056	4.59036	4.84339	4.83291	4.49211	5.03104	4.18992	3.99914	3.99667	3.6405	3.59156	2.95521
10580_at	10580	SORBS1	sorbin and SH3 domain containing 1	GO:0001725: stress fiber, GO:0003779: actin binding, GO:0005070: SH3/SH2 adaptor activity, GO:0005070: SH3/SH2 adaptor activity, GO:0005158: insulin receptor binding, GO:0005515: protein binding, GO:0005634: nucleus, GO:0005737: cytoplasm, GO:0005813: centrosome, GO:0005829: cytosol, GO:0005829: cytosol, GO:0005886: plasma membrane, GO:0005899: insulin receptor complex, GO:0005913: cell-cell adhe…	03320: PPAR signaling pathway, 04520: Adherens junction, 04910: Insulin signaling pathway	2.54212	3.39161	0.077024	0.239118	0.163319	-1.06272	-0.816228	0.500123	0.750328	0.67305	1.06764	0.79542	0.509774	0.757526	0.679747	1.05724	0.217191	0.848202	0.959609	0.946584	3.26436	2.87457	2.82543	3.04286	2.96155	2.77842	4.40081	4.81202	3.50142	2.95065	2.93738	3.13621	2.92896	2.9089	2.83449	2.85299	3.43835	2.63183
6617_at	6617	SNAPC1	small nuclear RNA activating complex, polypeptide 1, 43kDa	GO:0003677: DNA binding, GO:0005654: nucleoplasm, GO:0006355: regulation of transcription, DNA-dependent, GO:0006383: transcription from RNA polymerase III promoter, GO:0010467: gene expression		2.53936	44.7036	0.000500022	0.0725244	0.0462816	1.25683	1.31396	0.319336	0.626337	0.523605	1.20581	17.1416	0.00338602	0.247902	0.162828	1.02877	0.457269	0.692345	0.909291	0.881759	5.6237	5.69049	5.953	5.77568	5.61299	5.72413	6.9647	6.98374	7.35027	6.0488	5.9083	5.9652	5.53494	6.37915	6.23797	5.80947	5.5126	5.90025
7187_at	7187	TRAF3	TNF receptor-associated factor 3	GO:0001817: regulation of cytokine production, GO:0002224: toll-like receptor signaling pathway, GO:0004842: ubiquitin-protein ligase activity, GO:0004871: signal transducer activity, GO:0005515: protein binding, GO:0005739: mitochondrion, GO:0005768: endosome, GO:0005829: cytosol, GO:0006915: apoptotic process, GO:0006917: induction of apoptosis, GO:0007165: signal transduction, GO:0008270: zinc…	04620: Toll-like receptor signaling pathway, 04622: RIG-I-like receptor signaling pathway, 05160: Hepatitis C, 05200: Pathways in cancer, 05222: Small cell lung cancer	2.53687	8.94042	0.0122808	0.116535	0.0722874	1.4059	3.92808	0.0591206	0.381468	0.26858	1.22838	3.39177	0.0770173	0.381237	0.272524	1.06252	1.05879	0.400676	0.803913	0.732578	6.87227	7.12461	6.88826	7.16312	7.39209	7.00808	8.28352	8.65832	7.92786	7.59494	7.52736	7.31598	7.14647	7.59555	7.58636	7.10243	7.4925	7.21808
969_at	969	CD69	CD69 molecule	GO:0004888: transmembrane signaling receptor activity, GO:0005887: integral to plasma membrane, GO:0009897: external side of plasma membrane, GO:0030246: carbohydrate binding, GO:0035690: cellular response to drug		2.53156	4.65571	0.0431694	0.18409	0.120692	1.26335	2.37862	0.140448	0.468673	0.354038	1.53169	4.36317	0.0487217	0.336362	0.235131	1.36216	1.83095	0.208588	0.703235	0.599809	8.68068	8.5524	7.69026	7.23443	7.26843	6.77105	9.57914	9.68992	9.51016	7.63643	7.80523	7.63735	8.79784	8.82655	8.27153	7.2138	7.75147	7.53911
57688_at	57688	ZSWIM6	zinc finger, SWIM-type containing 6	GO:0008270: zinc ion binding		2.53087	11.8954	0.00699301	0.10301	0.0638232	1.55411	3.10549	0.089924	0.41129	0.300099	1.07829	2.1073	0.169654	0.491325	0.378633	1.2121	4.81615	0.0405104	0.61198	0.469052	7.20315	7.26293	7.27412	7.22061	7.1191	7.04671	8.63782	8.72827	8.3637	7.41219	7.1352	7.15991	7.45148	8.18652	7.93193	7.38142	7.3717	7.45491
23551_at	23551	RASD2	RASD family, member 2	GO:0001963: synaptic transmission, dopaminergic, GO:0003924: GTPase activity, GO:0005525: GTP binding, GO:0005886: plasma membrane, GO:0006184: GTP catabolic process, GO:0007264: small GTPase mediated signal transduction, GO:0007626: locomotory behavior, GO:0031397: negative regulation of protein ubiquitination, GO:0031624: ubiquitin conjugating enzyme binding, GO:0031681: G-protein beta-subunit …		2.52785	6.47029	0.0230633	0.141543	0.0900262	1.22397	1.5702	0.25695	0.57485	0.466217	-1.1906	-1.10036	0.385914	0.672816	0.577417	-1.04968	-0.589031	0.61551	0.883105	0.845078	3.52601	3.42558	3.54037	3.36812	3.97649	3.98292	4.95508	5.04188	4.40823	3.31254	3.97649	3.14006	3.44129	3.85934	4.00315	3.81169	3.60756	3.51639
91614_at	91614	DEPDC7	DEP domain containing 7	GO:0003674: molecular_function, GO:0005575: cellular_component, GO:0005829: cytosol, GO:0007264: small GTPase mediated signal transduction, GO:0008150: biological_process, GO:0051056: regulation of small GTPase mediated signal transduction		2.52718	27.8208	0.0012895	0.0808216		1.39094	7.16462	0.0189297	0.333448		1.24054	0.907388	0.459979	0.725715		-1.12954	-1.26756	0.332559	0.771168		2.99163	2.58052	3.17425	3.56095	3.02764	3.47942	4.25836	4.00871	4.4871	3.21629	3.61744	3.9945	3.40568	3.18532	3.57441	3.12852	3.11503	3.24917
6319_at	6319	SCD	stearoyl-CoA desaturase (delta-9-desaturase)	GO:0004768: stearoyl-CoA 9-desaturase activity, GO:0005506: iron ion binding, GO:0005783: endoplasmic reticulum, GO:0005789: endoplasmic reticulum membrane, GO:0006633: fatty acid biosynthetic process, GO:0016021: integral to membrane	01040: Biosynthesis of unsaturated fatty acids, 03320: PPAR signaling pathway	2.52633	18.725	0.00283989	0.0917663	0.0571733	-1.08368	-1.27564	0.330211	0.633464	0.532471	1.20716	4.66487	0.0430108	0.328389	0.227241	-1.00181	-0.0999965	0.929468	0.98314	0.976027	5.37493	5.54824	5.59106	6.19305	5.84313	5.99696	6.82904	6.88816	6.79754	6.36745	6.21683	6.25675	5.40992	5.48723	5.2422	6.19055	5.89835	5.93401
100506312_at	100506312	LOC100506312	uncharacterized LOC100506312			2.51509	7.47175	0.0174451	0.129846	0.0815723	1.54312	3.52807	0.0717945	0.39292	0.280787	1.22118	0.955111	0.440319	0.712475	0.625307	1.12164	1.54983	0.261312	0.73594	0.645349	4.87668	4.88089	5.34565	4.88393	5.2705	4.92019	6.49176	6.22145	6.30872	5.62499	4.94588	5.17553	5.77171	5.50166	5.64665	5.06408	5.24202	5.24382
23493_at	23493	HEY2	hairy/enhancer-of-split related with YRPW motif 2	GO:0000122: negative regulation of transcription from RNA polymerase II promoter, GO:0000122: negative regulation of transcription from RNA polymerase II promoter, GO:0000983: RNA polymerase II core promoter sequence-specific DNA binding transcription factor activity, GO:0000988: protein binding transcription factor activity, GO:0001102: RNA polymerase II activating transcription factor binding, …		2.51413	3.5733	0.0701739	0.227508	0.154185	1.01095	0.214575	0.84999	0.939042	0.914429	1.01607	-0.0487966	0.965516	0.986432	0.981609	1.03153	0.442928	0.701119	0.912341	0.886355	3.03229	3.34339	3.19536	3.14531	3.16845	2.91142	4.38172	5.14191	3.79526	2.71978	3.2451	3.23227	3.15718	3.25788	3.1953	3.05799	3.14591	3.13649
3596_at	3596	IL13	interleukin 13	GO:0002639: positive regulation of immunoglobulin production, GO:0005125: cytokine activity, GO:0005144: interleukin-13 receptor binding, GO:0005515: protein binding, GO:0005576: extracellular region, GO:0005615: extracellular space, GO:0005737: cytoplasm, GO:0006928: cellular component movement, GO:0006954: inflammatory response, GO:0006955: immune response, GO:0007165: signal transduction, GO:0…	04060: Cytokine-cytokine receptor interaction, 04630: Jak-STAT signaling pathway, 04664: Fc epsilon RI signaling pathway, 05310: Asthma	2.51303	6.11672	0.0257018	0.147095	0.0941139	-1.19879	-2.11239	0.169032	0.495998	0.382422	-1.13323	-1.87465	0.201685	0.523251	0.411369	1.06257	3.9302	0.0590625	0.617712	0.482432	3.68926	4.09662	3.7541	3.24692	3.98256	3.58424	4.84733	5.81032	4.7738	3.17805	3.59688	3.47722	3.602	3.48778	3.61089	3.34384	4.10242	3.62909
100506844_at	100506844	LOC100506844	uncharacterized LOC100506844			2.51065	6.61756	0.0220816	0.13945	0.088373	1.41325	6.65724	0.0218277	0.337889	0.235417	2.04963	10.0038	0.00984501	0.262676	0.174867	1.04346	1.12724	0.376699	0.79273	0.718172	4.95577	4.99813	5.32857	4.88172	5.23525	5.21116	6.56462	5.93337	6.69014	6.08051	6.07885	6.25302	5.46798	5.61283	5.68728	5.02087	5.31473	5.1709
28473_at	28473	IGHV1-3	immunoglobulin heavy variable 1-3			2.51006	1.78019	0.217003	0.422768	0.324451	-1.14008	-1.34828	0.309966	0.618822	0.515594	-1.73732	-1.944	0.191342	0.515202	0.402115	1.01744	-0.256199	0.821742	0.95008	0.934411	4.38242	4.63605	4.65006	4.25861	4.15282	4.61853	4.26573	6.53702	6.17273	2.45806	4.11852	3.50831	4.35481	4.12968	4.57054	3.11409	4.60044	4.92441
439965_at	439965	FAM35B2	family with sequence similarity 35, member A pseudogene			2.50588	2.30078	0.148068	0.342663		1.40297	1.74292	0.223469	0.546262		1.25333	4.0376	0.0562184	0.34955		1.06404	-0.158092	0.888904	0.972975		2.1866	2.24949	1.87458	2.61754	2.0753	2.38145	3.4697	2.30952	3.88949	3.08576	2.37636	2.57622	2.17981	2.48086	2.90291	1.60722	2.15072	3.0969
401124_at	401124	DTHD1	death domain containing 1	GO:0007165: signal transduction		2.50555	13.8206	0.00519456	0.0995335	0.0617011	1.85023	7.20107	0.0187439	0.333448	0.230736	1.05663	0.11833	0.916619	0.967583	0.953287	-1.01541	-0.258453	0.820224	0.949327	0.933388	5.23101	4.18235	4.784	4.42959	4.14607	4.20913	6.62715	5.61389	5.91318	4.90605	4.20632	3.76672	5.94971	5.29903	5.58021	4.41016	3.62183	4.55683
10308_at	10308	ZNF267	zinc finger protein 267	GO:0003677: DNA binding, GO:0005634: nucleus, GO:0006351: transcription, DNA-dependent, GO:0006355: regulation of transcription, DNA-dependent, GO:0007275: multicellular organismal development, GO:0008270: zinc ion binding		2.50425	9.47461	0.010957	0.112843	0.0699315	1.55312	58.349	0.00029359	0.301825	0.194085	2.34816	8.59427	0.01327	0.265986	0.176452	1.33927	2.91321	0.100398	0.646038	0.517702	7.05247	7.45113	7.19839	6.64521	7.33337	6.54013	8.53597	8.41295	8.6676	8.11001	8.30741	7.7542	7.67044	8.10642	7.83038	6.86171	7.65945	7.22026
122616_at	122616	C14orf79	chromosome 14 open reading frame 79			2.50278	4.10085	0.054636	0.202576	0.134321	1.57004	1.77383	0.21809	0.541267	0.42986	1.17286	1.32915	0.315149	0.61874	0.516181	-1.10694	-1.50136	0.272082	0.741461	0.650239	3.66384	3.93764	3.67855	3.57204	3.3402	3.65171	5.4803	4.48563	5.01434	3.92759	3.76339	3.49686	3.66997	4.53133	4.81393	3.22066	3.23904	3.64311
79772_at	79772	MCTP1	multiple C2 domains, transmembrane 1	GO:0005509: calcium ion binding, GO:0016021: integral to membrane, GO:0019722: calcium-mediated signaling		2.50272	4.35124	0.0489698	0.193198	0.127455	1.08552	3.88839	0.0602263	0.381969	0.269007	1.80391	1.30131	0.322878	0.62478	0.522963	1.09787	0.0464328	0.967185	0.990748	0.987165	2.9953	2.51385	3.0879	3.01863	3.11784	2.95797	4.73831	3.25256	4.4053	4.36891	2.69406	4.03974	3.17158	2.58886	3.18986	3.65048	2.31203	3.18697
11076_at	11076	TPPP	tubulin polymerization promoting protein	GO:0001578: microtubule bundle formation, GO:0001578: microtubule bundle formation, GO:0005509: calcium ion binding, GO:0005515: protein binding, GO:0005634: nucleus, GO:0005737: cytoplasm, GO:0005874: microtubule, GO:0005886: plasma membrane, GO:0005925: focal adhesion, GO:0008017: microtubule binding, GO:0015631: tubulin binding, GO:0015631: tubulin binding, GO:0031334: positive regulation of p…		2.50078	8.70118	0.0129522	0.118342	0.0735386	3.18607	5.65793	0.0298467	0.348017	0.243796	-1.00788	-0.225641	0.842441	0.933754	0.908984	-1.03372	-0.410432	0.721282	0.919435	0.895163	5.1964	5.15753	5.46135	4.99435	4.73341	5.59336	6.80235	6.4274	6.49485	5.034	5.0757	5.03886	6.45424	7.36989	6.80191	4.85817	4.97511	5.28903
81857_at	81857	MED25	mediator complex subunit 25	GO:0000122: negative regulation of transcription from RNA polymerase II promoter, GO:0005515: protein binding, GO:0005654: nucleoplasm, GO:0006367: transcription initiation from RNA polymerase II promoter, GO:0008134: transcription factor binding, GO:0010467: gene expression, GO:0035563: positive regulation of chromatin binding, GO:0042974: retinoic acid receptor binding, GO:0045944: positive reg…		2.5006	7.22837	0.0186065	0.132098	0.0832393	2.60825	9.50755	0.0108825	0.330573	0.228935	1.28443	7.36255	0.0179525	0.273701	0.182791	1.11922	8.75281	0.0128027	0.592239	0.445462	5.68587	5.78176	5.92017	5.42052	5.62835	5.46038	7.41146	6.90523	6.93161	5.70757	6.08076	5.79934	6.78428	7.37141	7.33906	5.55342	5.82489	5.6177
79720_at	79720	VPS37B	vacuolar protein sorting 37 homolog B (S. cerevisiae)	GO:0010008: endosome membrane, GO:0015031: protein transport, GO:0016032: viral reproduction, GO:0016044: cellular membrane organization, GO:0016197: endosomal transport, GO:0031902: late endosome membrane, GO:0046788: egress of virus within host cell	04144: Endocytosis	2.49924	9.85018	0.0101499	0.110675	0.0685427	1.63269	3.31725	0.0801071	0.401182	0.28921	1.2249	1.86148	0.203732	0.52524	0.413531	1.15586	1.14961	0.369222	0.789409	0.712701	7.06501	7.30346	6.56023	7.38598	7.23574	6.88516	8.48983	8.34794	8.01981	7.4444	7.43776	7.45374	7.43212	7.90664	7.62321	7.23471	7.43325	7.39147
9173_at	9173	IL1RL1	interleukin 1 receptor-like 1	GO:0002113: interleukin-33 binding, GO:0002114: interleukin-33 receptor activity, GO:0002826: negative regulation of T-helper 1 type immune response, GO:0004896: cytokine receptor activity, GO:0004908: interleukin-1 receptor activity, GO:0005057: receptor signaling protein activity, GO:0005515: protein binding, GO:0005615: extracellular space, GO:0005622: intracellular, GO:0006955: immune respons…		2.49897	3.27449	0.0819609	0.247253	0.169563	-1.35098	-1.66087	0.23862	0.559661	0.449866	1.14038	0.0699445	0.950602	0.980083	0.972463	-1.2571	-1.08541	0.391153	0.799684	0.728153	3.4767	3.78035	4.50376	3.0556	3.46165	4.41736	4.99602	5.52847	4.84991	3.52466	4.07893	3.42584	3.53864	3.32826	3.3381	3.28692	3.09226	3.22776
160760_at	160760	PPTC7	PTC7 protein phosphatase homolog (S. cerevisiae)	GO:0004721: phosphoprotein phosphatase activity, GO:0005739: mitochondrion, GO:0046872: metal ion binding		2.49217	26.4375	0.00142767	0.0822451	0.051771	1.5104	125.635	6.33482e-05	0.301825	0.194085	1.84789	16.1891	0.00379381	0.247902	0.162828	1.05332	0.921835	0.453931	0.826822	0.765524	6.87762	6.63261	6.76503	6.78871	6.67909	6.55093	8.28869	7.87598	8.05761	7.7323	7.45391	7.48405	7.46403	7.23538	7.3606	6.6838	6.78488	6.7576
1649_at	1649	DDIT3	DNA-damage-inducible transcript 3	GO:0003677: DNA binding, GO:0003700: sequence-specific DNA binding transcription factor activity, GO:0003714: transcription corepressor activity, GO:0005654: nucleoplasm, GO:0006355: regulation of transcription, DNA-dependent, GO:0006974: response to DNA damage stimulus, GO:0006987: activation of signaling protein activity involved in unfolded protein response, GO:0007050: cell cycle arrest, GO:0…	04010: MAPK signaling pathway, 04141: Protein processing in endoplasmic reticulum	2.49176	5.64412	0.0299864	0.156135	0.10044	1.67773	6.17906	0.0252052	0.339371	0.237929	2.14813	23.7522	0.00176782	0.229172	0.149087	1.59019	1.97834	0.186483	0.68708	0.58129	4.95028	4.71781	4.5559	5.27671	4.76292	4.99432	6.00023	5.67778	6.34648	6.47074	5.82473	6.04322	5.43119	5.53966	5.45885	5.15161	5.60167	6.04057
145474_at	145474	LOC145474	uncharacterized LOC145474			2.48966	5.65617	0.0298644	0.155878	0.100209	1.25983	1.61812	0.247046	0.56603	0.45734	1.02986	-0.0938105	0.933811	0.974919	0.964196	1.12772	0.855309	0.482491	0.838403	0.779089	4.11597	4.21932	3.98481	3.61037	4.08673	3.57383	5.84665	5.25464	5.05557	4.13651	3.53528	3.5257	4.25394	4.90567	4.08231	3.8321	3.87352	4.0115
9188_at	9188	DDX21	DEAD (Asp-Glu-Ala-Asp) box helicase 21	GO:0003723: RNA binding, GO:0004004: ATP-dependent RNA helicase activity, GO:0005524: ATP binding, GO:0005634: nucleus, GO:0005730: nucleolus		2.48767	30.9832	0.00104009	0.077181	0.0484042	-1.10834	-1.5249	0.266783	0.584044	0.476118	1.37668	41.7349	0.000573625	0.229172	0.149087	1.04808	1.15993	0.365832	0.788841	0.71204	8.2569	8.35669	8.52542	8.56676	8.41916	8.38464	9.52233	9.75475	9.80254	9.03203	8.89699	8.82488	8.36038	8.16551	8.12282	8.51697	8.5384	8.51162
9208_at	9208	LRRFIP1	leucine rich repeat (in FLII) interacting protein 1	GO:0003677: DNA binding, GO:0003725: double-stranded RNA binding, GO:0005515: protein binding, GO:0005634: nucleus, GO:0005737: cytoplasm, GO:0005856: cytoskeleton, GO:0006351: transcription, DNA-dependent, GO:0006357: regulation of transcription from RNA polymerase II promoter, GO:0045892: negative regulation of transcription, DNA-dependent		2.48629	35.6789	0.00078463	0.0757953	0.0478133	2.04066	3.14283	0.0880718	0.407456	0.29703	1.23361	5.96881	0.0269397	0.293362	0.197441	1.14163	3.5354	0.0715281	0.619888	0.487771	6.94257	7.0786	6.63719	7.06785	6.92249	6.5649	8.24209	8.46107	7.89435	7.28732	7.2131	6.95818	7.29535	8.33078	7.93756	7.24378	7.02624	6.85254
4033_at	4033	LRMP	lymphoid-restricted membrane protein	GO:0005789: endoplasmic reticulum membrane, GO:0005887: integral to plasma membrane, GO:0006903: vesicle targeting, GO:0006906: vesicle fusion, GO:0016021: integral to membrane		2.48181	27.3465	0.00133452	0.0813717	0.0511127	1.48651	3.65203	0.0674769	0.388296	0.275871	1.47425	3.62138	0.0685088	0.369344	0.261371	1.24161	4.33003	0.0494158	0.612867	0.473143	7.0336	6.41444	6.94168	7.17806	6.90813	7.02497	8.2489	7.75804	8.31223	7.44694	7.45742	7.83604	7.32327	7.23137	7.5029	7.48256	7.09549	7.45919
1831_at	1831	TSC22D3	TSC22 domain family, member 3	GO:0000122: negative regulation of transcription from RNA polymerase II promoter, GO:0003700: sequence-specific DNA binding transcription factor activity, GO:0005634: nucleus, GO:0005737: cytoplasm, GO:0006355: regulation of transcription, DNA-dependent, GO:0006916: anti-apoptosis, GO:0006970: response to osmotic stress, GO:0007589: body fluid secretion, GO:0043426: MRF binding, GO:0048642: negat…		2.48129	11.9248	0.00695897	0.10301	0.0638232	2.16664	11.4955	0.00748255	0.330573	0.228418	1.21439	3.27781	0.0818151	0.390568	0.279928	1.0063	0.0527876	0.9627	0.990286	0.986661	6.53916	6.81074	7.15204	6.6951	7.04154	6.95326	8.05277	7.95865	8.39856	6.86255	7.25918	7.39396	7.48586	8.09126	8.25181	6.56264	7.03482	7.10549
84557_at	84557	MAP1LC3A	microtubule-associated protein 1 light chain 3 alpha	GO:0000045: autophagic vacuole assembly, GO:0000421: autophagic vacuole membrane, GO:0005515: protein binding, GO:0005543: phospholipid binding, GO:0005776: autophagic vacuole, GO:0005829: cytosol, GO:0005874: microtubule, GO:0008429: phosphatidylethanolamine binding, GO:0012505: endomembrane system, GO:0031090: organelle membrane, GO:0031410: cytoplasmic vesicle		2.4732	3.91419	0.0595042	0.210213	0.140282	1.13201	1.18005	0.359323	0.654255	0.557679	-1.03224	-0.513538	0.65868	0.846062	0.791283	1.07151	0.96366	0.436893	0.820587	0.756127	4.08737	3.77668	3.95294	3.66948	3.49536	3.79544	5.21415	5.64537	4.61641	3.66283	3.70614	3.38727	3.90976	4.23508	4.13925	3.95188	3.46062	3.82699
22807_at	22807	IKZF2	IKAROS family zinc finger 2 (Helios)	GO:0003674: molecular_function, GO:0003677: DNA binding, GO:0005634: nucleus, GO:0006351: transcription, DNA-dependent, GO:0008150: biological_process, GO:0008270: zinc ion binding, GO:0042803: protein homodimerization activity, GO:0045944: positive regulation of transcription from RNA polymerase II promoter, GO:0046982: protein heterodimerization activity		2.4653	19.6112	0.00259002	0.0909997	0.056849	1.01621	0.341072	0.765548	0.897202	0.859189	-1.0967	-1.66466	0.237892	0.558377	0.446977	1.0487	31.2096	0.00102507	0.501364	0.387387	7.34782	6.35602	6.66809	7.06588	6.32978	6.33172	8.56283	7.78545	7.91969	7.09076	6.0835	6.13913	7.45253	6.41043	6.57101	7.13746	6.39968	6.39603
25819_at	25819	CCRN4L	CCR4 carbon catabolite repression 4-like (S. cerevisiae)	GO:0003700: sequence-specific DNA binding transcription factor activity, GO:0005634: nucleus, GO:0005654: nucleoplasm, GO:0006355: regulation of transcription, DNA-dependent, GO:0006366: transcription from RNA polymerase II promoter, GO:0048511: rhythmic process		2.4642	4.56962	0.0447028	0.186058	0.122392	-1.02201	-0.315984	0.781942	0.904336	0.870815	1.38191	2.03676	0.178592	0.501848	0.388518	1.19192	0.614442	0.60151	0.878582	0.839077	4.56533	5.02707	5.14179	5.05014	4.94757	4.13428	5.97961	6.65133	5.85944	5.12848	5.35727	4.95109	4.68285	5.1032	4.81325	4.85009	4.8717	4.94696
8140_at	8140	SLC7A5	solute carrier family 7 (amino acid transporter light chain, L system), member 5	GO:0003333: amino acid transmembrane transport, GO:0005829: cytosol, GO:0005886: plasma membrane, GO:0006520: cellular amino acid metabolic process, GO:0006810: transport, GO:0006811: ion transport, GO:0006865: amino acid transport, GO:0007399: nervous system development, GO:0007596: blood coagulation, GO:0015171: amino acid transmembrane transporter activity, GO:0015175: neutral amino acid trans…		2.4607	8.50418	0.0135469	0.120276	0.0748383	-1.05829	-2.18047	0.161013	0.489266	0.37498	1.89913	3.28615	0.0814493	0.390067	0.279403	1.67212	6.85779	0.0206083	0.598361	0.453544	9.77176	9.48423	8.72942	9.73396	8.56803	8.33727	10.7544	10.9363	10.1463	10.0892	9.80319	9.38282	9.73088	9.4354	8.57096	10.2575	9.37321	9.21035
10018_at	10018	BCL2L11	BCL2-like 11 (apoptosis facilitator)	GO:0001701: in utero embryonic development, GO:0001782: B cell homeostasis, GO:0001783: B cell apoptotic process, GO:0001822: kidney development, GO:0005515: protein binding, GO:0005741: mitochondrial outer membrane, GO:0005829: cytosol, GO:0005829: cytosol, GO:0005874: microtubule, GO:0005886: plasma membrane, GO:0006915: apoptotic process, GO:0006917: induction of apoptosis, GO:0006917: inducti…		2.4584	29.9904	0.00110997	0.0781294	0.0488669	1.11401	3.35663	0.0784527	0.400529	0.287923	1.10471	2.10837	0.169522	0.491257	0.378485	-1.06956	-1.00691	0.420001	0.814495	0.746964	6.35098	6.78897	6.34289	6.53466	6.73606	6.4072	7.621	8.16988	7.58121	6.66779	6.76506	6.66682	6.43789	6.92277	6.58503	6.2323	6.6778	6.45481
3638_at	3638	INSIG1	insulin induced gene 1	GO:0005515: protein binding, GO:0005783: endoplasmic reticulum, GO:0005789: endoplasmic reticulum membrane, GO:0006641: triglyceride metabolic process, GO:0006695: cholesterol biosynthetic process, GO:0008152: metabolic process, GO:0008283: cell proliferation, GO:0010894: negative regulation of steroid biosynthetic process, GO:0016021: integral to membrane, GO:0030967: ER-nuclear sterol response …		2.45578	7.66813	0.0165848	0.128209	0.0805501	1.60607	4.55425	0.044985	0.358372	0.251007	1.09726	1.02078	0.414736	0.694832	0.603473	-1.08251	-1.66179	0.238444	0.719324	0.622989	6.71413	6.44318	6.46872	6.91502	7.09612	7.14802	7.72501	8.08815	7.62239	7.31902	7.00261	7.19257	6.97456	7.2645	7.35887	6.85141	6.83775	7.11657
10625_at	10625	IVNS1ABP	influenza virus NS1A binding protein	GO:0005667: transcription factor complex, GO:0005681: spliceosomal complex, GO:0005737: cytoplasm, GO:0005856: cytoskeleton, GO:0006383: transcription from RNA polymerase III promoter, GO:0008380: RNA splicing, GO:0009615: response to virus, GO:0044419: interspecies interaction between organisms		2.45348	5.30329	0.0337652	0.165169	0.107048	1.50091	12.7621	0.00608381	0.330573	0.227323	-1.09574	-3.19564	0.0855448	0.395652	0.28497	-1.0885	-2.29509	0.148648	0.671405	0.556628	8.30334	9.18788	8.79579	8.1366	8.65686	8.48448	9.98424	10.0503	10.0198	7.94287	8.50457	8.43116	8.90388	9.68613	9.45017	7.98292	8.6375	8.28433
4616_at	4616	GADD45B	growth arrest and DNA-damage-inducible, beta	GO:0000185: activation of MAPKKK activity, GO:0000186: activation of MAPKK activity, GO:0005634: nucleus, GO:0006469: negative regulation of protein kinase activity, GO:0006915: apoptotic process, GO:0006950: response to stress, GO:0007275: multicellular organismal development, GO:0030154: cell differentiation, GO:0051726: regulation of cell cycle	04010: MAPK signaling pathway, 04110: Cell cycle, 04115: p53 signaling pathway	2.45313	9.24316	0.0115031	0.114524	0.0710284	1.3612	3.52469	0.0719177	0.39292	0.280948	1.7768	7.73923	0.0162889	0.268653	0.178539	1.08084	1.02618	0.412706	0.810087	0.741621	7.30776	7.42144	7.64461	7.22092	7.69328	7.30847	8.75023	8.88634	8.55617	8.17212	8.30446	8.21105	7.51598	7.88421	8.27702	7.19958	7.72201	7.61539
63934_at	63934	ZNF667	zinc finger protein 667	GO:0003677: DNA binding, GO:0005634: nucleus, GO:0006351: transcription, DNA-dependent, GO:0006355: regulation of transcription, DNA-dependent, GO:0008270: zinc ion binding		2.45101	6.345	0.0239504	0.143461	0.0914344	1.04683	2.33415	0.144734	0.472387	0.35748	1.12956	1.60497	0.249714	0.567357	0.45703	1.07705	4.26269	0.0508711	0.615442	0.475233	3.16022	2.87519	2.63971	3.25564	2.72481	2.86531	4.79362	3.82328	3.85462	3.61017	2.7169	3.02309	3.27744	2.89602	2.6981	3.36541	2.78666	3.01366
55422_at	55422	ZNF331	zinc finger protein 331	GO:0003677: DNA binding, GO:0005634: nucleus, GO:0006351: transcription, DNA-dependent, GO:0006355: regulation of transcription, DNA-dependent, GO:0008270: zinc ion binding		2.44939	11.5381	0.00742802	0.104631	0.0647255	1.26547	1.48047	0.276897	0.592455	0.485771	-1.00143	-0.0966233	0.931836	0.974328	0.962972	1.07443	7.6399	0.0167046	0.598361	0.449716	6.17661	6.30754	5.9819	6.21804	6.28688	6.31485	7.33262	7.43832	7.5328	6.33471	6.19429	6.27632	6.06767	6.83626	6.49436	6.29718	6.41282	6.42009
5315_at	5315	PKM	pyruvate kinase, muscle	GO:0000287: magnesium ion binding, GO:0004743: pyruvate kinase activity, GO:0005515: protein binding, GO:0005524: ATP binding, GO:0005634: nucleus, GO:0005737: cytoplasm, GO:0005829: cytosol, GO:0005829: cytosol, GO:0005886: plasma membrane, GO:0005975: carbohydrate metabolic process, GO:0006006: glucose metabolic process, GO:0006096: glycolysis, GO:0006096: glycolysis, GO:0006096: glycolysis, GO…	00010: Glycolysis / Gluconeogenesis, 00230: Purine metabolism, 00620: Pyruvate metabolism, 01100: Metabolic pathways, 04930: Type II diabetes mellitus	2.44746	14.3629	0.00481254	0.0992065	0.061622	1.55925	5.24089	0.0345326	0.354935	0.248245	1.874	4.99287	0.0378514	0.319733	0.218635	1.19922	6.07897	0.0260096	0.59955	0.455475	8.0518	7.93666	7.68825	8.55792	8.21385	8.21473	9.20463	9.39269	8.93639	9.1724	9.45855	8.99822	8.58357	8.41406	8.5678	8.76947	8.56014	8.43933
57488_at	57488	ESYT2	extended synaptotagmin-like protein 2	GO:0005886: plasma membrane, GO:0016021: integral to membrane		2.44719	20.5266	0.00236495	0.0889723	0.0557962	1.71093	17.7808	0.00314805	0.330573	0.225189	-1.06023	-1.77423	0.21802	0.540897	0.427889	-1.0669	-2.82464	0.105813	0.646528	0.519441	8.84144	8.87035	8.93489	9.22839	9.14945	9.33789	10.2615	10.0673	10.1816	9.22728	9.06152	9.16889	9.528	9.69061	9.74851	9.10242	9.12192	9.20878
100131541_at	100131541	LOC100131541	uncharacterized LOC100131541			2.44495	3.71192	0.0655247	0.219592	0.147711	1.71605	1.52597	0.266545	0.583791	0.475879	-1.56995	-2.64957	0.117801	0.435321	0.323195	-1.07739	-1.1253	0.377355	0.793137	0.718395	6.3051	5.58912	6.54161	6.55835	6.37278	6.77171	7.35224	7.52461	7.071	6.38612	5.39485	5.81634	6.14623	6.89811	7.36922	6.64026	6.20661	6.51135
55728_at	55728	N4BP2	NEDD4 binding protein 2	GO:0004519: endonuclease activity, GO:0005515: protein binding, GO:0005524: ATP binding, GO:0005737: cytoplasm, GO:0046404: ATP-dependent polydeoxyribonucleotide 5'-hydroxyl-kinase activity		2.44449	22.7042	0.00193431	0.0871829	0.0547479	1.69732	6.93139	0.0201861	0.335345	0.232893	-1.18363	-2.2572	0.152587	0.474915	0.362369	-1.11368	-2.20582	0.15816	0.67407	0.560471	7.50514	7.52889	7.61897	7.52039	7.57111	7.49151	8.83494	8.70393	8.97613	7.3934	7.05203	7.3728	8.04249	8.38999	8.48626	7.30542	7.29005	7.50475
22836_at	22836	RHOBTB3	Rho-related BTB domain containing 3	GO:0005515: protein binding, GO:0005524: ATP binding, GO:0005525: GTP binding, GO:0005794: Golgi apparatus, GO:0006200: ATP catabolic process, GO:0007264: small GTPase mediated signal transduction, GO:0016887: ATPase activity, GO:0017137: Rab GTPase binding, GO:0042147: retrograde transport, endosome to Golgi		2.44317	11.5048	0.00747062	0.104836		1.10876	2.22352	0.156208	0.484259		1.93224	3.14918	0.0877627	0.399005		-1.10596	-2.28753	0.149423	0.671405		2.80175	2.83971	2.58458	3.01995	3.26949	2.82117	3.97044	3.90724	4.16261	4.47243	3.95243	3.36171	2.92003	2.88835	2.85547	2.91591	2.99377	2.75641
5423_at	5423	POLB	polymerase (DNA directed), beta	GO:0003684: damaged DNA binding, GO:0003887: DNA-directed DNA polymerase activity, GO:0005515: protein binding, GO:0005634: nucleus, GO:0005654: nucleoplasm, GO:0005737: cytoplasm, GO:0005874: microtubule, GO:0005876: spindle microtubule, GO:0006261: DNA-dependent DNA replication, GO:0006281: DNA repair, GO:0006284: base-excision repair, GO:0006284: base-excision repair, GO:0006284: base-excision…	03410: Base excision repair	2.44056	14.9349	0.00445334	0.0988444	0.0613035	1.08739	0.338231	0.767394	0.89795	0.860134	1.11929	2.82369	0.105873	0.422343	0.310565	1.01651	0.208546	0.854113	0.961392	0.948792	5.69131	5.70681	5.82284	5.73914	5.90581	5.73734	6.94906	7.17049	6.94207	5.89594	5.96961	5.99776	5.4458	6.25011	5.76597	5.70041	5.80643	5.92965
4664_at	4664	NAB1	NGFI-A binding protein 1 (EGR1 binding protein 1)	GO:0001958: endochondral ossification, GO:0005634: nucleus, GO:0006351: transcription, DNA-dependent, GO:0006355: regulation of transcription, DNA-dependent, GO:0008134: transcription factor binding, GO:0014037: Schwann cell differentiation, GO:0042552: myelination, GO:0045682: regulation of epidermis development, GO:0045892: negative regulation of transcription, DNA-dependent		2.44036	13.2649	0.00563522	0.0999337	0.0619062	1.2426	2.02068	0.180718	0.507131	0.394276	1.05265	0.721014	0.545792	0.78073	0.707049	1.00883	-0.0720729	0.949103	0.988134	0.982596	5.66411	5.69425	5.75121	5.87953	5.68741	5.41884	6.77518	6.97973	7.19661	6.06519	5.56892	5.55565	5.81872	6.28765	5.89637	5.47861	5.8465	5.62366
2747_at	2747	GLUD2	glutamate dehydrogenase 2	GO:0004352: glutamate dehydrogenase (NAD+) activity, GO:0004353: glutamate dehydrogenase [NAD(P)+] activity, GO:0005525: GTP binding, GO:0005739: mitochondrion, GO:0006536: glutamate metabolic process, GO:0006537: glutamate biosynthetic process, GO:0006538: glutamate catabolic process, GO:0043531: ADP binding, GO:0055114: oxidation-reduction process, GO:0070728: leucine binding	00250: Alanine, aspartate and glutamate metabolism, 00330: Arginine and proline metabolism, 00471: D-Glutamine and D-glutamate metabolism, 00910: Nitrogen metabolism, 01100: Metabolic pathways, 04964: Proximal tubule bicarbonate reclamation	2.43543	3.6993	0.0659291	0.22005		1.90965	4.67239	0.0428811	0.357994		1.10973	0.299292	0.792954	0.910488		1.07597	0.984644	0.428606	0.818883		2.42614	2.71636	2.00006	2.44493	2.62216	2.75081	2.98667	4.30543	3.49725	3.11123	2.64447	2.29006	3.23864	3.34391	3.27968	2.58581	2.86974	2.65865
3800_at	3800	KIF5C	kinesin family member 5C	GO:0003777: microtubule motor activity, GO:0005515: protein binding, GO:0005524: ATP binding, GO:0005737: cytoplasm, GO:0005871: kinesin complex, GO:0005874: microtubule, GO:0006996: organelle organization, GO:0007018: microtubule-based movement, GO:0008045: motor axon guidance, GO:0034190: apolipoprotein receptor binding, GO:0035253: ciliary rootlet, GO:0043005: neuron projection		2.43543	13.3986	0.00552423	0.0995335	0.0617011	1.43605	4.53714	0.0453021	0.359529	0.251928	1.13025	2.25175	0.153165	0.475055	0.362369	1.02223	0.37287	0.745054	0.927987	0.906263	5.79764	5.78402	5.64654	6.18685	5.98554	5.72621	7.16817	7.16026	6.73381	6.21877	6.17573	6.02191	6.26262	6.51259	5.99233	6.06648	6.07005	5.84577
257364_at	257364	SNX33	sorting nexin 33	GO:0005515: protein binding, GO:0007154: cell communication, GO:0035091: phosphatidylinositol binding		2.43358	5.60698	0.030367	0.157355	0.101243	1.09685	2.0385	0.178364	0.50505	0.39208	-1.04598	-0.566317	0.628252	0.827848	0.768543	1.17275	0.61518	0.601108	0.878582	0.839077	3.97649	4.28618	4.0939	4.35819	3.74305	4.12434	5.51047	5.69279	4.90436	3.8776	4.11296	3.90535	4.2346	4.34406	4.16938	4.65286	4.34406	3.75639
8139_at	8139	GAN	gigaxonin	GO:0003674: molecular_function, GO:0005515: protein binding, GO:0005737: cytoplasm, GO:0005883: neurofilament, GO:0008150: biological_process, GO:0008219: cell death, GO:0016567: protein ubiquitination		2.42739	15.108	0.00435256	0.0985376	0.0611021	1.29277	2.3232	0.145816	0.473708	0.358338	1.29	2.111	0.169201	0.491059	0.378187	1.24816	4.8985	0.0392383	0.610309	0.467025	5.09747	5.01097	4.99364	5.162	5.21568	5.06806	6.40767	6.41048	6.10752	5.82922	5.47611	5.18464	5.36224	5.6619	5.13988	5.4106	5.4203	5.55766
79659_at	79659	DYNC2H1	dynein, cytoplasmic 2, heavy chain 1	GO:0003774: motor activity, GO:0003777: microtubule motor activity, GO:0005524: ATP binding, GO:0005794: Golgi apparatus, GO:0005874: microtubule, GO:0005886: plasma membrane, GO:0007018: microtubule-based movement, GO:0007030: Golgi organization, GO:0007275: multicellular organismal development, GO:0016887: ATPase activity, GO:0030030: cell projection organization, GO:0030286: dynein complex, GO…	04145: Phagosome, 04962: Vasopressin-regulated water reabsorption	2.42601	13.0322	0.0058365	0.101049	0.0626084	2.82478	8.3812	0.013939	0.330573	0.228935	1.23428	0.824461	0.496356	0.74976	0.670535	1.20775	1.38164	0.30118	0.757526	0.670381	4.96107	5.0514	4.8214	4.48642	4.96813	4.42279	6.33579	6.0905	6.21641	5.22221	4.50783	4.81312	6.09413	6.63535	6.53651	4.88416	4.79789	4.92576
1595_at	1595	CYP51A1	cytochrome P450, family 51, subfamily A, polypeptide 1	GO:0005789: endoplasmic reticulum membrane, GO:0006695: cholesterol biosynthetic process, GO:0006805: xenobiotic metabolic process, GO:0008398: sterol 14-demethylase activity, GO:0009055: electron carrier activity, GO:0016021: integral to membrane, GO:0020037: heme binding, GO:0044281: small molecule metabolic process	00100: Steroid biosynthesis, 01100: Metabolic pathways	2.42579	8.32886	0.0141111	0.12168	0.0759846	1.4217	4.37064	0.0485671	0.365234	0.256179	1.25046	0.954418	0.440598	0.712644	0.625558	-1.01423	-0.27509	0.809061	0.946211	0.928724	4.67257	5.10202	5.11806	5.52519	5.59442	5.60293	6.22903	6.15412	6.29599	6.37334	5.5711	5.55484	5.3847	5.42443	5.57901	5.71641	5.3192	5.58821
6535_at	6535	SLC6A8	solute carrier family 6 (neurotransmitter transporter, creatine), member 8	GO:0003674: molecular_function, GO:0005308: creatine transporter activity, GO:0005309: creatine:sodium symporter activity, GO:0005328: neurotransmitter:sodium symporter activity, GO:0005575: cellular_component, GO:0005886: plasma membrane, GO:0005887: integral to plasma membrane, GO:0006600: creatine metabolic process, GO:0006810: transport, GO:0006936: muscle contraction, GO:0008150: biological_…		2.42226	3.00485	0.0952007	0.267751	0.186164	1.43109	0.756234	0.528447	0.768119	0.694626	-1.0361	-0.572653	0.624676	0.825682	0.765946	-1.08234	-0.643795	0.58568	0.874656	0.832339	4.84005	4.08097	3.85119	4.03131	4.54771	4.04503	5.19577	5.90041	5.14851	3.88931	4.36913	4.18992	4.24303	4.32672	5.14188	4.36512	4.04338	3.7347
2633_at	2633	GBP1	guanylate binding protein 1, interferon-inducible	GO:0003924: GTPase activity, GO:0005525: GTP binding, GO:0005829: cytosol, GO:0005886: plasma membrane, GO:0019221: cytokine-mediated signaling pathway, GO:0060333: interferon-gamma-mediated signaling pathway		2.42187	3.4989	0.0728682	0.232128	0.157778	-1.34575	-2.81891	0.106177	0.430562	0.317681	2.73946	3.9325	0.0589994	0.352543	0.247732	1.20913	6.07303	0.0260585	0.59955	0.455475	8.1623	9.114	8.41711	8.55114	10.21	8.57427	9.33834	9.72791	10.2144	10.3367	10.89	10.2381	8.03249	8.50125	7.82058	8.85082	10.5432	8.75919
144811_at	144811	LACC1	laccase (multicopper oxidoreductase) domain containing 1			2.42143	9.01762	0.0120752	0.115663	0.0717393	1.27702	2.03261	0.179137	0.505503	0.39277	1.33506	1.79072	0.215221	0.537882	0.425013	1.28408	5.89892	0.0275556	0.59955	0.455475	3.72544	3.67354	3.92328	3.71769	4.30448	3.84431	5.26619	4.81668	5.02507	4.52829	4.5082	3.98123	3.84704	4.34596	4.12413	3.95494	4.71374	4.27245
253558_at	253558	LCLAT1	lysocardiolipin acyltransferase 1	GO:0003841: 1-acylglycerol-3-phosphate O-acyltransferase activity, GO:0005789: endoplasmic reticulum membrane, GO:0007275: multicellular organismal development, GO:0016021: integral to membrane, GO:0016024: CDP-diacylglycerol biosynthetic process	00561: Glycerolipid metabolism, 00564: Glycerophospholipid metabolism, 01100: Metabolic pathways	2.41957	8.28352	0.0142627	0.12176	0.0760665	1.38835	3.18882	0.0858655	0.405486	0.294555	1.37067	3.58041	0.0699242	0.37117	0.262979	1.05352	0.749415	0.531764	0.857516	0.808776	6.68969	6.74376	7.47979	6.7959	6.70592	7.58134	8.23556	7.94403	8.50912	7.34259	7.29532	7.77877	7.21925	6.92602	8.146	6.99461	6.8254	7.4713
1164_at	1164	CKS2	CDC28 protein kinase regulatory subunit 2	GO:0000079: regulation of cyclin-dependent protein kinase activity, GO:0007049: cell cycle, GO:0007051: spindle organization, GO:0007127: meiosis I, GO:0008283: cell proliferation, GO:0016538: cyclin-dependent protein kinase regulator activity, GO:0048015: phosphatidylinositol-mediated signaling, GO:0051301: cell division		2.4167	16.2615	0.00376033	0.0970619	0.0605197	1.35061	2.3081	0.147329	0.475211	0.359827	1.35594	1.02199	0.414277	0.694455	0.603125	1.05984	0.24969	0.826131	0.951548	0.936528	5.73008	5.69953	5.46735	5.64561	5.82423	5.27693	6.96407	7.11743	6.62177	6.55798	6.27621	4.98668	5.72805	6.18655	6.19127	5.27214	6.12841	5.50696
2241_at	2241	FER	fer (fps/fes related) tyrosine kinase	GO:0000226: microtubule cytoskeleton organization, GO:0000278: mitotic cell cycle, GO:0000790: nuclear chromatin, GO:0001932: regulation of protein phosphorylation, GO:0003779: actin binding, GO:0004713: protein tyrosine kinase activity, GO:0004715: non-membrane spanning protein tyrosine kinase activity, GO:0005154: epidermal growth factor receptor binding, GO:0005524: ATP binding, GO:0005634: nu…	04520: Adherens junction	2.41649	6.46567	0.0230952	0.141658	0.090106	1.7407	7.49538	0.0173381	0.333265	0.230079	1.3993	2.56448	0.124325	0.441599	0.329893	1.08364	0.984753	0.428563	0.818883	0.752552	6.06309	6.31974	6.39019	5.68688	6.05606	5.97746	7.62293	7.17594	7.70691	6.54036	6.44309	6.09294	6.68778	7.3071	7.15374	5.78949	6.35538	5.89835
9654_at	9654	TTLL4	tubulin tyrosine ligase-like family, member 4	GO:0004835: tubulin-tyrosine ligase activity, GO:0005524: ATP binding, GO:0005929: cilium, GO:0005932: microtubule basal body, GO:0015631: tubulin binding, GO:0018095: protein polyglutamylation		2.41608	16.9834	0.00344906	0.0952358	0.0592392	1.34495	2.36954	0.141309	0.468673	0.354189	1.45514	6.95096	0.020076	0.276921	0.184898	1.16704	2.60999	0.120774	0.655356	0.530671	7.07333	7.09374	6.66986	7.04513	6.8486	6.5391	8.23829	8.3213	8.08359	7.44254	7.39813	7.20327	7.15232	7.46528	7.42245	7.13993	7.03044	6.91635
100500880_at	100500880	MIR3662	microRNA 3662			2.41253	3.60232	0.0691619	0.225687	0.152828	1.5538	7.13907	0.0190616	0.333448	0.230736	1.36712	1.75659	0.22107	0.543978	0.431034	1.15287	0.713305	0.549658	0.863873	0.815686	3.56543	4.20495	3.55453	3.74964	4.05237	3.4697	5.07135	4.46182	5.23379	4.38831	3.87205	4.2026	4.34563	4.67944	4.19106	3.59177	4.09048	4.0884
159091_at	159091	FAM122C	family with sequence similarity 122C			2.41166	19.0018	0.0027581	0.0917663	0.0571733	1.38337	2.52438	0.127577	0.454792	0.341262	-1.0708	-4.02489	0.0565445	0.350463	0.246625	-1.03609	-1.02713	0.412348	0.809713	0.741167	5.86835	5.82283	5.96264	5.71497	5.97463	5.91483	7.01729	7.09501	7.34237	5.64752	5.82702	5.83257	5.96611	6.49543	6.53412	5.64353	6.01878	5.78309
55172_at	55172	DNAAF2	dynein, axonemal, assembly factor 2	GO:0005737: cytoplasm, GO:0032526: response to retinoic acid, GO:0060285: ciliary cell motility, GO:0060286: flagellar cell motility, GO:0070286: axonemal dynein complex assembly		2.41046	14.2414	0.0048944	0.0992065	0.061629	1.24902	3.49422	0.0730426	0.395521	0.282919	-1.01604	-0.354282	0.756994	0.893961	0.856475	1.00531	0.101428	0.928463	0.983074	0.975947	3.36603	3.65015	3.27639	3.43739	3.65241	3.7303	4.45858	5.0398	4.58599	3.72021	3.45918	3.51509	3.51077	3.99945	3.72803	3.41425	3.58093	3.84155
64061_at	64061	TSPYL2	TSPY-like 2	GO:0000182: rDNA binding, GO:0005634: nucleus, GO:0005654: nucleoplasm, GO:0005730: nucleolus, GO:0005737: cytoplasm, GO:0005813: centrosome, GO:0005886: plasma membrane, GO:0006334: nucleosome assembly, GO:0006351: transcription, DNA-dependent, GO:0006355: regulation of transcription, DNA-dependent, GO:0006987: activation of signaling protein activity involved in unfolded protein response, GO:00…		2.41027	7.29078	0.018298	0.131279	0.0826205	1.27355	4.77512	0.041167	0.357994	0.250497	2.13935	13.8674	0.00515985	0.256259	0.169127	1.30976	4.72273	0.0420283	0.612867	0.469769	8.98696	9.53023	9.49996	8.997	9.1936	9.41286	10.5575	10.5166	10.6886	10.2448	10.2334	10.4037	9.30028	10.0135	9.73897	9.29127	9.74076	9.72528
8345_at	8345	HIST1H2BH	histone cluster 1, H2bh	GO:0000786: nucleosome, GO:0003677: DNA binding, GO:0005634: nucleus, GO:0006334: nucleosome assembly	05322: Systemic lupus erythematosus	2.41017	2.37084	0.141185	0.333685	0.241523	2.19358	3.83794	0.0616756	0.382119	0.269888	1.49501	1.50074	0.272225	0.584219	0.476161	1.44431	1.82385	0.209739	0.703885	0.600316	3.14853	3.02174	3.41481	3.85999	3.66084	3.92097	4.89788	3.21461	4.86128	4.93997	3.5789	4.43318	3.95821	4.73863	4.03835	3.82493	4.6609	4.36123
868_at	868	CBLB	Cbl proto-oncogene, E3 ubiquitin protein ligase B	GO:0001784: phosphotyrosine binding, GO:0002669: positive regulation of T cell anergy, GO:0004842: ubiquitin-protein ligase activity, GO:0004871: signal transducer activity, GO:0005509: calcium ion binding, GO:0005515: protein binding, GO:0005634: nucleus, GO:0005737: cytoplasm, GO:0005829: cytosol, GO:0005886: plasma membrane, GO:0006607: NLS-bearing substrate import into nucleus, GO:0006955: im…	04012: ErbB signaling pathway, 04120: Ubiquitin mediated proteolysis, 04144: Endocytosis, 04630: Jak-STAT signaling pathway, 04660: T cell receptor signaling pathway, 04910: Insulin signaling pathway, 05100: Bacterial invasion of epithelial cells, 05200: Pathways in cancer, 05220: Chronic myeloid leukemia	2.41002	33.1823	0.000906979	0.0757953	0.0478133	1.22885	5.28733	0.0339591	0.354408	0.248245	1.29275	8.60931	0.0132246	0.265986	0.176452	1.04956	5.71361	0.029293	0.604463	0.460449	10.2434	10.349	10.055	10.056	10.1391	9.94315	11.5846	11.5993	11.2675	10.4883	10.5271	10.2305	10.463	10.6107	10.4591	10.107	10.2046	10.0357
84940_at	84940	CORO6	coronin 6	GO:0015629: actin cytoskeleton, GO:0030036: actin cytoskeleton organization, GO:0051015: actin filament binding		2.40983	4.84901	0.0399957	0.177996	0.116115	-1.20381	-2.12124	0.167959	0.495205	0.381481	2.78966	13.268	0.00563255	0.256259	0.169316	-1.01278	-0.306916	0.787915	0.94096	0.921542	4.21581	4.59282	4.5453	4.17976	4.09783	4.46974	5.65586	5.30068	6.07276	5.64492	5.38057	6.13652	4.29826	4.06605	4.10926	4.36061	4.24273	4.00168
10787_at	10787	NCKAP1	NCK-associated protein 1	GO:0005515: protein binding, GO:0006915: apoptotic process, GO:0007417: central nervous system development, GO:0016021: integral to membrane, GO:0031258: lamellipodium membrane	04810: Regulation of actin cytoskeleton	2.40673	12.365	0.00647704	0.101811	0.0631558	1.40673	2.27855	0.15035	0.47916	0.363322	1.53563	4.98578	0.0379531	0.320023	0.218939	1.41929	1.32637	0.315908	0.763706	0.679352	6.18601	5.21266	5.27215	6.17434	5.31241	4.41334	7.32931	6.67541	6.44527	6.57541	5.91321	5.23698	6.35896	6.06714	5.6336	6.03359	5.76233	5.40239
9585_at	9585	KIF20B	kinesin family member 20B	GO:0000087: M phase of mitotic cell cycle, GO:0003777: microtubule motor activity, GO:0005524: ATP binding, GO:0005654: nucleoplasm, GO:0005730: nucleolus, GO:0005813: centrosome, GO:0005819: spindle, GO:0005874: microtubule, GO:0006200: ATP catabolic process, GO:0007018: microtubule-based movement, GO:0007050: cell cycle arrest, GO:0007067: mitosis, GO:0007088: regulation of mitosis, GO:0016887:…		2.40628	5.98099	0.0268345	0.149371	0.0955806	1.52064	5.7086	0.0293421	0.347444	0.243609	1.90101	8.87741	0.0124525	0.265705	0.176452	1.37415	4.75008	0.0415755	0.612867	0.469769	6.23573	6.58823	6.33223	6.35042	6.39055	6.27535	7.47911	7.39858	7.96341	7.43834	7.10268	7.23076	6.84967	6.99638	7.10156	6.62129	6.82366	6.92223
548645_at	548645	DNAJC25	DnaJ (Hsp40) homolog, subfamily C , member 25	GO:0006457: protein folding, GO:0016021: integral to membrane, GO:0031072: heat shock protein binding, GO:0051082: unfolded protein binding		2.406	5.29343	0.0338847	0.165382	0.107158	1.22376	1.36859	0.304579	0.614183	0.510787	1.41338	2.74385	0.111119	0.428784	0.317157	1.12079	0.689205	0.561913	0.866903	0.820609	4.26598	4.97126	5.27181	5.1724	5.02197	4.58993	5.8965	6.20335	6.09774	5.78503	5.15476	5.28118	4.84364	5.28119	5.18132	5.12726	4.90529	5.1466
220042_at	220042	C11orf82	chromosome 11 open reading frame 82	GO:0005634: nucleus, GO:0005737: cytoplasm, GO:0006915: apoptotic process, GO:0007050: cell cycle arrest		2.40501	3.76965	0.0637193	0.217178	0.145791	-1.18646	-3.05072	0.0927421	0.41539	0.303565	1.4262	5.51762	0.0313124	0.305129	0.207368	-1.04981	-0.642347	0.586452	0.874665	0.832436	3.74382	4.3415	4.25326	3.76878	4.11787	3.66084	5.69242	4.87777	5.1829	4.43132	4.46265	4.17259	3.34436	4.22674	4.01344	3.53187	3.93989	3.83098
1390_at	1390	CREM	cAMP responsive element modulator	GO:0003677: DNA binding, GO:0003700: sequence-specific DNA binding transcription factor activity, GO:0005515: protein binding, GO:0005634: nucleus, GO:0006351: transcription, DNA-dependent, GO:0006355: regulation of transcription, DNA-dependent, GO:0006355: regulation of transcription, DNA-dependent, GO:0007165: signal transduction, GO:0007275: multicellular organismal development, GO:0007283: sp…		2.40332	8.36698	0.0139855	0.121603	0.0759033	-1.02968	-0.983961	0.428873	0.703942	0.61573	1.18066	1.43296	0.288253	0.598253	0.491141	1.20779	1.46973	0.279416	0.743931	0.654634	5.76448	6.25801	6.10344	4.94639	5.09633	4.59252	7.34044	7.28239	7.23736	4.97437	5.20639	5.12172	5.74922	6.27295	5.97313	4.967	5.22854	5.18995
100034248_at	100034248	LOC100034248	uncharacterized LOC100034248			2.4025	2.16516	0.162771	0.360879		1.66653	1.39917	0.296684	0.607115		1.1925	0.995543	0.424369	0.702895		1.54803	0.872801	0.474805	0.835238		1.52363	2.36628	1.6331	1.79869	1.90513	2.68022	1.72143	4.31421	2.77214	1.8095	2.56381	2.66766	3.01465	2.23938	1.98124	1.86798	3.34687	2.49318
25945_at	25945	PVRL3	poliovirus receptor-related 3	GO:0002089: lens morphogenesis in camera-type eye, GO:0005515: protein binding, GO:0005886: plasma membrane, GO:0005886: plasma membrane, GO:0005913: cell-cell adherens junction, GO:0007156: homophilic cell adhesion, GO:0009566: fertilization, GO:0016021: integral to membrane, GO:0034329: cell junction assembly, GO:0034332: adherens junction organization, GO:0042803: protein homodimerization acti…	04514: Cell adhesion molecules (CAMs), 04520: Adherens junction	2.40055	6.0319	0.0264011	0.14859	0.0951394	1.40807	5.06706	0.036811	0.355045	0.248245	1.48509	3.54087	0.0713305	0.373546	0.264779	1.33212	36.3694	0.000755156	0.501364	0.387387	5.57869	5.79703	5.93925	5.69547	5.7626	5.62092	6.99412	7.30326	6.69932	6.55576	6.11246	6.07028	5.97753	6.4763	6.32267	6.10254	6.16066	6.05669
54899_at	54899	PXK	PX domain containing serine/threonine kinase	GO:0003779: actin binding, GO:0005634: nucleus, GO:0005737: cytoplasm, GO:0005737: cytoplasm, GO:0005813: centrosome, GO:0005886: plasma membrane, GO:0005886: plasma membrane, GO:0006954: inflammatory response, GO:0007154: cell communication, GO:0008022: protein C-terminus binding, GO:0008022: protein C-terminus binding, GO:0032780: negative regulation of ATPase activity, GO:0032780: negative reg…		2.39861	9.28053	0.0114122	0.114406	0.0710284	-1.0074	-0.189913	0.866906	0.946392	0.924286	1.38628	4.85193	0.0399504	0.321573	0.221355	1.12929	4.00131	0.0571567	0.617712	0.482432	8.05001	7.6032	7.78449	7.9492	7.5711	7.55195	9.03904	9.12503	9.01065	8.54744	8.08871	7.83099	8.18722	7.54938	7.65604	8.19985	7.74279	7.65193
2029_at	2029	ENSA	endosulfine alpha	GO:0000086: G2/M transition of mitotic cell cycle, GO:0004864: protein phosphatase inhibitor activity, GO:0005102: receptor binding, GO:0005737: cytoplasm, GO:0006810: transport, GO:0007067: mitosis, GO:0007584: response to nutrient, GO:0008200: ion channel inhibitor activity, GO:0008601: protein phosphatase type 2A regulator activity, GO:0019212: phosphatase inhibitor activity, GO:0051301: cell …		2.39672	11.0629	0.00807194	0.105678	0.0654282	1.15598	2.2775	0.150459	0.47916	0.363354	-1.03506	-0.442164	0.701588	0.866556	0.819098	-1.00014	-0.0644575	0.954469	0.989098	0.984117	6.43331	6.52723	6.73417	6.53481	6.73214	6.66594	7.67346	7.98116	7.79656	6.64599	6.77897	6.31719	6.75793	6.78713	6.76021	6.35034	6.78186	6.78302
3309_at	3309	HSPA5	heat shock 70kDa protein 5 (glucose-regulated protein, 78kDa)	GO:0002576: platelet degranulation, GO:0005509: calcium ion binding, GO:0005515: protein binding, GO:0005524: ATP binding, GO:0005634: nucleus, GO:0005783: endoplasmic reticulum, GO:0005783: endoplasmic reticulum, GO:0005788: endoplasmic reticulum lumen, GO:0005789: endoplasmic reticulum membrane, GO:0005793: endoplasmic reticulum-Golgi intermediate compartment, GO:0006200: ATP catabolic process,…	03060: Protein export, 04141: Protein processing in endoplasmic reticulum, 04612: Antigen processing and presentation, 05020: Prion diseases	2.39627	19.1845	0.00270605	0.0911033	0.0569459	1.13698	1.89256	0.198943	0.525519	0.412872	1.22086	4.9341	0.0387065	0.321281	0.220324	1.0028	0.0679318	0.95202	0.988808	0.983734	8.65613	8.73124	8.64817	9.3729	9.22058	9.2749	9.87937	9.87083	10.0547	9.75835	9.50688	9.45986	8.64609	8.99892	8.92795	9.29367	9.25102	9.3322
22911_at	22911	WDR47	WD repeat domain 47	GO:0005737: cytoplasm, GO:0005874: microtubule, GO:0007275: multicellular organismal development		2.38879	19.9826	0.00249499	0.090283	0.0565229	1.84415	4.70788	0.0422774	0.357994	0.250497	1.24079	9.89611	0.0100573	0.262676	0.174867	1.2234	2.91945	0.100031	0.646038	0.517702	6.40906	6.17597	6.34311	6.50403	6.26332	6.22106	7.53935	7.51136	7.63817	6.87677	6.55033	6.49303	6.83217	7.27748	7.37581	6.59849	6.55058	6.68804
64115_at	64115	C10orf54	chromosome 10 open reading frame 54	GO:0016021: integral to membrane		2.38128	8.39834	0.0138834	0.121238	0.0756603	-1.12749	-1.3191	0.317911	0.625328	0.522407	-2.07484	-6.28057	0.0244264	0.28836	0.193784	-1.24989	-5.09808	0.0363886	0.606797	0.46401	6.68503	6.62261	5.95051	7.14705	7.02915	6.90534	7.65464	8.10034	7.2138	5.62677	6.06499	6.1311	6.40165	6.25134	6.04272	6.75161	6.64821	6.70778
6103_at	6103	RPGR	retinitis pigmentosa GTPase regulator	GO:0001750: photoreceptor outer segment, GO:0005085: guanyl-nucleotide exchange factor activity, GO:0005515: protein binding, GO:0005622: intracellular, GO:0005794: Golgi apparatus, GO:0005813: centrosome, GO:0005932: microtubule basal body, GO:0006886: intracellular protein transport, GO:0007601: visual perception, GO:0042384: cilium assembly, GO:0050896: response to stimulus		2.38036	6.34978	0.0239156	0.143376	0.0913891	1.91069	10.4363	0.00905678	0.330573	0.228418	-1.05468	-0.681325	0.565974	0.793631	0.723156	-1.00278	-0.110464	0.922127	0.981396	0.974142	6.27415	6.70616	6.7719	6.25974	6.55763	6.63312	7.86783	7.5874	7.96155	6.41845	6.2746	6.49118	7.09307	7.81087	7.6338	6.31421	6.44204	6.67606
84275_at	84275	SLC25A33	solute carrier family 25 (pyrimidine nucleotide carrier), member 33	GO:0005743: mitochondrial inner membrane, GO:0006810: transport, GO:0016021: integral to membrane		2.37077	7.49333	0.0173474	0.129691	0.0814536	1.27509	3.86171	0.0609865	0.382011	0.269411	1.18934	5.98111	0.0268335	0.293121	0.197207	1.12449	1.68795	0.233476	0.717846	0.619119	5.05976	5.06938	5.09451	5.32999	5.08872	5.03157	5.97007	6.52669	6.40887	5.65977	5.31449	5.22287	5.22705	5.48809	5.54403	5.26554	5.35735	5.30955
65108_at	65108	MARCKSL1	MARCKS-like 1	GO:0005516: calmodulin binding, GO:0005886: plasma membrane, GO:0008284: positive regulation of cell proliferation, GO:0016192: vesicle-mediated transport	04666: Fc gamma R-mediated phagocytosis, 05140: Leishmaniasis	2.3685	12.773	0.00607361	0.101811	0.0631558	1.19555	2.26454	0.151812	0.479962	0.364265	-1.13049	-1.63274	0.244122	0.562841	0.451997	-1.17406	-1.94911	0.190609	0.690479	0.585101	6.48205	5.92572	6.14098	6.75037	6.36353	6.69781	7.52673	7.27548	7.45939	6.43496	6.4047	6.41353	6.5564	6.37813	6.36188	6.51759	6.33172	6.23593
57718_at	57718	PPP4R4	protein phosphatase 4, regulatory subunit 4	GO:0005515: protein binding, GO:0005737: cytoplasm, GO:0008287: protein serine/threonine phosphatase complex, GO:0019888: protein phosphatase regulator activity, GO:0032515: negative regulation of phosphoprotein phosphatase activity, GO:0080163: regulation of protein serine/threonine phosphatase activity		2.36658	3.98945	0.0574683	0.207008		1.12717	1.02993	0.411301	0.692306		1.17914	1.54136	0.263155	0.576888		1.06035	0.247187	0.827823	0.952159		2.53441	2.65355	2.52838	2.53225	3.49036	2.8453	3.18695	4.33162	3.74736	2.90431	3.42383	3.21074	2.68154	3.07829	2.42648	2.9638	3.1819	2.88074
595099_at	595099	SNORD18B	small nucleolar RNA, C/D box 18B			2.36365	3.22605	0.0841364	0.251068	0.17245	1.43192	3.03697	0.0934696	0.416347	0.304259	-1.07508	-0.955019	0.440356	0.712475	0.625307	-1.11012	-0.705784	0.553456	0.864389	0.817501	5.05378	4.7559	4.67559	5.22438	5.3064	5.47183	5.95243	5.39589	6.55071	5.42459	5.13806	5.06018	5.35969	5.10922	5.50913	4.47836	5.59958	5.28876
150465_at	150465	TTL	tubulin tyrosine ligase	GO:0000226: microtubule cytoskeleton organization, GO:0004835: tubulin-tyrosine ligase activity, GO:0005524: ATP binding, GO:0006464: cellular protein modification process, GO:0030516: regulation of axon extension		2.36114	13.3429	0.00557007	0.0995467	0.0617011	-1.10405	-3.05096	0.0927296	0.41539	0.303565	1.33776	3.72956	0.0649651	0.362999	0.255993	1.01911	0.355814	0.756006	0.931367	0.909894	6.07186	6.03707	5.88788	6.22354	5.86535	5.6204	7.2425	7.45253	7.00216	6.54703	6.49563	5.90026	5.8513	5.9794	5.73302	6.15013	5.85676	5.77471
8864_at	8864	PER2	period homolog 2 (Drosophila)	GO:0000122: negative regulation of transcription from RNA polymerase II promoter, GO:0000988: protein binding transcription factor activity, GO:0004871: signal transducer activity, GO:0005634: nucleus, GO:0005737: cytoplasm, GO:0006351: transcription, DNA-dependent, GO:0007623: circadian rhythm	04710: Circadian rhythm - mammal	2.35648	28.5411	0.00122535	0.080417	0.0503391	1.06217	1.2099	0.349917	0.64796	0.549513	1.33434	24.6849	0.00163708	0.229172	0.149087	1.34605	5.05056	0.0370387	0.606797	0.46401	5.92608	6.25272	5.73702	5.98999	5.83362	5.81987	7.24789	7.44805	6.92585	6.43597	6.24775	6.20756	5.87315	6.38575	5.90814	6.23337	6.4289	6.246
54187_at	54187	NANS	N-acetylneuraminic acid synthase	GO:0005737: cytoplasm, GO:0005829: cytosol, GO:0008781: N-acylneuraminate cytidylyltransferase activity, GO:0009103: lipopolysaccharide biosynthetic process, GO:0047444: N-acylneuraminate-9-phosphate synthase activity, GO:0050462: N-acetylneuraminate synthase activity	00520: Amino sugar and nucleotide sugar metabolism, 01100: Metabolic pathways	2.35534	6.5258	0.0226858	0.140663	0.0893383	1.026	0.395536	0.730651	0.881115	0.838911	1.2338	1.49403	0.273761	0.58561	0.477748	1.06327	0.564757	0.629135	0.888471	0.851607	5.61608	5.86719	5.2462	5.57702	5.81255	5.3512	6.70032	6.83272	6.82777	6.11212	5.69783	5.76133	5.48472	5.9732	5.3689	5.84065	5.62689	5.50183
27349_at	27349	MCAT	malonyl CoA:ACP acyltransferase (mitochondrial)	GO:0004314: [acyl-carrier-protein] S-malonyltransferase activity, GO:0005739: mitochondrion, GO:0006633: fatty acid biosynthetic process, GO:0006633: fatty acid biosynthetic process, GO:0008152: metabolic process, GO:0016740: transferase activity	00061: Fatty acid biosynthesis, 01100: Metabolic pathways	2.34993	23.1509	0.00186059	0.0868073	0.0546562	1.36131	2.28114	0.150082	0.47916	0.363228	1.53549	8.75738	0.0127896	0.265986	0.176452	1.02342	0.542927	0.641597	0.89174	0.857109	5.6919	5.938	5.89084	5.57129	5.57766	5.6724	6.88018	7.27427	7.05821	6.12313	6.33675	6.20656	5.77852	6.39186	6.61537	5.50166	5.70653	5.70653
4602_at	4602	MYB	v-myb myeloblastosis viral oncogene homolog (avian)	GO:0000122: negative regulation of transcription from RNA polymerase II promoter, GO:0003677: DNA binding, GO:0005515: protein binding, GO:0006338: chromatin remodeling, GO:0006351: transcription, DNA-dependent, GO:0006355: regulation of transcription, DNA-dependent, GO:0007596: blood coagulation, GO:0016363: nuclear matrix, GO:0045624: positive regulation of T-helper cell differentiation, GO:004…		2.34742	12.5278	0.00631138	0.101811	0.0631558	-1.09786	-0.798127	0.508508	0.755344	0.679465	3.79904	34.6043	0.000834056	0.229172	0.149087	-1.0438	-0.398924	0.728513	0.9221	0.898451	7.90998	8.06207	8.50656	6.43344	6.78889	6.98941	9.3092	9.12331	9.71941	8.40903	8.60131	8.97196	8.13062	7.57679	8.27716	6.72485	6.0256	7.075
8349_at	8349	HIST2H2BE	histone cluster 2, H2be	GO:0000786: nucleosome, GO:0003677: DNA binding, GO:0005634: nucleus, GO:0006334: nucleosome assembly, GO:0042742: defense response to bacterium	05322: Systemic lupus erythematosus	2.34454	8.23652	0.0144224	0.122279	0.0763769	1.06333	0.605082	0.606635	0.815528	0.752981	1.47848	3.95062	0.0585058	0.351805	0.247099	1.10065	1.52948	0.265767	0.739358	0.648817	5.02845	4.98667	5.28396	4.64379	4.56804	4.90329	6.39372	6.43248	6.07741	5.42444	5.21435	5.1079	4.89816	5.29638	5.33622	4.95072	4.61562	4.94781
23429_at	23429	RYBP	RING1 and YY1 binding protein	GO:0000122: negative regulation of transcription from RNA polymerase II promoter, GO:0003677: DNA binding, GO:0003714: transcription corepressor activity, GO:0005515: protein binding, GO:0005654: nucleoplasm, GO:0005737: cytoplasm, GO:0006351: transcription, DNA-dependent, GO:0006915: apoptotic process, GO:0007275: multicellular organismal development, GO:0008270: zinc ion binding, GO:0031519: Pc…		2.34164	51.1337	0.00038224	0.0692375	0.0447776	1.40614	3.9673	0.0580567	0.380804	0.26778	1.59626	22.4286	0.00198199	0.229172	0.149087	1.12195	2.51677	0.128207	0.662577	0.541966	7.13415	7.3622	7.14839	6.95079	6.7698	7.06874	8.3461	8.55747	8.42253	7.62955	7.49342	7.68857	7.38238	8.01848	7.68906	7.01361	6.9119	7.35307
100127983_at	100127983	LOC100127983	uncharacterized LOC100127983			2.34132	5.26547	0.0342273	0.16636	0.107864	1.67065	3.78996	0.0631013	0.383528	0.271073	1.33861	4.52895	0.0454551	0.329964	0.229613	1.08963	0.642877	0.586169	0.874665	0.832416	3.88867	3.1472	2.39779	4.3351	3.9233	3.3156	4.75029	4.23417	4.02193	4.89809	4.35776	3.56301	4.43948	3.64984	3.4888	4.73976	3.99247	3.15718
9775_at	9775	EIF4A3	eukaryotic translation initiation factor 4A3	GO:0000184: nuclear-transcribed mRNA catabolic process, nonsense-mediated decay, GO:0000184: nuclear-transcribed mRNA catabolic process, nonsense-mediated decay, GO:0000288: nuclear-transcribed mRNA catabolic process, deadenylation-dependent decay, GO:0000289: nuclear-transcribed mRNA poly(A) tail shortening, GO:0000398: nuclear mRNA splicing, via spliceosome, GO:0004004: ATP-dependent RNA helica…	03013: RNA transport, 03015: mRNA surveillance pathway, 03040: Spliceosome	2.337	32.3748	0.00095272	0.0757953	0.0478133	1.20644	2.52902	0.127194	0.454407	0.340943	1.36713	7.90691	0.0156213	0.267799	0.177963	1.05672	1.19793	0.353653	0.781727	0.703541	6.13188	6.60715	6.41326	6.37461	6.63891	6.45585	7.28	7.87044	7.67288	6.90568	7.1147	6.79581	6.39007	7.05316	6.4988	6.57109	6.61636	6.51211
64792_at	64792	RABL5	RAB, member RAS oncogene family-like 5	GO:0005525: GTP binding, GO:0007264: small GTPase mediated signal transduction		2.33434	21.5793	0.00214056	0.0885216	0.0555766	2.18721	14.6741	0.00461194	0.330573	0.227323	1.08288	0.812882	0.501663	0.753048	0.673983	-1.02807	-0.409337	0.721967	0.919612	0.895348	4.07822	4.51247	4.52985	3.94101	4.02929	4.53128	5.37189	5.62189	5.78923	4.16842	4.26526	4.3796	5.13961	5.54837	5.80742	4.09281	3.99916	4.25865
27074_at	27074	LAMP3	lysosomal-associated membrane protein 3	GO:0005765: lysosomal membrane, GO:0008283: cell proliferation, GO:0016021: integral to membrane	04142: Lysosome	2.32604	44.2945	0.000509294	0.0725244	0.0462816	-1.33542	-1.88131	0.20066	0.526547	0.414255	1.83831	8.93031	0.0123081	0.265413	0.176139	1.20047	3.441	0.0750697	0.623744	0.492277	4.5138	5.33915	4.74769	4.71835	6.31841	4.96298	5.77245	6.56727	5.91298	5.7718	7.03749	5.80561	4.45991	4.36945	4.37535	4.91723	6.48874	5.37256
58515_at	58515	SELK	selenoprotein K	GO:0005783: endoplasmic reticulum, GO:0006979: response to oxidative stress		2.32526	4.1933	0.0524375	0.199006	0.131668	1.37122	7.24252	0.0185359	0.333448	0.230736	1.1727	2.57221	0.123712	0.441199	0.32925	1.07402	0.84173	0.488545	0.841982	0.783879	6.70279	7.027	7.19231	7.03761	7.23995	7.10698	7.79927	8.7008	7.91207	7.42194	7.22589	7.39686	7.273	7.45803	7.54926	7.36228	7.06221	7.22547
3099_at	3099	HK2	hexokinase 2	GO:0004396: hexokinase activity, GO:0005524: ATP binding, GO:0005536: glucose binding, GO:0005741: mitochondrial outer membrane, GO:0005829: cytosol, GO:0005975: carbohydrate metabolic process, GO:0006096: glycolysis, GO:0007595: lactation, GO:0008637: apoptotic mitochondrial changes, GO:0008645: hexose transport, GO:0015758: glucose transport, GO:0044281: small molecule metabolic process, GO:004…	00010: Glycolysis / Gluconeogenesis, 00051: Fructose and mannose metabolism, 00052: Galactose metabolism, 00500: Starch and sucrose metabolism, 00520: Amino sugar and nucleotide sugar metabolism, 00524: Butirosin and neomycin biosynthesis, 01100: Metabolic pathways, 04910: Insulin signaling pathway, 04930: Type II diabetes mellitus, 04973: Carbohydrate digestion and absorption	2.32415	5.02106	0.0374511	0.173267	0.112612	-1.09214	-4.8988	0.0392338	0.356061	0.248722	1.25533	3.68547	0.0663767	0.366861	0.25899	1.04115	0.0773616	0.945379	0.98777	0.981568	5.52187	5.43253	5.63723	5.60289	5.74468	5.64932	6.28392	7.05871	6.7679	5.95955	5.86944	6.12979	5.37176	5.35686	5.48014	5.93301	5.26222	5.85166
51114_at	51114	ZDHHC9	zinc finger, DHHC-type containing 9	GO:0000139: Golgi membrane, GO:0005737: cytoplasm, GO:0005789: endoplasmic reticulum membrane, GO:0005794: Golgi apparatus, GO:0008270: zinc ion binding, GO:0016021: integral to membrane, GO:0016746: transferase activity, transferring acyl groups		2.32187	6.44701	0.0232245	0.142005	0.0903533	-1.0427	-0.609512	0.604205	0.81464	0.75131	1.19658	1.90188	0.197536	0.520809	0.408351	-1.04806	-1.76598	0.21944	0.709331	0.608844	6.1954	5.90676	6.33007	6.50416	6.00048	6.46869	7.33396	7.53234	7.07709	6.72145	6.48608	6.50716	6.35234	5.74835	6.12285	6.48718	5.9562	6.32365
10352_at	10352	WARS2	tryptophanyl tRNA synthetase 2, mitochondrial	GO:0001570: vasculogenesis, GO:0004830: tryptophan-tRNA ligase activity, GO:0005524: ATP binding, GO:0005759: mitochondrial matrix, GO:0006418: tRNA aminoacylation for protein translation, GO:0006436: tryptophanyl-tRNA aminoacylation, GO:0010467: gene expression	00380: Tryptophan metabolism, 00970: Aminoacyl-tRNA biosynthesis	2.32186	34.6736	0.000830731	0.0757953	0.0478133	1.15597	4.93628	0.0386742	0.356061	0.248722	1.44418	10.5957	0.00878986	0.261233	0.17276	1.0928	1.87211	0.202078	0.699819	0.594992	6.29007	6.55972	6.54244	6.46692	6.37314	6.38998	7.55522	7.79064	7.68967	7.09379	6.86684	6.85492	6.41442	6.80002	6.80144	6.41756	6.5694	6.61192
440359_at	440359	CSDAP1	cold shock domain protein A pseudogene 1			2.31554	4.48711	0.0462485	0.18851	0.124055	1.18216	1.78088	0.216886	0.540159	0.428706	1.33944	1.39571	0.297566	0.606988	0.500277	1.04325	0.0613007	0.956695	0.989546	0.984743	4.70608	4.68037	5.02271	4.36389	4.08596	4.9913	6.12077	5.32773	6.46329	4.86307	4.85067	4.84873	4.73442	5.15049	5.21352	4.27655	4.58236	4.62882
79056_at	79056	PRRG4	proline rich Gla (G-carboxyglutamic acid) 4 (transmembrane)	GO:0003674: molecular_function, GO:0005509: calcium ion binding, GO:0005576: extracellular region, GO:0005794: Golgi apparatus, GO:0008150: biological_process, GO:0016021: integral to membrane		2.31515	5.04082	0.0371741	0.172917		1.04255	0.996232	0.424103	0.700659		-1.19742	-2.81401	0.10649	0.423359		-1.1899	-4.35384	0.0489156	0.612867		2.12178	2.27927	2.38786	2.57754	2.69225	2.63161	3.44814	3.79714	3.04238	2.28385	2.60191	2.21708	2.14987	2.25478	2.55757	2.47435	2.31906	2.3421
79632_at	79632	FAM184A	family with sequence similarity 184, member A	GO:0003674: molecular_function, GO:0005575: cellular_component, GO:0008150: biological_process		2.31318	14.1289	0.00497206	0.0992065	0.061629	-1.20787	-4.88938	0.0393763	0.356061	0.248722	-1.147	-5.31685	0.0336017	0.310991	0.211728	-1.33148	-1.819	0.21053	0.704273	0.600906	5.51029	5.66355	5.82524	5.07168	4.5984	4.87531	6.80955	6.9444	6.85994	4.92072	4.32587	4.70233	5.14143	5.48901	5.54464	4.37517	3.87124	4.92072
23150_at	23150	FRMD4B	FERM domain containing 4B	GO:0001726: ruffle, GO:0005737: cytoplasm, GO:0005856: cytoskeleton, GO:0090162: establishment of epithelial cell polarity		2.31308	6.92759	0.0202076	0.134608	0.0849586	-1.01599	-0.258455	0.820222	0.924942	0.896375	1.25283	4.15847	0.0532505	0.344295	0.241861	1.05965	0.958763	0.438852	0.821187	0.757457	7.49167	7.58198	7.34042	6.29997	6.61088	5.81534	8.54859	9.11104	8.32066	6.74402	6.78958	6.15587	7.61862	7.65802	7.03049	6.40245	6.53691	6.02361
8464_at	8464	SUPT3H	suppressor of Ty 3 homolog (S. cerevisiae)	GO:0003677: DNA binding, GO:0003713: transcription coactivator activity, GO:0004402: histone acetyltransferase activity, GO:0005634: nucleus, GO:0006352: DNA-dependent transcription, initiation, GO:0006355: regulation of transcription, DNA-dependent, GO:0006357: regulation of transcription from RNA polymerase II promoter, GO:0006366: transcription from RNA polymerase II promoter, GO:0016578: hist…		2.31127	11.8424	0.00705508	0.10301	0.0638232	1.45412	2.00686	0.182573	0.508894	0.396029	1.32381	3.83311	0.0618168	0.357841	0.252258	-1.17757	-2.55267	0.125271	0.659542	0.537526	5.7225	4.87525	5.8278	6.081	5.95627	6.39065	6.75897	6.26151	7.00961	6.68519	6.2552	6.67879	6.14967	5.83175	5.93503	6.00497	5.55182	6.14498
23174_at	23174	ZCCHC14	zinc finger, CCHC domain containing 14	GO:0003676: nucleic acid binding, GO:0007154: cell communication, GO:0008270: zinc ion binding, GO:0035091: phosphatidylinositol binding		2.3052	26.3318	0.00143913	0.0822451	0.051771	1.04613	0.842601	0.488154	0.743002	0.663541	1.06378	2.62269	0.119809	0.436989	0.324471	-1.10112	-2.30944	0.147193	0.671405	0.555889	6.57274	6.44881	6.07841	6.51043	6.31899	6.12435	7.68506	7.70384	7.32145	6.53495	6.458	6.22608	6.48892	6.59406	6.2013	6.24921	6.21425	6.06566
23277_at	23277	KIAA0664	KIAA0664			2.30498	8.93834	0.0122864	0.116535	0.0722874	-1.12822	-3.57444	0.0701337	0.391193	0.278609	1.31119	3.3362	0.0793047	0.385102	0.275985	-1.10343	-2.24913	0.153444	0.671405	0.557515	5.38655	5.63926	4.86728	5.57185	5.661	5.52027	6.57009	6.60517	6.29506	6.17776	5.9696	5.75065	5.17425	5.40273	4.78887	5.55172	5.42583	5.34088
25841_at	25841	ABTB2	ankyrin repeat and BTB (POZ) domain containing 2	GO:0001558: regulation of cell growth, GO:0003674: molecular_function, GO:0003677: DNA binding, GO:0005575: cellular_component		2.30433	17.876	0.00311476	0.0930327	0.0578156	1.08204	0.443852	0.700551	0.865254	0.817638	1.25091	4.7041	0.0423411	0.3282	0.22664	1.18815	3.66345	0.0670982	0.617712	0.485203	4.04816	3.79313	3.97411	3.71137	3.63936	3.60925	5.30002	5.07693	5.04225	4.04807	4.06752	3.80375	3.69108	4.18713	4.17746	3.84526	3.8309	4.01549
9643_at	9643	MORF4L2	mortality factor 4 like 2	GO:0001558: regulation of cell growth, GO:0005515: protein binding, GO:0005730: nucleolus, GO:0006281: DNA repair, GO:0006351: transcription, DNA-dependent, GO:0006355: regulation of transcription, DNA-dependent, GO:0016568: chromatin modification		2.30353	8.15488	0.0147062	0.122773	0.0768676	1.47715	5.40657	0.0325491	0.35279	0.247193	1.19548	1.85255	0.205137	0.526409	0.414603	1.00071	-0.0720292	0.949134	0.988134	0.982596	7.69379	7.83567	7.84514	7.97857	7.98657	7.97743	9.10285	8.70395	9.12578	8.48559	8.0538	8.13788	8.06174	8.41236	8.56716	7.86937	7.85498	8.19428
100616259_at	100616259	MIR378I	microRNA 378i			2.29776	34.692	0.000829851	0.0757953	0.0478133	2.3668	6.2078	0.024981	0.339365	0.237929	-1.26919	-4.32692	0.0494815	0.337452	0.235965	-1.04025	-0.455488	0.69343	0.909553	0.882003	5.54656	5.42155	5.52198	5.81818	5.86475	6.27563	6.69517	6.60572	6.78741	5.55114	5.35544	6.00704	6.45798	6.57631	7.10359	6.07196	5.6897	5.96422
8522_at	8522	GAS7	growth arrest-specific 7	GO:0001726: ruffle, GO:0003700: sequence-specific DNA binding transcription factor activity, GO:0005737: cytoplasm, GO:0005884: actin filament, GO:0006355: regulation of transcription, DNA-dependent, GO:0007050: cell cycle arrest, GO:0008360: regulation of cell shape, GO:0030041: actin filament polymerization, GO:0048812: neuron projection morphogenesis, GO:0051015: actin filament binding, GO:005…		2.29737	3.00599	0.0951386	0.267703	0.186148	1.83957	2.81561	0.106388	0.430684	0.317897	1.14051	1.93887	0.192083	0.515665	0.40265	1.10409	12.8815	0.00597255	0.55477	0.426447	4.36397	4.13241	3.8745	4.1483	3.32376	3.42914	6.13468	5.17864	4.37504	4.14537	3.57224	3.73437	5.54255	4.37584	4.92507	4.27172	3.48558	3.57224
6281_at	6281	S100A10	S100 calcium binding protein A10	GO:0005102: receptor binding, GO:0005509: calcium ion binding, GO:0007165: signal transduction, GO:0019897: extrinsic to plasma membrane, GO:0051099: positive regulation of binding, GO:0071229: cellular response to acid		2.29698	71.8355	0.00019373	0.0654476	0.041992	2.00084	72.2421	0.000191555	0.301825	0.194085	1.16196	2.70337	0.113921	0.431715	0.319225	1.04793	0.633781	0.591039	0.876771	0.835315	10.0692	9.84381	9.73262	10.1943	9.83087	9.99644	11.2934	11.0115	10.9393	10.4216	10.1711	10.0658	11.0507	10.8713	10.725	10.3046	10.0292	9.87134
8676_at	8676	STX11	syntaxin 11	GO:0005484: SNAP receptor activity, GO:0005515: protein binding, GO:0005794: Golgi apparatus, GO:0006886: intracellular protein transport, GO:0006944: cellular membrane fusion, GO:0016020: membrane, GO:0016192: vesicle-mediated transport	04130: SNARE interactions in vesicular transport	2.29682	54.0932	0.00034158	0.0687861	0.0443856	1.53326	2.49288	0.130214	0.457733	0.343793	2.04282	15.93	0.00391752	0.247902	0.162828	1.26522	3.25985	0.08261	0.634245	0.504269	5.97462	6.28885	5.15625	5.59711	5.94302	4.97986	7.1296	7.5114	6.37663	6.5997	6.8736	6.12966	6.55772	6.46389	6.13645	5.76005	6.26145	5.49498
115362_at	115362	GBP5	guanylate binding protein 5	GO:0003924: GTPase activity, GO:0005525: GTP binding, GO:0005886: plasma membrane, GO:0031410: cytoplasmic vesicle, GO:0071346: cellular response to interferon-gamma		2.29519	3.05919	0.0922983	0.263833	0.182667	-1.32683	-3.00954	0.0949449	0.418009	0.305468	2.46357	5.20954	0.0349279	0.312942	0.213431	1.09865	2.37288	0.140991	0.670718	0.55252	8.75653	9.63625	8.99339	9.40439	10.9178	9.72932	9.66144	10.2394	10.7983	10.8981	11.6958	11.2452	8.53911	8.9469	8.6364	9.49079	11.1633	9.79788
55207_at	55207	ARL8B	ADP-ribosylation factor-like 8B	GO:0003924: GTPase activity, GO:0005525: GTP binding, GO:0005737: cytoplasm, GO:0005765: lysosomal membrane, GO:0006184: GTP catabolic process, GO:0007049: cell cycle, GO:0007059: chromosome segregation, GO:0007264: small GTPase mediated signal transduction, GO:0019003: GDP binding, GO:0030496: midbody, GO:0031902: late endosome membrane, GO:0043014: alpha-tubulin binding, GO:0048487: beta-tubuli…		2.29128	17.7698	0.00315193	0.0930856	0.0578317	1.19951	2.7531	0.110494	0.435834	0.321978	1.29053	24.4543	0.00166802	0.229172	0.149087	1.03267	0.344652	0.763224	0.932961	0.91157	7.6188	7.5897	7.33268	7.78033	7.56626	7.49365	8.75891	8.70224	8.65899	8.15724	7.95434	7.83207	7.79601	7.73208	7.78065	7.61778	7.78415	7.55235
5425_at	5425	POLD2	polymerase (DNA directed), delta 2, accessory subunit	GO:0000084: S phase of mitotic cell cycle, GO:0000278: mitotic cell cycle, GO:0000722: telomere maintenance via recombination, GO:0000723: telomere maintenance, GO:0003677: DNA binding, GO:0003887: DNA-directed DNA polymerase activity, GO:0005515: protein binding, GO:0005634: nucleus, GO:0005654: nucleoplasm, GO:0006260: DNA replication, GO:0006271: DNA strand elongation involved in DNA replicati…	00230: Purine metabolism, 00240: Pyrimidine metabolism, 01100: Metabolic pathways, 03030: DNA replication, 03410: Base excision repair, 03420: Nucleotide excision repair, 03430: Mismatch repair, 03440: Homologous recombination	2.28972	24.5823	0.00165073	0.0839492	0.0525525	-1.06344	-1.14556	0.370564	0.662673	0.566993	1.48453	10.8677	0.00836094	0.258775	0.170975	1.104	2.06784	0.174576	0.680728	0.570369	6.345	6.1934	6.32261	6.5839	6.39645	6.39848	7.45699	7.47337	7.51126	7.0509	7.03812	6.9942	6.39114	6.1033	6.0866	6.58292	6.56422	6.64867
91404_at	91404	SESTD1	SEC14 and spectrin domains 1	GO:0005515: protein binding, GO:0005546: phosphatidylinositol-4,5-bisphosphate binding, GO:0010314: phosphatidylinositol-5-phosphate binding, GO:0032266: phosphatidylinositol-3-phosphate binding, GO:0034704: calcium channel complex, GO:0043325: phosphatidylinositol-3,4-bisphosphate binding, GO:0051925: regulation of calcium ion transport via voltage-gated calcium channel activity, GO:0070273: pho…		2.28972	7.35489	0.0179889	0.130705	0.08224	1.70785	4.61464	0.043891	0.357994	0.250497	1.89813	5.01184	0.0375813	0.318882	0.218126	1.23173	2.40089	0.138368	0.670325	0.551559	5.0882	4.94952	5.72185	4.7681	4.96587	5.71418	6.06407	6.01128	7.21492	6.00689	5.58987	6.55675	5.65148	5.56762	6.79984	5.18253	5.01445	6.12363
6615_at	6615	SNAI1	snail homolog 1 (Drosophila)	GO:0000122: negative regulation of transcription from RNA polymerase II promoter, GO:0000122: negative regulation of transcription from RNA polymerase II promoter, GO:0001078: RNA polymerase II core promoter proximal region sequence-specific DNA binding transcription factor activity involved in negative regulation of transcription, GO:0001649: osteoblast differentiation, GO:0001707: mesoderm form…	04520: Adherens junction	2.28772	8.29462	0.0142253	0.121696	0.0760126	1.66097	6.19498	0.0250806	0.339365	0.237929	1.25277	9.24634	0.0114953	0.264079	0.174939	1.15874	1.05452	0.402228	0.804862	0.733459	3.77992	3.91938	4.04449	4.19731	3.57151	3.82533	5.31806	4.98364	4.94589	4.59165	3.85797	4.11734	4.41105	4.87325	4.62663	4.12648	4.10615	3.93041
9329_at	9329	GTF3C4	general transcription factor IIIC, polypeptide 4, 90kDa	GO:0000127: transcription factor TFIIIC complex, GO:0003677: DNA binding, GO:0004402: histone acetyltransferase activity, GO:0005515: protein binding, GO:0005654: nucleoplasm, GO:0006351: transcription, DNA-dependent, GO:0006383: transcription from RNA polymerase III promoter, GO:0006383: transcription from RNA polymerase III promoter, GO:0006384: transcription initiation from RNA polymerase III …		2.28455	13.8149	0.00519884	0.0995335	0.0617011	1.54448	4.67257	0.042878	0.357994	0.250497	1.44054	8.1041	0.014887	0.267466	0.177185	1.12818	2.14089	0.16561	0.678477	0.565608	7.24802	7.38514	6.98325	7.19187	7.13106	7.14382	8.53456	8.40099	8.24155	7.84062	7.56398	7.63321	7.67745	7.93104	7.85259	7.1793	7.43834	7.35276
693128_at	693128	MIR548B	microRNA 548b			2.28435	3.78218	0.0633372	0.216689		1.05071	0.659553	0.577332	0.799535		-1.41869	-4.33126	0.0493897	0.337257		-1.27202	-1.10209	0.385315	0.796513		2.52348	2.49482	2.90516	3.09348	2.06128	3.07774	4.27473	3.41908	3.57315	2.34636	1.62456	2.71934	2.60714	2.71934	2.79121	1.83891	2.19048	2.83588
92906_at	92906	HNRPLL	heterogeneous nuclear ribonucleoprotein L-like	GO:0000166: nucleotide binding, GO:0003729: mRNA binding, GO:0005515: protein binding, GO:0005634: nucleus, GO:0006397: mRNA processing, GO:0030529: ribonucleoprotein complex, GO:0033120: positive regulation of RNA splicing		2.2841	13.6318	0.0053383	0.0995335	0.0617011	1.5534	6.14729	0.0254565	0.339371	0.237929	1.14187	1.66396	0.238027	0.558481	0.447052	1.15392	3.64215	0.0678071	0.617712	0.485203	6.49852	6.51557	6.18545	6.47553	6.41392	6.25753	7.8204	7.53959	7.39884	6.74921	6.72579	6.22163	6.92696	7.28091	6.87668	6.73568	6.50607	6.51837
1846_at	1846	DUSP4	dual specificity phosphatase 4	GO:0000165: MAPK cascade, GO:0000188: inactivation of MAPK activity, GO:0001706: endoderm formation, GO:0002224: toll-like receptor signaling pathway, GO:0002755: MyD88-dependent toll-like receptor signaling pathway, GO:0002756: MyD88-independent toll-like receptor signaling pathway, GO:0004725: protein tyrosine phosphatase activity, GO:0005634: nucleus, GO:0005654: nucleoplasm, GO:0006470: prote…	04010: MAPK signaling pathway	2.28399	3.55082	0.0709726	0.22888	0.155267	1.09711	1.72772	0.226179	0.548716	0.437248	1.59825	2.49362	0.130152	0.44709	0.335173	1.28314	7.37409	0.0178978	0.598361	0.449716	5.09213	4.94761	4.91736	4.20638	3.99025	4.08608	6.79427	5.99432	5.53308	5.19345	4.76447	4.22665	5.03746	5.20898	5.09356	4.65688	4.32773	4.3722
144108_at	144108	SPTY2D1	SPT2, Suppressor of Ty, domain containing 1 (S. cerevisiae)	GO:0003674: molecular_function, GO:0005575: cellular_component, GO:0008150: biological_process		2.27994	6.94225	0.0201249	0.134473	0.0848806	1.39637	2.98704	0.09618	0.419878	0.307329	1.21081	3.22555	0.0841593	0.393465	0.28303	1.07925	0.814703	0.500824	0.846161	0.790291	5.96573	6.25224	5.66996	6.2059	6.14647	5.95729	7.15167	7.11843	7.12513	6.64117	6.30469	6.17682	6.39347	6.46791	6.42077	6.03403	6.35805	6.21079
57552_at	57552	NCEH1	neutral cholesterol ester hydrolase 1	GO:0004091: carboxylesterase activity, GO:0005783: endoplasmic reticulum, GO:0016021: integral to membrane, GO:0016042: lipid catabolic process	04976: Bile secretion	2.27888	3.73975	0.0646452	0.218523	0.146985	-1.147	-1.48182	0.276584	0.592336	0.485518	-1.21532	-3.10987	0.0897035	0.401025	0.290002	-1.03448	-0.488052	0.673775	0.903782	0.874265	4.99267	4.71075	4.7381	4.79929	4.71121	4.75275	6.0895	6.37145	5.35737	4.34721	4.41127	4.64061	4.79266	4.24531	4.76771	4.7535	4.86782	4.46044
406949_at	406949	MIR15B	microRNA 15b			2.27677	6.86864	0.0205452	0.135228		1.5099	5.40492	0.0325681	0.35279		1.51657	2.38059	0.140263	0.459422		1.1796	0.383564	0.738236	0.925101		2.81863	2.51651	2.48266	2.5027	3.13439	2.44636	3.65905	3.60874	4.02255	3.28681	3.1127	3.32809	3.15718	3.20237	3.21085	2.36649	2.80166	3.32202
29889_at	29889	GNL2	guanine nucleotide binding protein-like 2 (nucleolar)	GO:0003924: GTPase activity, GO:0003924: GTPase activity, GO:0005525: GTP binding, GO:0005634: nucleus, GO:0005730: nucleolus, GO:0006184: GTP catabolic process, GO:0006184: GTP catabolic process, GO:0008150: biological_process, GO:0042254: ribosome biogenesis	03008: Ribosome biogenesis in eukaryotes	2.26981	29.7154	0.00113058	0.0781294	0.0488669	1.00154	0.0374458	0.973531	0.990189	0.985829	1.32248	9.37727	0.0111819	0.264079	0.174939	-1.00287	-0.301654	0.791391	0.941544	0.922471	8.18005	8.29126	8.37379	8.34278	8.34326	8.27633	9.30174	9.54803	9.53974	8.7224	8.82808	8.61779	8.21911	8.32644	8.30357	8.32694	8.32237	8.30024
10560_at	10560	SLC19A2	solute carrier family 19 (thiamine transporter), member 2	GO:0005542: folic acid binding, GO:0005886: plasma membrane, GO:0006766: vitamin metabolic process, GO:0006767: water-soluble vitamin metabolic process, GO:0008517: folic acid transporter activity, GO:0008518: reduced folate carrier activity, GO:0015234: thiamine transmembrane transporter activity, GO:0015403: thiamine uptake transmembrane transporter activity, GO:0015884: folic acid transport, G…	04977: Vitamin digestion and absorption	2.2681	4.77577	0.0411566	0.180095	0.117715	1.14931	0.936059	0.448058	0.716609	0.631501	1.09536	1.09781	0.386802	0.673409	0.578115	1.19655	1.1884	0.356662	0.783356	0.706052	5.19717	5.08392	5.25735	5.47547	5.17523	4.93686	5.85802	6.61196	6.48346	5.45033	5.22663	5.27837	5.0818	5.67024	5.29069	5.39348	5.25338	5.60518
5924_at	5924	RASGRF2	Ras protein-specific guanine nucleotide-releasing factor 2	GO:0005089: Rho guanyl-nucleotide exchange factor activity, GO:0005516: calmodulin binding, GO:0005543: phospholipid binding, GO:0005737: cytoplasm, GO:0005789: endoplasmic reticulum membrane, GO:0005829: cytosol, GO:0005886: plasma membrane, GO:0006915: apoptotic process, GO:0007264: small GTPase mediated signal transduction, GO:0007268: synaptic transmission, GO:0008624: induction of apoptosis …	04010: MAPK signaling pathway	2.26799	18.9769	0.00276531	0.0917663	0.0571733	1.37107	4.28437	0.0503959	0.368759	0.258587	1.06771	2.56538	0.124254	0.441481	0.329794	1.03183	1.3143	0.319244	0.765752	0.682018	6.17689	6.21908	6.0686	6.97831	7.21276	7.02677	7.30285	7.27484	7.41494	7.03786	7.26748	7.19327	6.41533	6.71793	6.67307	7.03792	7.19254	7.12064
29893_at	29893	PSMC3IP	PSMC3 interacting protein	GO:0003677: DNA binding, GO:0005575: cellular_component, GO:0005634: nucleus, GO:0006310: DNA recombination, GO:0007126: meiosis, GO:0008150: biological_process, GO:0030331: estrogen receptor binding, GO:0030374: ligand-dependent nuclear receptor transcription coactivator activity, GO:0035259: glucocorticoid receptor binding, GO:0042803: protein homodimerization activity, GO:0045944: positive reg…		2.2656	9.47796	0.0109494	0.112843	0.0699315	1.76016	5.74636	0.0289744	0.346755	0.243483	1.21079	3.07107	0.0916803	0.404012	0.2928	1.25946	1.58619	0.253589	0.729207	0.636597	4.39009	4.67582	4.28143	4.38608	4.52347	3.95827	5.49419	5.6714	5.6892	4.61798	4.66443	4.39694	4.91339	5.62024	5.22165	4.73431	4.43779	4.60262
55190_at	55190	NUDT11	nudix (nucleoside diphosphate linked moiety X)-type motif 11	GO:0005622: intracellular, GO:0005737: cytoplasm, GO:0008486: diphosphoinositol-polyphosphate diphosphatase activity, GO:0046872: metal ion binding, GO:0052840: inositol diphosphate tetrakisphosphate diphosphatase activity, GO:0052843: inositol-1-diphosphate-2,3,4,5,6-pentakisphosphate diphosphatase activity, GO:0052844: inositol-3-diphosphate-1,2,4,5,6-pentakisphosphate diphosphatase activity, G…		2.26482	8.05381	0.0150693	0.123708		1.30665	1.12178	0.378548	0.668525		1.53663	19.8332	0.00253257	0.242603		1.05631	0.680525	0.566387	0.868289		2.72249	2.18776	2.50178	2.60753	2.46677	2.43641	3.59849	3.49918	3.81058	3.28803	3.06491	3.01504	2.47254	3.16817	2.64715	2.70348	2.34534	2.67627
100616257_at	100616257	MIR3975	microRNA 3975			2.26409	3.25032	0.0830364	0.24913	0.171009	1.48726	1.08215	0.392306	0.67869	0.586324	1.20572	-0.209839	0.853229	0.938599	0.915218	1.01808	-0.159389	0.888004	0.972808	0.96242	2.82185	2.90676	3.40822	3.56129	3.14475	4.15859	4.43033	3.36462	4.65277	4.60715	3.49671	2.3028	3.89624	3.67089	2.80349	3.1433	3.74226	3.82339
118429_at	118429	ANTXR2	anthrax toxin receptor 2	GO:0004872: receptor activity, GO:0005515: protein binding, GO:0005576: extracellular region, GO:0005789: endoplasmic reticulum membrane, GO:0005886: plasma membrane, GO:0016021: integral to membrane, GO:0022414: reproductive process, GO:0046872: metal ion binding		2.26345	12.3033	0.00654149	0.102247	0.0634071	1.82944	12.7732	0.0060734	0.330573	0.227323	1.92959	9.57092	0.0107412	0.263109	0.174939	1.16741	2.44104	0.134724	0.667512	0.549168	7.60099	8.34713	8.03664	7.32469	8.13564	7.76847	8.90098	9.33311	9.26772	8.34663	8.88165	8.82574	8.54722	9.07995	8.96234	7.62611	8.17513	8.08128
9221_at	9221	NOLC1	nucleolar and coiled-body phosphoprotein 1	GO:0003677: DNA binding, GO:0003700: sequence-specific DNA binding transcription factor activity, GO:0005515: protein binding, GO:0005524: ATP binding, GO:0005525: GTP binding, GO:0005730: nucleolus, GO:0005737: cytoplasm, GO:0006351: transcription, DNA-dependent, GO:0006364: rRNA processing, GO:0006970: response to osmotic stress, GO:0007000: nucleolus organization, GO:0007049: cell cycle, GO:00…		2.2627	54.7588	0.000333331	0.0683156	0.0439292	-1.22434	-18.3421	0.00295918	0.330573	0.225189	1.21205	2.97403	0.0969049	0.410559	0.29917	1.0084	0.0757192	0.946535	0.987914	0.981821	7.96008	7.92414	7.8883	8.22311	7.87008	7.9598	9.09765	9.09452	9.11314	8.34141	8.30439	8.22214	7.69538	7.63217	7.56842	8.08742	8.03768	7.94789
50807_at	50807	ASAP1	ArfGAP with SH3 domain, ankyrin repeat and PH domain 1	GO:0005515: protein binding, GO:0005543: phospholipid binding, GO:0005737: cytoplasm, GO:0007165: signal transduction, GO:0008060: ARF GTPase activator activity, GO:0008093: cytoskeletal adaptor activity, GO:0008270: zinc ion binding, GO:0016020: membrane, GO:0017124: SH3 domain binding, GO:0032312: regulation of ARF GTPase activity, GO:0046847: filopodium assembly, GO:0060271: cilium morphogenes…	04144: Endocytosis, 04666: Fc gamma R-mediated phagocytosis	2.26143	30.9982	0.00103908	0.077181	0.0484042	1.15115	3.53334	0.0716027	0.392642	0.280437	1.00602	0.0493079	0.965155	0.986261	0.981515	1.06761	2.6229	0.119793	0.654074	0.529253	8.15479	8.32803	7.99964	8.1292	8.06708	7.99736	9.3996	9.44183	9.16973	8.25288	8.10858	7.84431	8.24978	8.54592	8.28933	8.24828	8.09016	8.13573
4354_at	4354	MPP1	membrane protein, palmitoylated 1, 55kDa	GO:0004385: guanylate kinase activity, GO:0005515: protein binding, GO:0005622: intracellular, GO:0005887: integral to plasma membrane, GO:0007165: signal transduction, GO:0030863: cortical cytoskeleton, GO:0032420: stereocilium, GO:0090022: regulation of neutrophil chemotaxis		2.26071	5.02038	0.0374606	0.173267	0.112612	-1.79547	-3.63266	0.0681265	0.389573	0.276693	1.24511	1.11064	0.38236	0.669912	0.574232	-1.26061	-3.36563	0.0780814	0.627275	0.495793	7.07865	6.42582	6.58442	6.93304	5.87216	6.34933	7.65387	7.79136	8.02564	6.83452	6.6107	6.52931	6.43197	5.05711	5.95154	6.39248	5.66201	6.07676
1768_at	1768	DNAH6	dynein, axonemal, heavy chain 6	GO:0003777: microtubule motor activity, GO:0005524: ATP binding, GO:0005737: cytoplasm, GO:0005874: microtubule, GO:0007018: microtubule-based movement, GO:0016887: ATPase activity, GO:0030286: dynein complex, GO:0035085: cilium axoneme		2.25696	3.25278	0.0829258	0.248955	0.170837	2.69958	4.58543	0.0444152	0.358128	0.250763	1.15796	1.19483	0.354628	0.650376	0.550818	1.11947	2.83207	0.105343	0.646528	0.519441	3.25333	2.92554	3.07382	2.93936	3.01386	3.06575	4.16049	3.55196	4.81876	3.40579	2.89214	3.29609	3.96262	4.42825	4.93378	3.03791	3.12321	3.33953
55785_at	55785	FGD6	FYVE, RhoGEF and PH domain containing 6	GO:0001726: ruffle, GO:0005085: guanyl-nucleotide exchange factor activity, GO:0005089: Rho guanyl-nucleotide exchange factor activity, GO:0005543: phospholipid binding, GO:0005737: cytoplasm, GO:0005794: Golgi apparatus, GO:0005856: cytoskeleton, GO:0007010: cytoskeleton organization, GO:0008360: regulation of cell shape, GO:0030027: lamellipodium, GO:0030036: actin cytoskeleton organization, GO…		2.25501	5.67073	0.029718	0.155702		1.02841	0.041316	0.970798	0.989154		1.06882	1.0775	0.393956	0.679067		1.21793	1.50805	0.270563	0.741167		2.89099	3.29927	2.79494	2.57103	3.04935	2.70599	4.10243	3.91249	4.34074	2.79221	2.98182	2.82565	2.94899	2.89987	3.15787	3.02228	2.87702	3.19054
56941_at	56941	C3orf37	chromosome 3 open reading frame 37			2.25068	10.8844	0.00833559	0.106087	0.0656844	1.39877	4.63096	0.0436022	0.357994	0.250497	1.59709	20.3112	0.00241521	0.240207	0.155343	1.01962	0.302575	0.790782	0.941347	0.922113	6.39506	6.4339	6.46278	6.61968	6.81565	6.57542	7.47041	7.80859	7.49959	7.22808	7.52731	7.27942	6.81232	7.11101	6.79849	6.57644	6.75015	6.75528
286006_at	286006	C7orf53	chromosome 7 open reading frame 53	GO:0016021: integral to membrane		2.24917	5.62047	0.0302279	0.156873	0.100951	1.77819	2.57284	0.123662	0.450693	0.33681	1.53496	2.29037	0.149131	0.46965	0.357648	1.24129	5.45283	0.0320254	0.605236	0.460883	4.23614	4.6566	4.26056	3.97152	4.5944	4.34108	5.77672	5.54178	5.25435	4.86209	4.57901	5.15795	4.89177	5.987	4.5762	4.38788	4.88414	4.56378
81831_at	81831	NETO2	neuropilin (NRP) and tolloid (TLL)-like 2	GO:0016021: integral to membrane		2.24642	9.20522	0.0115965	0.114524	0.0710284	-1.01999	-0.325176	0.775913	0.900936	0.865296	1.29595	2.44887	0.134029	0.451278	0.339497	1.14848	1.17013	0.362515	0.787048	0.709868	6.19449	5.79184	6.03904	6.07057	5.17888	5.60589	7.21064	7.20722	7.07428	6.21078	5.81611	5.90507	6.03383	5.99036	5.88553	5.94153	5.49676	5.96711
9819_at	9819	TSC22D2	TSC22 domain family, member 2	GO:0003700: sequence-specific DNA binding transcription factor activity, GO:0006970: response to osmotic stress		2.24531	13.734	0.00525976	0.0995335	0.0617011	1.19187	3.74486	0.0644856	0.386037	0.273432	1.06559	0.997469	0.423625	0.701957	0.612116	-1.02453	-1.06619	0.398003	0.802169	0.730932	8.09931	8.15332	7.80353	7.9359	7.81194	8.07405	9.41802	9.29193	8.83197	8.19396	7.79281	8.09423	8.22841	8.41504	8.16316	7.96553	7.73056	8.01854
100507445_at	100507445	LOC100507445	uncharacterized LOC100507445			2.24369	2.06836	0.174511	0.374336		1.58002	1.38286	0.300862	0.61079		-1.01742	-0.308725	0.786721	0.90827		1.216	2.9775	0.0967108	0.644605		2.28004	1.79429	1.66146	1.94418	2.48487	1.75838	2.59511	3.75488	2.3348	2.45883	1.87751	1.54679	2.24964	3.12075	1.98688	2.1919	2.61647	2.20744
11072_at	11072	DUSP14	dual specificity phosphatase 14	GO:0004725: protein tyrosine phosphatase activity, GO:0008138: protein tyrosine/serine/threonine phosphatase activity, GO:0017017: MAP kinase tyrosine/serine/threonine phosphatase activity, GO:0035335: peptidyl-tyrosine dephosphorylation	04010: MAPK signaling pathway	2.24198	13.2986	0.0056069	0.0999239	0.0619062	1.59925	4.58654	0.0443952	0.358128	0.250763	1.55665	5.09115	0.0364823	0.31651	0.216115	1.07434	0.822964	0.497039	0.845836	0.789097	4.99001	5.36539	5.09655	5.34487	5.33227	5.27036	6.24772	6.60083	6.08224	6.18022	5.97223	5.67894	5.95001	5.8459	5.63975	5.66593	5.28717	5.2769
9572_at	9572	NR1D1	nuclear receptor subfamily 1, group D, member 1	GO:0000122: negative regulation of transcription from RNA polymerase II promoter, GO:0000790: nuclear chromatin, GO:0003707: steroid hormone receptor activity, GO:0003714: transcription corepressor activity, GO:0004879: ligand-activated sequence-specific DNA binding RNA polymerase II transcription factor activity, GO:0005634: nucleus, GO:0005654: nucleoplasm, GO:0006367: transcription initiation …	04710: Circadian rhythm - mammal	2.24194	6.14507	0.0254742	0.146576	0.093789	1.67085	10.0134	0.00982644	0.330573	0.228935	1.68735	4.87505	0.0395946	0.321573	0.221355	1.3031	2.65162	0.117649	0.653206	0.527841	5.83799	5.90206	5.75974	6.1945	6.48262	6.66407	7.33124	6.96563	6.62406	7.23006	7.0213	7.30515	6.44794	6.6312	6.63055	6.84638	6.80074	6.79023
161835_at	161835	FSIP1	fibrous sheath interacting protein 1			2.23964	5.46357	0.0319056	0.160749	0.103796	1.69635	3.21086	0.0848356	0.404966	0.293743	1.02189	0.618067	0.599535	0.811682	0.747224	1.01028	0.229958	0.839503	0.956617	0.942644	3.81305	4.02094	3.53387	3.97783	3.83311	3.89301	4.76729	4.73417	5.18551	3.95979	3.81453	4.01855	4.31386	4.33008	4.81784	3.92938	3.96226	3.84939
100302113_at	100302113	MIR1200	microRNA 1200			2.23628	36.9216	0.000732758	0.0757953	0.0478133	1.13566	6.7761	0.0210925	0.337495	0.234673	1.19893	1.14268	0.37152	0.662644	0.565451	1.36569	1.42641	0.289863	0.750964	0.660955	5.66997	5.89081	5.76606	6.14694	5.75367	5.22295	6.77408	7.05519	6.97883	6.42603	5.61266	5.78511	5.81292	6.06248	6.0005	6.00658	6.14852	6.12981
26230_at	26230	TIAM2	T-cell lymphoma invasion and metastasis 2	GO:0005057: receptor signaling protein activity, GO:0005085: guanyl-nucleotide exchange factor activity, GO:0005089: Rho guanyl-nucleotide exchange factor activity, GO:0005543: phospholipid binding, GO:0005829: cytosol, GO:0006915: apoptotic process, GO:0007264: small GTPase mediated signal transduction, GO:0008624: induction of apoptosis by extracellular signals, GO:0030027: lamellipodium, GO:00…	04062: Chemokine signaling pathway, 04810: Regulation of actin cytoskeleton	2.23054	6.30669	0.0242317	0.144143	0.091949	1.07422	0.614868	0.601278	0.812907	0.74903	1.20776	3.53486	0.0715477	0.373819	0.26504	1.14296	0.944947	0.44443	0.822993	0.7594	3.06872	2.87704	2.92495	2.9799	2.97826	3.04226	4.55881	3.78804	3.92654	3.09651	3.32642	3.3827	2.9961	3.27985	2.85044	2.80076	3.403	3.30928
54518_at	54518	APBB1IP	amyloid beta (A4) precursor protein-binding, family B, member 1 interacting protein	GO:0005543: phospholipid binding, GO:0005829: cytosol, GO:0005856: cytoskeleton, GO:0005925: focal adhesion, GO:0007165: signal transduction, GO:0007596: blood coagulation, GO:0030027: lamellipodium, GO:0030168: platelet activation		2.23003	10.6573	0.00868998	0.106685	0.0661102	1.27371	3.3597	0.0783258	0.400529	0.287832	1.1812	5.23002	0.0346689	0.311825	0.212597	1.05793	1.44526	0.285259	0.746686	0.657357	8.53696	8.38889	8.08555	8.70478	8.42241	8.50153	9.66601	9.36187	9.4304	8.93749	8.74318	8.66448	8.75302	8.65489	8.62864	8.7042	8.60647	8.55552
8366_at	8366	HIST1H4B	histone cluster 1, H4b		05322: Systemic lupus erythematosus	2.22914	2.44298	0.134552	0.325681	0.234151	1.43519	1.37213	0.303652	0.612939	0.509521	2.20862	1.87938	0.200956	0.522585	0.410592	1.19158	0.375554	0.743339	0.927248	0.905494	2.53867	3.86506	2.63945	3.1392	3.82361	2.94179	3.72863	4.10395	4.32913	5.05078	3.75339	3.87622	3.0021	3.7401	3.64645	3.20252	3.24394	3.83769
731223_at	731223	LOC731223	uncharacterized LOC731223			2.2289	5.0955	0.0364235	0.171302	0.111111	1.80592	3.94066	0.0587764	0.380986	0.268244	1.06142	0.214956	0.849729	0.937049	0.913153	1.02984	0.346157	0.762249	0.932845	0.91157	3.82226	3.61273	4.32879	4.21754	4.03919	3.91874	5.3717	4.61068	5.14641	3.95986	3.89255	4.44928	4.31795	4.82312	5.08902	4.07262	4.03385	4.16821
23639_at	23639	LRRC6	leucine rich repeat containing 6	GO:0000239: pachytene, GO:0000240: diplotene, GO:0003674: molecular_function, GO:0005737: cytoplasm, GO:0005929: cilium, GO:0008584: male gonad development		2.22883	3.35241	0.0786275	0.242011	0.165541	1.90165	2.80244	0.107235	0.432347	0.319092	1.15083	1.15602	0.367113	0.659803	0.561781	1.21781	1.86616	0.203001	0.699896	0.595436	4.60355	4.21999	3.33341	4.45563	4.20999	3.39985	5.38308	4.95676	5.0574	4.38039	4.36373	3.87581	4.91414	5.12358	4.7086	4.47874	4.47252	3.92363
100287482_at	100287482	LOC100287482	uncharacterized LOC100287482			2.22326	5.58698	0.0305749	0.157815	0.101608	1.00192	-0.0662747	0.953188	0.983323	0.975436	1.03709	0.485757	0.675147	0.853957	0.801975	-1.13124	-0.959929	0.438385	0.821187	0.757457	4.24179	4.76098	4.64863	4.69901	4.76489	4.87497	5.66202	5.97701	5.38886	4.94011	4.67561	4.85956	4.44734	4.76648	4.41217	4.77907	4.12824	4.80353
79644_at	79644	SRD5A3	steroid 5 alpha-reductase 3	GO:0003865: 3-oxo-5-alpha-steroid 4-dehydrogenase activity, GO:0005783: endoplasmic reticulum, GO:0005789: endoplasmic reticulum membrane, GO:0006486: protein glycosylation, GO:0006488: dolichol-linked oligosaccharide biosynthetic process, GO:0006702: androgen biosynthetic process, GO:0008202: steroid metabolic process, GO:0016021: integral to membrane, GO:0016095: polyprenol catabolic process, G…	00140: Steroid hormone biosynthesis	2.21798	11.256	0.00780054	0.105283	0.0652095	1.04544	0.389601	0.734405	0.883031	0.841178	1.31549	5.28932	0.0339348	0.310991	0.211728	1.11015	1.49667	0.273155	0.741651	0.650749	5.65606	6.03469	5.37103	5.73453	5.86475	5.30191	6.91168	6.97449	6.60245	6.05587	6.40455	5.61599	5.72731	5.84675	5.64346	5.90818	5.82934	5.59681
84916_at	84916	CIRH1A	cirrhosis, autosomal recessive 1A (cirhin)	GO:0003674: molecular_function, GO:0005515: protein binding, GO:0005730: nucleolus, GO:0006351: transcription, DNA-dependent, GO:0006355: regulation of transcription, DNA-dependent, GO:0008150: biological_process	03008: Ribosome biogenesis in eukaryotes	2.21608	10.1461	0.00957478	0.109173	0.0676722	-1.09913	-3.75603	0.0641388	0.385693	0.273133	1.25552	4.59787	0.0441908	0.328958	0.228325	-1.0482	-3.11316	0.0895388	0.641742	0.51467	8.13743	8.17351	8.22602	8.2357	8.16361	8.24968	9.12789	9.53268	9.29369	8.56213	8.6384	8.41695	8.07099	7.98518	8.06891	8.18873	8.11793	8.1376
407021_at	407021	MIR29A	microRNA 29a			2.21382	4.4997	0.0460075	0.188248	0.123886	1.33085	1.24601	0.338923	0.641269	0.540506	1.09411	0.400633	0.727436	0.879488	0.836685	-1.15013	-0.887623	0.468391	0.833235	0.772775	4.58541	5.72856	5.27132	5.16981	5.54916	5.4596	5.94433	6.34369	6.6189	5.49022	5.88541	5.08473	5.4527	5.6089	5.59083	4.367	5.73816	5.2999
64092_at	64092	SAMSN1	SAM domain, SH3 domain and nuclear localization signals 1	GO:0001726: ruffle, GO:0001784: phosphotyrosine binding, GO:0002820: negative regulation of adaptive immune response, GO:0005634: nucleus, GO:0005829: cytosol, GO:0050732: negative regulation of peptidyl-tyrosine phosphorylation, GO:0050869: negative regulation of B cell activation		2.21009	23.104	0.00186813	0.0868073	0.0546562	1.29777	2.10236	0.170259	0.497206	0.383867	2.03524	9.17945	0.0116605	0.264079	0.174939	1.22178	2.95944	0.0977272	0.644605	0.516686	6.03595	5.87891	6.28874	5.33331	5.5239	5.47904	7.16691	7.11211	7.3518	6.47776	6.28851	6.61405	6.22081	6.6184	6.4091	5.68369	5.61809	5.88284
9179_at	9179	AP4M1	adaptor-related protein complex 4, mu 1 subunit	GO:0000138: Golgi trans cisterna, GO:0005215: transporter activity, GO:0005905: coated pit, GO:0006886: intracellular protein transport, GO:0016192: vesicle-mediated transport, GO:0030119: AP-type membrane coat adaptor complex, GO:0030131: clathrin adaptor complex	04142: Lysosome	2.20998	3.89127	0.0601449	0.211365	0.141155	2.0494	5.15131	0.03568	0.354977	0.248245	1.43116	4.40112	0.0479442	0.334829	0.23346	1.1943	2.14981	0.164559	0.677628	0.564775	5.67942	5.82776	4.92918	5.47663	5.7165	5.27669	6.51702	6.60561	6.57457	6.05336	5.9994	5.94152	6.36464	6.80657	6.29063	5.95304	5.84788	5.40931
2131_at	2131	EXT1	exostosin 1	GO:0000139: Golgi membrane, GO:0001501: skeletal system development, GO:0001503: ossification, GO:0005783: endoplasmic reticulum, GO:0005789: endoplasmic reticulum membrane, GO:0005794: Golgi apparatus, GO:0006024: glycosaminoglycan biosynthetic process, GO:0006486: protein glycosylation, GO:0007165: signal transduction, GO:0007369: gastrulation, GO:0007411: axon guidance, GO:0007492: endoderm de…	00534: Glycosaminoglycan biosynthesis - heparan sulfate, 01100: Metabolic pathways	2.20655	15.73	0.00401718	0.0975045	0.0605744	-1.22981	-2.48679	0.130733	0.458092	0.344386	1.27344	12.237	0.00661187	0.256259	0.169316	1.05766	0.924454	0.452844	0.826241	0.764998	5.86685	5.95356	5.56532	5.77557	5.68598	5.66984	6.86109	7.15118	6.78813	6.1783	6.02087	5.97674	5.31097	5.74644	5.40189	5.70684	5.71616	5.9309
150737_at	150737	TTC30B	tetratricopeptide repeat domain 30B	GO:0005929: cilium, GO:0030030: cell projection organization		2.19956	40.4828	0.000609623	0.0740215	0.0472294	1.41986	2.46695	0.132443	0.459544	0.345816	-1.4041	-2.31534	0.1466	0.4676	0.354985	-1.70371	-12.1227	0.00673591	0.571264	0.436176	3.83158	3.53006	3.93972	3.54404	4.02936	4.29556	4.91262	4.68789	5.11085	3.48944	3.29539	3.49087	4.24247	4.45964	3.97583	2.67521	3.37756	3.50165
7414_at	7414	VCL	vinculin	GO:0001725: stress fiber, GO:0002009: morphogenesis of an epithelium, GO:0002162: dystroglycan binding, GO:0002576: platelet degranulation, GO:0005198: structural molecule activity, GO:0005515: protein binding, GO:0005576: extracellular region, GO:0005829: cytosol, GO:0005856: cytoskeleton, GO:0005884: actin filament, GO:0005911: cell-cell junction, GO:0005912: adherens junction, GO:0005913: cell…	04510: Focal adhesion, 04520: Adherens junction, 04670: Leukocyte transendothelial migration, 04810: Regulation of actin cytoskeleton, 05100: Bacterial invasion of epithelial cells, 05131: Shigellosis, 05146: Amoebiasis	2.19932	7.41941	0.0176856	0.130163	0.0818509	1.33855	4.10065	0.054641	0.374564	0.26311	-1.1353	-2.45962	0.133083	0.450049	0.338226	1.03586	0.647594	0.583657	0.873722	0.830965	6.12542	5.92898	5.73584	7.18585	6.89409	6.56688	7.37635	7.22299	6.55626	6.87938	6.68494	6.52116	6.58794	6.14875	6.29475	7.30945	6.79555	6.68346
79712_at	79712	GTDC1	glycosyltransferase-like domain containing 1	GO:0009058: biosynthetic process, GO:0016757: transferase activity, transferring glycosyl groups		2.19322	12.9267	0.00593127	0.101532	0.0629775	1.08591	1.29082	0.32585	0.630743	0.528506	1.07186	7.61534	0.0168098	0.269867	0.17993	1.0314	1.12161	0.378609	0.79357	0.718984	7.14068	6.83941	6.7912	7.3781	6.92004	6.7054	8.14829	7.91753	8.08856	7.45338	7.04009	6.81007	7.36427	6.77898	6.96893	7.3901	6.91791	6.82616
8740_at	8740	TNFSF14	tumor necrosis factor (ligand) superfamily, member 14	GO:0005102: receptor binding, GO:0005125: cytokine activity, GO:0005164: tumor necrosis factor receptor binding, GO:0005515: protein binding, GO:0005615: extracellular space, GO:0005737: cytoplasm, GO:0005886: plasma membrane, GO:0006917: induction of apoptosis, GO:0006955: immune response, GO:0007165: signal transduction, GO:0008588: release of cytoplasmic sequestered NF-kappaB, GO:0016021: inte…	04060: Cytokine-cytokine receptor interaction	2.19174	5.39359	0.0326985	0.162643	0.105252	-1.06808	-2.37623	0.140674	0.468673	0.354153	-1.07087	-0.793582	0.510635	0.758157	0.680433	1.03018	0.224897	0.842947	0.95738	0.944004	6.95711	6.99267	6.23656	7.22297	7.26388	6.17171	7.86291	8.50312	7.12614	7.01035	6.96852	6.33988	6.92582	6.90599	6.06606	7.18074	7.1065	6.46183
23635_at	23635	SSBP2	single-stranded DNA binding protein 2	GO:0003697: single-stranded DNA binding, GO:0005634: nucleus, GO:0005737: cytoplasm, GO:0006355: regulation of transcription, DNA-dependent		2.18654	10.8837	0.00833657	0.106087	0.0656844	1.54308	3.25624	0.0827711	0.403756	0.291834	-1.06187	-1.05468	0.402171	0.685227	0.592488	1.06002	0.807995	0.50392	0.847207	0.791368	7.02131	6.87239	7.21378	7.26152	7.69889	7.89097	7.94996	8.15328	8.36838	7.31322	7.62069	7.64199	7.2561	7.69388	7.96676	7.44661	7.86159	7.77662
127003_at	127003	C1orf194	chromosome 1 open reading frame 194			2.18616	2.98298	0.0964056	0.269609	0.187636	1.82771	6.74624	0.0212737	0.337889	0.234727	1.02977	0.5777	0.621839	0.823803	0.763561	-1.10676	-1.30403	0.322113	0.766909	0.683691	3.50968	3.40224	3.80677	3.57112	3.32999	3.58782	5.23129	3.97349	4.63427	3.49985	3.35633	3.75017	4.14686	4.4804	4.66793	3.60257	3.20897	3.20898
51726_at	51726	DNAJB11	DnaJ (Hsp40) homolog, subfamily B, member 11	GO:0005634: nucleus, GO:0005783: endoplasmic reticulum, GO:0005783: endoplasmic reticulum, GO:0005788: endoplasmic reticulum lumen, GO:0006457: protein folding, GO:0006987: activation of signaling protein activity involved in unfolded protein response, GO:0016556: mRNA modification, GO:0030968: endoplasmic reticulum unfolded protein response, GO:0031072: heat shock protein binding, GO:0051082: un…	04141: Protein processing in endoplasmic reticulum	2.18329	42.4504	0.000554467	0.0727673	0.0467245	1.27387	6.10516	0.0257955	0.340745	0.238922	1.23683	11.4508	0.0075404	0.256259	0.169316	1.19081	1.95024	0.190447	0.690428	0.5851	7.88647	8.0733	7.95804	8.44907	8.2426	7.90999	9.01926	9.15036	9.12624	8.7189	8.53292	8.26829	8.14722	8.52751	8.28397	8.59023	8.33781	8.39689
100505592_at	100505592	LOC100505592	uncharacterized LOC100505592			2.17954	8.56125	0.0133705	0.119646		1.17259	2.29385	0.148775	0.477489		1.50992	13.648	0.00532574	0.256259		1.00859	-0.126861	0.910654	0.978647		2.31955	2.22847	2.37338	2.44168	2.32635	2.30078	3.36434	3.15692	3.73645	2.94581	2.95579	2.94654	2.73228	2.31958	2.53865	2.00893	2.30792	2.67665
441531_at	441531	PGAM4	phosphoglycerate mutase family member 4	GO:0004082: bisphosphoglycerate mutase activity, GO:0004083: bisphosphoglycerate 2-phosphatase activity, GO:0004619: phosphoglycerate mutase activity, GO:0005575: cellular_component, GO:0006096: glycolysis	00010: Glycolysis / Gluconeogenesis, 01100: Metabolic pathways	2.1758	25.5605	0.00152709	0.0833745	0.0523008	1.36624	4.43648	0.047236	0.363861	0.255198	-1.0233	-0.522321	0.653538	0.842713	0.787543	-1.05103	-0.598974	0.61	0.881247	0.843162	4.84106	4.8082	4.85066	5.14112	5.06416	5.1321	5.9628	5.85175	6.046	5.0602	5.20242	4.95694	5.14808	5.19283	5.48853	4.81398	5.32702	4.91011
57486_at	57486	NLN	neurolysin (metallopeptidase M3 family)	GO:0004222: metalloendopeptidase activity, GO:0005758: mitochondrial intermembrane space, GO:0006508: proteolysis, GO:0046872: metal ion binding	04614: Renin-angiotensin system	2.17533	11.4672	0.00751908	0.104843	0.0649673	-1.16002	-1.05288	0.402826	0.685779	0.594648	1.46357	11.893	0.00699582	0.256259	0.169316	1.04755	0.405577	0.724326	0.920398	0.896584	4.16288	4.03167	4.78428	4.96918	4.0049	4.63213	5.45859	5.11701	5.74712	5.46188	4.6444	5.14394	4.29512	3.8349	4.08922	4.77425	4.27213	4.72371
692089_at	692089	SNORD19	small nucleolar RNA, C/D box 19			2.17422	7.9462	0.0154707	0.124721	0.0781001	-1.00179	-0.0935527	0.933993	0.97511	0.965	-1.08031	-0.741005	0.535882	0.774473	0.699316	-1.14028	-5.53684	0.0311054	0.605083	0.460883	4.53865	4.48267	4.22681	4.59459	4.74978	4.84527	5.6773	5.33306	5.55905	4.98371	4.45114	4.23345	4.58031	4.28209	4.35792	4.37772	4.62774	4.61354
65243_at	65243	ZNF643	zinc finger protein 643	GO:0003677: DNA binding, GO:0003700: sequence-specific DNA binding transcription factor activity, GO:0005634: nucleus, GO:0006351: transcription, DNA-dependent, GO:0008270: zinc ion binding		2.17211	5.85785	0.0279273	0.152267	0.0976321	1.62502	9.44474	0.0110253	0.330573	0.228935	2.06239	10.8007	0.00846361	0.259376	0.171285	1.58423	3.80418	0.0626738	0.617712	0.482432	5.94262	6.00931	5.78336	5.71369	5.31758	5.46851	7.09488	6.65887	7.22963	6.61323	6.54012	6.45991	6.54649	6.63705	6.63947	5.98126	6.0565	6.37922
23089_at	23089	PEG10	paternally expressed 10	GO:0003677: DNA binding, GO:0005515: protein binding, GO:0005634: nucleus, GO:0005737: cytoplasm, GO:0006915: apoptotic process, GO:0008270: zinc ion binding, GO:0030154: cell differentiation, GO:0030512: negative regulation of transforming growth factor beta receptor signaling pathway		2.1686	10.1216	0.00962051	0.109173	0.0676722	-1.0712	-0.940646	0.446182	0.71559	0.630053	-1.12324	-1.43329	0.288173	0.598189	0.491138	-1.01465	-0.623747	0.596452	0.877844	0.837012	4.47356	4.36581	4.31071	4.45933	4.25724	4.41689	5.74565	5.51887	5.2113	4.18506	3.92683	4.48543	4.25732	4.0889	4.46701	4.50549	4.18689	4.37555
55102_at	55102	ATG2B	autophagy related 2B			2.16453	18.6304	0.00286869	0.0917663	0.0571733	1.10178	4.98966	0.0378974	0.355819	0.248722	-1.0427	-1.12758	0.376585	0.665936	0.569932	1.05547	5.45959	0.0319499	0.605236	0.460883	8.02731	8.02724	8.08649	7.97046	7.95811	7.90327	9.19531	9.01958	9.26101	7.99115	7.79073	7.86265	8.12118	8.21735	8.22038	8.02057	8.04373	8.00078
55103_at	55103	RALGPS2	Ral GEF with PH domain and SH3 binding motif 2	GO:0005085: guanyl-nucleotide exchange factor activity, GO:0005543: phospholipid binding, GO:0005737: cytoplasm, GO:0005886: plasma membrane, GO:0007264: small GTPase mediated signal transduction		2.15936	12.0043	0.00686801	0.102889	0.0637933	1.72951	28.9342	0.00119234	0.330573	0.225189	1.11846	3.98458	0.0575968	0.351283	0.246748	-1.06587	-0.60097	0.608898	0.881006	0.842745	5.06696	5.12418	5.08935	5.08735	5.14512	4.9706	6.37442	6.13631	6.07931	5.31999	5.30012	5.06412	5.88005	5.94519	5.8248	5.19766	4.50527	5.09937
83732_at	83732	RIOK1	RIO kinase 1 (yeast)	GO:0004674: protein serine/threonine kinase activity, GO:0005524: ATP binding	03008: Ribosome biogenesis in eukaryotes	2.1587	56.1331	0.000317217	0.0683156	0.0439292	-1.16746	-3.67834	0.0666092	0.387332	0.274848	1.10457	2.05802	0.175832	0.499167	0.385576	1.00236	0.0199343	0.985906	0.996212	0.994612	7.19658	7.39766	7.40523	7.51871	7.33718	7.29526	8.31717	8.46924	8.54276	7.52292	7.55277	7.49641	7.06993	7.18466	7.06695	7.42758	7.32644	7.40053
8360_at	8360	HIST1H4D	histone cluster 1, H4d		05322: Systemic lupus erythematosus	2.1585	4.85942	0.0398346	0.177769	0.115958	1.37934	1.38574	0.300121	0.60993	0.506173	1.99644	2.82738	0.105639	0.422095	0.310193	1.25906	0.965218	0.436272	0.820279	0.755664	5.37059	5.59855	5.56777	5.57047	5.6852	5.60862	6.5729	6.23302	6.95847	7.01204	5.92289	6.67491	5.19309	6.35478	6.21368	5.38743	5.89557	6.40717
23560_at	23560	GTPBP4	GTP binding protein 4	GO:0000079: regulation of cyclin-dependent protein kinase activity, GO:0003924: GTPase activity, GO:0005515: protein binding, GO:0005525: GTP binding, GO:0005634: nucleus, GO:0005730: nucleolus, GO:0005737: cytoplasm, GO:0005794: Golgi apparatus, GO:0006184: GTP catabolic process, GO:0008156: negative regulation of DNA replication, GO:0008285: negative regulation of cell proliferation, GO:0022408…	03008: Ribosome biogenesis in eukaryotes	2.15813	17.8094	0.003138	0.0930327	0.0578156	-1.06898	-1.54641	0.262056	0.579997	0.47155	1.50951	16.7475	0.00354639	0.247902	0.162828	1.17865	10.3934	0.00913066	0.575535	0.444362	7.22123	7.23502	7.18465	7.12637	7.08608	7.1391	8.20048	8.36855	8.39192	7.67482	7.77272	7.68159	7.22463	7.00834	7.10981	7.31916	7.35513	7.38759
11043_at	11043	MID2	midline 2	GO:0003674: molecular_function, GO:0005737: cytoplasm, GO:0005813: centrosome, GO:0005874: microtubule, GO:0008150: biological_process, GO:0008270: zinc ion binding, GO:0016567: protein ubiquitination, GO:0016874: ligase activity		2.15657	3.72203	0.0652032	0.219163	0.147398	1.10194	2.76827	0.109477	0.435435	0.32174	1.17335	2.56577	0.124222	0.441436	0.329775	1.10615	1.80049	0.213584	0.706233	0.60404	6.7062	6.68164	6.60861	6.716	6.86517	6.71108	7.46124	8.29648	7.39038	6.92198	6.91054	7.12753	6.74597	6.88356	6.78194	6.84583	6.84378	7.02027
100652748_at	100652748	LOC100652748	uncharacterized LOC100652748			2.15571	8.89709	0.0123985	0.116922	0.0724973	1.41298	4.93914	0.0386321	0.356061	0.248722	1.20657	1.23191	0.343166	0.642079	0.541437	1.16371	0.86956	0.47622	0.83596	0.776017	6.00065	6.30819	6.2303	6.3742	6.29413	6.82551	7.26301	7.48315	7.08659	6.92203	6.66968	6.60874	6.33685	6.77018	6.90754	6.38731	6.90481	6.75913
23353_at	23353	SUN1	Sad1 and UNC84 domain containing 1	GO:0005515: protein binding, GO:0005635: nuclear envelope, GO:0005637: nuclear inner membrane, GO:0006998: nuclear envelope organization, GO:0016021: integral to membrane, GO:0031965: nuclear membrane, GO:0034993: SUN-KASH complex, GO:0043231: intracellular membrane-bounded organelle, GO:0090286: cytoskeletal anchoring at nuclear membrane, GO:0090292: nuclear matrix anchoring at nuclear membrane		2.15556	10.6574	0.00868977	0.106685	0.0661102	2.1027	5.933	0.0272527	0.342851	0.241175	1.98224	7.30941	0.0182074	0.273701	0.182791	1.20491	3.37126	0.0778504	0.627275	0.495793	7.63517	7.12309	7.32444	7.39056	7.12127	7.2962	8.64321	8.10991	8.63111	8.43283	7.83914	8.46129	8.64095	7.89144	8.70116	7.60083	7.28548	7.71549
10525_at	10525	HYOU1	hypoxia up-regulated 1	GO:0001666: response to hypoxia, GO:0005524: ATP binding, GO:0005783: endoplasmic reticulum, GO:0005788: endoplasmic reticulum lumen, GO:0006950: response to stress, GO:0006987: activation of signaling protein activity involved in unfolded protein response, GO:0030968: endoplasmic reticulum unfolded protein response	04141: Protein processing in endoplasmic reticulum	2.15219	16.3241	0.00373167	0.0970619	0.0605197	1.02942	3.68915	0.0662573	0.386746	0.274303	1.28642	11.8039	0.00710073	0.256259	0.169316	1.06906	1.7703	0.218695	0.708465	0.608255	7.52845	7.49579	7.20166	8.18234	7.94052	7.65631	8.50438	8.62131	8.40822	8.58244	8.2423	8.04256	7.55288	7.55881	7.23945	8.19264	8.02014	7.8495
200894_at	200894	ARL13B	ADP-ribosylation factor-like 13B	GO:0005515: protein binding, GO:0005525: GTP binding, GO:0005622: intracellular, GO:0007264: small GTPase mediated signal transduction, GO:0007368: determination of left/right symmetry, GO:0009953: dorsal/ventral pattern formation		2.15089	8.44104	0.0137461	0.120907	0.0753618	1.50837	3.97035	0.0579751	0.380441	0.267541	1.27166	4.70035	0.0424045	0.328389	0.22677	1.21677	5.45867	0.0319601	0.605236	0.460883	6.13207	6.18817	6.0294	5.97629	5.86523	5.68453	7.27811	6.96853	7.36399	6.41176	6.06424	6.07928	6.42277	6.94991	6.71319	6.16366	6.15653	6.04951
23271_at	23271	CAMSAP2	calmodulin regulated spectrin-associated protein family, member 2	GO:0005515: protein binding, GO:0005737: cytoplasm, GO:0005874: microtubule, GO:0008017: microtubule binding		2.15073	5.94993	0.0271041	0.150203	0.0961907	1.35156	7.49849	0.0173241	0.333265	0.230079	-1.2383	-6.41167	0.0234722	0.286856	0.192225	1.07164	0.692617	0.560163	0.866251	0.819549	5.97118	5.14803	5.71207	5.97116	5.14321	5.45638	6.87542	6.59247	6.60665	5.70949	4.88164	5.04973	6.51828	5.53217	6.07771	6.06626	5.00712	5.76299
541471_at	541471	LOC541471	uncharacterized LOC541471			2.14872	8.60125	0.0132489	0.119401	0.0742088	1.48357	2.83085	0.10542	0.429436	0.316705	1.04911	0.0928459	0.934489	0.975278	0.96461	1.00503	-0.210519	0.852763	0.960768	0.947983	5.49837	6.20297	5.83626	6.38352	5.75	6.11142	6.64372	7.48423	6.68716	6.04928	6.28425	5.96892	6.30737	6.85683	6.00662	5.96776	6.21974	5.928
93953_at	93953	ACRC	acidic repeat containing	GO:0005634: nucleus		2.14757	5.79561	0.0285047	0.153806	0.0986829	1.53345	3.10218	0.0900908	0.411495	0.300426	-1.07684	-1.25712	0.335624	0.635155	0.534144	1.22362	3.8912	0.0601471	0.617712	0.482432	5.3919	5.56154	5.49989	5.12211	5.50379	5.19283	6.65926	6.82632	6.20704	5.13766	5.21961	5.1247	5.60326	6.32361	6.30447	5.53639	5.66226	5.48221
9493_at	9493	KIF23	kinesin family member 23	GO:0000022: mitotic spindle elongation, GO:0000087: M phase of mitotic cell cycle, GO:0000278: mitotic cell cycle, GO:0000910: cytokinesis, GO:0003777: microtubule motor activity, GO:0005515: protein binding, GO:0005524: ATP binding, GO:0005634: nucleus, GO:0005654: nucleoplasm, GO:0005813: centrosome, GO:0005819: spindle, GO:0005829: cytosol, GO:0005871: kinesin complex, GO:0005874: microtubule,…		2.1432	3.83487	0.0617653	0.213867	0.143118	1.0933	0.840042	0.489303	0.74369	0.664563	-1.04714	-1.17162	0.362034	0.655902	0.557427	1.02481	0.192408	0.865189	0.966007	0.953212	3.6925	4.12003	3.64556	3.12553	3.75928	3.22428	5.28709	4.58896	4.6638	3.05172	3.59122	3.2596	3.65125	4.11833	4.03431	3.09318	3.59944	3.48909
10799_at	10799	RPP40	ribonuclease P/MRP 40kDa subunit	GO:0004526: ribonuclease P activity, GO:0005634: nucleus, GO:0005655: nucleolar ribonuclease P complex, GO:0008033: tRNA processing	03008: Ribosome biogenesis in eukaryotes, 03013: RNA transport	2.14252	9.29703	0.0113724	0.114272	0.0709793	-1.51314	-2.26157	0.152125	0.480007	0.364376	-1.02372	-0.362046	0.751993	0.891253	0.852338	-1.41512	-2.58905	0.12239	0.658059	0.534006	4.39168	4.61084	4.92952	5.04073	5.09081	5.18416	5.27577	5.90088	6.02484	5.42945	4.8811	4.78169	4.37677	3.49052	4.02152	4.78625	4.16306	4.78061
2744_at	2744	GLS	glutaminase	GO:0002087: regulation of respiratory gaseous exchange by neurological system process, GO:0004359: glutaminase activity, GO:0004359: glutaminase activity, GO:0005739: mitochondrion, GO:0005759: mitochondrial matrix, GO:0005829: cytosol, GO:0006537: glutamate biosynthetic process, GO:0006537: glutamate biosynthetic process, GO:0006543: glutamine catabolic process, GO:0006543: glutamine catabolic p…	00250: Alanine, aspartate and glutamate metabolism, 00330: Arginine and proline metabolism, 00471: D-Glutamine and D-glutamate metabolism, 00910: Nitrogen metabolism, 01100: Metabolic pathways, 04964: Proximal tubule bicarbonate reclamation	2.14248	14.1471	0.00495932	0.0992065	0.061629	1.2183	14.0158	0.00505202	0.330573	0.227323	1.05967	3.28222	0.0816212	0.3902	0.279692	1.05689	1.87032	0.202354	0.699819	0.595233	8.60309	8.64411	8.66874	8.87024	8.87309	8.74857	9.73544	9.59055	9.8755	8.92783	9.00695	8.80664	8.9342	8.92402	8.91097	8.94641	8.88015	8.90115
6461_at	6461	SHB	Src homology 2 domain containing adaptor protein B	GO:0001525: angiogenesis, GO:0005070: SH3/SH2 adaptor activity, GO:0005737: cytoplasm, GO:0005886: plasma membrane, GO:0006915: apoptotic process, GO:0007165: signal transduction, GO:0030154: cell differentiation		2.14091	4.21068	0.0520387	0.198519	0.13128	1.13548	1.07582	0.394552	0.680394	0.588234	-1.05552	-1.06479	0.398508	0.682755	0.589116	1.09973	0.702719	0.55501	0.864482	0.817501	4.13187	3.72161	4.08913	4.23003	4.01344	4.36638	4.64603	5.06964	5.38128	4.08357	4.08492	4.19493	4.10204	4.26342	4.04684	4.54756	4.2944	4.11139
85236_at	85236	HIST1H2BK	histone cluster 1, H2bk	GO:0000786: nucleosome, GO:0003677: DNA binding, GO:0005634: nucleus, GO:0006334: nucleosome assembly, GO:0042742: defense response to bacterium	05322: Systemic lupus erythematosus	2.13948	9.76721	0.0103204	0.111026	0.068829	1.2266	3.54231	0.0712784	0.39226	0.280019	1.68126	8.68579	0.0129972	0.265986	0.176452	1.38587	2.84729	0.104389	0.646528	0.519441	6.91744	7.34542	7.69017	6.84027	7.02675	7.4332	8.14856	8.21446	8.85657	7.61815	7.90021	8.01541	7.22856	7.48429	8.11035	7.55195	7.1896	7.91904
8411_at	8411	EEA1	early endosome antigen 1	GO:0005515: protein binding, GO:0005516: calmodulin binding, GO:0005545: 1-phosphatidylinositol binding, GO:0005737: cytoplasm, GO:0005769: early endosome, GO:0005829: cytosol, GO:0005969: serine-pyruvate aminotransferase complex, GO:0006897: endocytosis, GO:0006906: vesicle fusion, GO:0008270: zinc ion binding, GO:0016189: synaptic vesicle to endosome fusion, GO:0019897: extrinsic to plasma memb…	04144: Endocytosis, 04145: Phagosome	2.13873	56.3073	0.000315257	0.0683156	0.0439292	-1.02258	-0.401059	0.727167	0.879086	0.836172	-1.03198	-0.814305	0.501007	0.752981	0.673747	-1.06553	-9.31763	0.0113231	0.588479	0.444362	7.46087	7.39873	7.6528	7.61546	7.50332	7.86412	8.56299	8.45903	8.77985	7.59492	7.54078	7.70386	7.59061	7.38482	7.41706	7.50608	7.41319	7.78871
939_at	939	CD27	CD27 molecule	GO:0004888: transmembrane signaling receptor activity, GO:0005515: protein binding, GO:0005576: extracellular region, GO:0005887: integral to plasma membrane, GO:0006916: anti-apoptosis, GO:0006916: anti-apoptosis, GO:0006917: induction of apoptosis, GO:0006917: induction of apoptosis, GO:0007166: cell surface receptor signaling pathway, GO:0008588: release of cytoplasmic sequestered NF-kappaB, G…	04060: Cytokine-cytokine receptor interaction	2.13814	12.1429	0.00671369	0.102842	0.0637685	1.0734	1.01642	0.41638	0.69485	0.605633	1.50394	6.23013	0.0248089	0.288365	0.19401	-1.27401	-4.45881	0.0467967	0.612867	0.471966	9.42708	9.06662	9.31341	9.64633	9.61812	9.89138	10.3431	10.2092	10.5274	10.1665	10.3846	10.3525	9.52657	8.99731	9.57128	9.43103	9.12801	9.53555
85028_at	85028	SNHG12	small nucleolar RNA host gene 12 (non-protein coding)			2.13726	7.03231	0.0196277	0.134146	0.0846192	1.29455	6.97728	0.0199293	0.335345	0.232893	2.01708	43.8974	0.000518543	0.229172	0.149087	1.22673	3.82007	0.062201	0.617712	0.482432	7.92216	8.26587	8.43559	8.32356	8.38486	8.12658	9.31344	9.23355	9.30977	9.29352	9.40117	9.17603	8.29303	8.72816	8.71393	8.52041	8.61879	8.56803
58477_at	58477	SRPRB	signal recognition particle receptor, B subunit	GO:0005525: GTP binding, GO:0005737: cytoplasm, GO:0005789: endoplasmic reticulum membrane, GO:0006412: translation, GO:0006614: SRP-dependent cotranslational protein targeting to membrane, GO:0006987: activation of signaling protein activity involved in unfolded protein response, GO:0007264: small GTPase mediated signal transduction, GO:0010467: gene expression, GO:0016021: integral to membrane,…	03060: Protein export	2.13592	21.3595	0.0021847	0.0889723	0.0557962	-1.23525	-2.56022	0.124665	0.451993	0.338064	1.44855	5.64127	0.0300153	0.302742	0.204903	1.08328	9.99551	0.00986118	0.587667	0.444362	6.34625	6.38444	6.5144	6.48192	6.35369	6.28168	7.51806	7.50039	7.50531	7.17426	6.87909	6.64952	6.23423	5.84715	6.21804	6.59497	6.45024	6.41801
57480_at	57480	PLEKHG1	pleckstrin homology domain containing, family G (with RhoGef domain) member 1	GO:0005089: Rho guanyl-nucleotide exchange factor activity, GO:0005543: phospholipid binding, GO:0005622: intracellular, GO:0035023: regulation of Rho protein signal transduction		2.13405	51.3577	0.000378916	0.0692375	0.0447776	1.11643	1.25569	0.336048	0.639103	0.537959	1.49916	9.36912	0.011201	0.264079	0.174939	1.38455	4.12955	0.0539394	0.617712	0.481696	3.98681	3.59645	3.55345	4.03571	3.50797	3.45294	5.05848	4.7323	4.62576	4.71275	3.97306	4.05532	3.91034	3.79397	3.88022	4.44787	4.18148	3.74926
7316_at	7316	UBC	ubiquitin C	GO:0000075: cell cycle checkpoint, GO:0000080: G1 phase of mitotic cell cycle, GO:0000082: G1/S transition of mitotic cell cycle, GO:0000084: S phase of mitotic cell cycle, GO:0000187: activation of MAPK activity, GO:0000209: protein polyubiquitination, GO:0000216: M/G1 transition of mitotic cell cycle, GO:0000278: mitotic cell cycle, GO:0002020: protease binding, GO:0002224: toll-like receptor s…	03320: PPAR signaling pathway	2.13329	5.78011	0.0286513	0.154021	0.098828	1.46822	1.38229	0.301011	0.61079	0.506972	1.55374	5.13976	0.0358319	0.315434	0.215141	-1.15247	-1.75318	0.221665	0.711035	0.610306	3.37575	3.00115	3.5037	3.69245	3.70432	3.41086	4.18615	4.53393	4.31331	4.12636	4.55551	4.00191	3.1625	3.97117	4.16653	3.50897	3.24056	3.40716
79711_at	79711	IPO4	importin 4	GO:0005643: nuclear pore, GO:0005737: cytoplasm, GO:0006886: intracellular protein transport, GO:0008565: protein transporter activity, GO:0015031: protein transport		2.1331	13.5755	0.0053823	0.0995335	0.0617011	1.15924	2.84942	0.104257	0.428372	0.31544	1.36832	3.71883	0.0653047	0.363848	0.256679	-1.00256	-0.109584	0.922744	0.981513	0.974421	6.1829	6.52212	6.00596	6.56467	6.55425	6.16947	7.36328	7.45091	7.16252	6.78114	7.04597	6.78956	6.35645	6.62599	6.35671	6.60602	6.32442	6.32073
8915_at	8915	BCL10	B-cell CLL/lymphoma 10	GO:0001772: immunological synapse, GO:0001843: neural tube closure, GO:0002020: protease binding, GO:0002224: toll-like receptor signaling pathway, GO:0002237: response to molecule of bacterial origin, GO:0002250: adaptive immune response, GO:0002906: negative regulation of mature B cell apoptotic process, GO:0003713: transcription coactivator activity, GO:0005515: protein binding, GO:0005634: nu…	04660: T cell receptor signaling pathway, 04662: B cell receptor signaling pathway	2.13238	9.59264	0.0106934	0.111974	0.0693954	1.23753	3.04537	0.0930245	0.415773	0.303883	1.1732	1.87451	0.201706	0.523251	0.411369	1.12559	3.48357	0.073442	0.623744	0.491322	6.75539	6.81644	6.95518	6.82146	7.06564	6.68074	7.90438	8.09532	7.76505	7.04653	7.04295	7.13108	7.04402	7.29862	7.08515	7.00496	7.14435	6.9257
4189_at	4189	DNAJB9	DnaJ (Hsp40) homolog, subfamily B, member 9	GO:0005515: protein binding, GO:0005730: nucleolus, GO:0005737: cytoplasm, GO:0005783: endoplasmic reticulum, GO:0005789: endoplasmic reticulum membrane, GO:0006457: protein folding, GO:0006987: activation of signaling protein activity involved in unfolded protein response, GO:0030433: ER-associated protein catabolic process, GO:0030968: endoplasmic reticulum unfolded protein response, GO:0031072…		2.13185	15.3653	0.00420892	0.0981837	0.0608806	1.13838	1.50103	0.272159	0.58823	0.481186	1.19284	1.42126	0.291139	0.600311	0.493395	1.24827	3.20141	0.085275	0.635939	0.508764	5.82785	5.82143	6.00906	6.13938	6.04805	5.97261	7.04337	6.93288	6.94467	6.60537	5.96167	6.30071	5.8653	6.23309	6.09127	6.5	6.17328	6.42694
128344_at	128344	C1orf88	chromosome 1 open reading frame 88	GO:0005515: protein binding, GO:0005634: nucleus, GO:0005794: Golgi apparatus, GO:0005802: trans-Golgi network, GO:0005932: microtubule basal body, GO:0016023: cytoplasmic membrane-bounded vesicle, GO:0017137: Rab GTPase binding, GO:0019894: kinesin binding, GO:0019901: protein kinase binding, GO:0030030: cell projection organization, GO:0031344: regulation of cell projection organization, GO:003…		2.13043	8.38312	0.0139328	0.1216		2.14465	2.6198	0.120028	0.446883		-1.01393	-0.35044	0.759476	0.89514		-1.01745	-0.273053	0.810424	0.946523		2.16502	2.17075	2.24693	2.59833	1.94924	2.53403	3.12968	3.5227	3.16311	2.12601	2.42463	2.29561	2.4458	3.75727	3.3948	2.29493	2.12592	2.5454
129138_at	129138	ANKRD54	ankyrin repeat domain 54	GO:0005634: nucleus, GO:0005737: cytoplasm, GO:0006913: nucleocytoplasmic transport, GO:0007049: cell cycle, GO:0010627: regulation of intracellular protein kinase cascade, GO:0019887: protein kinase regulator activity, GO:0030496: midbody, GO:0032403: protein complex binding, GO:0045648: positive regulation of erythrocyte differentiation		2.12827	5.30614	0.0337307	0.165071	0.106992	1.60383	18.7986	0.00281781	0.330573	0.225189	1.21832	2.96563	0.0973768	0.410762	0.299206	1.22992	3.63773	0.0679557	0.617712	0.485203	5.6405	6.16191	5.76366	6.05543	5.88723	5.63098	7.10118	7.01845	6.629	6.21714	6.09696	6.0955	6.28434	6.80687	6.51667	6.42255	6.01989	6.01355
9875_at	9875	URB1	URB1 ribosome biogenesis 1 homolog (S. cerevisiae)	GO:0003674: molecular_function, GO:0005730: nucleolus, GO:0005730: nucleolus, GO:0008150: biological_process		2.12697	9.76489	0.0103252	0.111026	0.068829	-1.30504	-3.85034	0.0613146	0.382119	0.269564	1.16423	3.54547	0.0711645	0.373205	0.264532	1.01498	0.424262	0.712653	0.916764	0.891565	6.46403	6.2911	6.05164	6.61405	6.46897	6.03683	7.5243	7.57221	6.95108	6.7693	6.62496	6.37585	6.27472	5.77944	5.57838	6.64003	6.40469	6.13491
9825_at	9825	SPATA2	spermatogenesis associated 2	GO:0003674: molecular_function, GO:0005634: nucleus, GO:0005737: cytoplasm, GO:0007275: multicellular organismal development, GO:0007283: spermatogenesis, GO:0030154: cell differentiation		2.12474	14.7203	0.00458325	0.0990251	0.0614243	1.57776	4.52465	0.0455356	0.359947	0.252126	1.34853	3.70249	0.0658266	0.365242	0.257967	1.1261	0.534985	0.646179	0.893513	0.859631	5.74978	5.97794	5.48443	5.93681	5.57009	5.35688	6.96539	6.93914	6.55819	6.21471	6.21736	5.69824	6.11036	6.7427	6.292	5.58068	6.08511	5.58095
10419_at	10419	PRMT5	protein arginine methyltransferase 5	GO:0000122: negative regulation of transcription from RNA polymerase II promoter, GO:0000387: spliceosomal snRNP assembly, GO:0000387: spliceosomal snRNP assembly, GO:0003682: chromatin binding, GO:0005515: protein binding, GO:0005634: nucleus, GO:0005634: nucleus, GO:0005737: cytoplasm, GO:0005829: cytosol, GO:0006351: transcription, DNA-dependent, GO:0007088: regulation of mitosis, GO:0008168: …	03013: RNA transport	2.12329	8.1959	0.0145626	0.122637	0.0766279	-1.08822	-1.28702	0.326936	0.631266	0.529445	1.42187	4.25904	0.050952	0.339867	0.238361	1.01419	0.198166	0.861231	0.964339	0.951319	5.94642	5.85021	6.04185	6.18448	5.93702	6.10606	6.79243	7.19394	7.06636	6.56235	6.72528	6.41548	5.70148	5.98821	5.74241	6.04027	6.04577	6.18932
2037_at	2037	EPB41L2	erythrocyte membrane protein band 4.1-like 2	GO:0003779: actin binding, GO:0005198: structural molecule activity, GO:0005634: nucleus, GO:0005886: plasma membrane, GO:0008091: spectrin, GO:0008180: signalosome, GO:0019898: extrinsic to membrane, GO:0030054: cell junction, GO:0030507: spectrin binding, GO:0030866: cortical actin cytoskeleton organization, GO:0042731: PH domain binding	04530: Tight junction	2.12152	11.6793	0.00725138	0.103665	0.0641623	-1.01024	-0.257956	0.820558	0.92519	0.896629	-1.2748	-10.1771	0.0095174	0.262474	0.174317	-1.09358	-5.10351	0.0363154	0.606797	0.46401	5.37834	5.34091	5.23429	5.572	5.72416	5.81272	6.2468	6.52791	6.41192	5.22499	5.43067	5.39993	5.23115	5.12819	5.50175	5.48893	5.58917	5.64227
79895_at	79895	ATP8B4	ATPase, class I, type 8B, member 4	GO:0000287: magnesium ion binding, GO:0004012: phospholipid-translocating ATPase activity, GO:0005524: ATP binding, GO:0006812: cation transport, GO:0015662: ATPase activity, coupled to transmembrane movement of ions, phosphorylative mechanism, GO:0016021: integral to membrane		2.11863	9.16775	0.0116898	0.114556	0.0710511	1.20164	4.87245	0.0396343	0.356169	0.248722	-1.03476	-0.371867	0.745695	0.888613	0.848851	1.01254	0.110089	0.92239	0.981447	0.974345	3.78327	3.75068	3.64436	4.31237	4.08688	3.66559	4.87525	5.01748	4.50669	3.78965	4.47344	3.50699	4.15396	3.95387	3.85939	4.18632	4.04097	3.87048
255231_at	255231	MCOLN2	mucolipin 2	GO:0005216: ion channel activity, GO:0016021: integral to membrane		2.11833	9.1862	0.0116437	0.114528	0.0710354	1.64945	3.7919	0.0630428	0.38327	0.270906	-1.19659	-3.4513	0.074671	0.378031	0.269433	1.05556	0.689912	0.56155	0.866903	0.820609	6.23624	6.14941	5.48471	6.32933	6.24813	5.30663	7.21128	7.45537	6.42343	6.17873	5.83992	5.07673	6.58238	7.11739	6.26804	6.24963	6.27352	5.57289
9394_at	9394	HS6ST1	heparan sulfate 6-O-sulfotransferase 1	GO:0001525: angiogenesis, GO:0005887: integral to plasma membrane, GO:0008146: sulfotransferase activity, GO:0015015: heparan sulfate proteoglycan biosynthetic process, enzymatic modification, GO:0048286: lung alveolus development, GO:0060716: labyrinthine layer blood vessel development	00534: Glycosaminoglycan biosynthesis - heparan sulfate	2.11658	194.431	2.64516e-05	0.0429658		-1.12296	-1.00338	0.421352	0.698298		-1.16182	-0.901078	0.462648	0.727709		-1.52417	-4.26881	0.0507364	0.615202		3.09126	2.8376	2.51651	3.35161	2.9442	3.09022	4.17669	3.92654	3.58728	2.94333	3.30383	2.21596	2.51891	2.81024	2.54194	2.93642	2.04053	2.54194
4830_at	4830	NME1	NME/NM23 nucleoside diphosphate kinase 1	GO:0000287: magnesium ion binding, GO:0002762: negative regulation of myeloid leukocyte differentiation, GO:0004536: deoxyribonuclease activity, GO:0004550: nucleoside diphosphate kinase activity, GO:0005515: protein binding, GO:0005524: ATP binding, GO:0005525: GTP binding, GO:0005634: nucleus, GO:0005737: cytoplasm, GO:0005737: cytoplasm, GO:0005739: mitochondrion, GO:0005813: centrosome, GO:00…	00230: Purine metabolism, 00240: Pyrimidine metabolism, 01100: Metabolic pathways	2.11158	9.23533	0.0115223	0.114524	0.0710284	-1.38174	-1.83943	0.207224	0.532051	0.420399	1.18738	2.72459	0.112441	0.429895	0.317975	1.06092	0.302525	0.790815	0.941347	0.922113	6.39035	7.1797	7.30354	7.16499	7.5977	7.24372	7.65168	8.26444	8.16477	7.48629	7.93881	7.30855	6.4989	6.49854	6.21234	7.61737	7.33657	7.21463
79188_at	79188	TMEM43	transmembrane protein 43	GO:0005637: nuclear inner membrane, GO:0005783: endoplasmic reticulum, GO:0005794: Golgi apparatus, GO:0016021: integral to membrane		2.10884	6.24631	0.0246852	0.145104	0.0926039	2.24012	6.90838	0.0203167	0.335345	0.232893	1.43574	17.5286	0.00323886	0.247902	0.162828	-1.00961	-10.7909	0.00847877	0.574845	0.443647	8.6225	8.4437	8.06708	8.33153	8.235	7.98967	9.49287	9.3477	9.46058	8.79955	8.80584	8.51437	9.4794	9.52287	9.55065	8.31589	8.22366	7.97525
7074_at	7074	TIAM1	T-cell lymphoma invasion and metastasis 1	GO:0005057: receptor signaling protein activity, GO:0005089: Rho guanyl-nucleotide exchange factor activity, GO:0005543: phospholipid binding, GO:0005829: cytosol, GO:0005886: plasma membrane, GO:0005911: cell-cell junction, GO:0006915: apoptotic process, GO:0007264: small GTPase mediated signal transduction, GO:0008624: induction of apoptosis by extracellular signals, GO:0035023: regulation of R…	04062: Chemokine signaling pathway, 04810: Regulation of actin cytoskeleton	2.10862	8.57773	0.0133202	0.119646	0.0743988	1.13575	3.03835	0.0933963	0.416326	0.304234	1.60613	14.7271	0.00457905	0.247902	0.162828	1.06385	1.47696	0.277717	0.743931	0.654278	7.23626	7.01403	7.21174	6.88984	6.97624	7.00094	8.01457	8.34966	8.27309	7.50781	7.74828	7.6572	7.41851	7.0914	7.49568	6.96885	6.9654	7.19344
100126327_at	100126327	MIR938	microRNA 938			2.10644	6.83854	0.0207209	0.135558		1.8547	2.23409	0.15506	0.48368		-1.1128	-1.23332	0.34274	0.641895		-1.29097	-2.53714	0.126529	0.661264		2.61286	2.15366	2.27782	3.00882	2.74664	3.05455	3.53188	3.52016	3.16539	3.11278	2.44827	2.74699	3.10987	3.69832	2.58287	2.47064	2.21155	2.97305
54830_at	54830	NUP62CL	nucleoporin 62kDa C-terminal like	GO:0005643: nuclear pore, GO:0015031: protein transport, GO:0017056: structural constituent of nuclear pore		2.10596	3.60365	0.0691162	0.225679	0.152816	2.43417	45.4625	0.00048348	0.30212	0.194085	1.35398	6.5035	0.0228364	0.284815	0.190629	1.40462	2.51873	0.128044	0.662166	0.54161	3.73143	3.82511	4.69173	3.5253	3.78646	4.63543	5.26934	4.39091	5.64327	4.07636	4.21789	4.9553	4.99532	5.07145	6.03012	4.07209	4.52733	4.74896
442892_at	442892	MIR148B	microRNA 148b			2.10594	2.72224	0.112603	0.293984	0.207857	1.08562	2.94696	0.0984381	0.422346	0.309538	1.05755	-0.017051	0.987944	0.995145	0.993455	1.10135	0.896855	0.464442	0.831837	0.77112	3.91224	3.42914	3.83241	3.97354	4.41217	3.89048	4.76537	5.15999	4.08601	4.56	3.76391	3.93741	3.94997	3.58728	3.9888	4.05951	4.31748	4.27582
129880_at	129880	BBS5	Bardet-Biedl syndrome 5	GO:0001947: heart looping, GO:0005515: protein binding, GO:0005622: intracellular, GO:0005932: microtubule basal body, GO:0007601: visual perception, GO:0009296: flagellum assembly, GO:0032266: phosphatidylinositol-3-phosphate binding, GO:0032402: melanosome transport, GO:0034464: BBSome, GO:0042384: cilium assembly, GO:0050896: response to stimulus, GO:0060170: cilium membrane		2.10487	10.1178	0.00962765	0.109173	0.0676722	1.09654	0.575787	0.622914	0.825321	0.763766	1.23725	0.594544	0.612449	0.818136	0.7568	1.10574	0.562036	0.630677	0.888471	0.852291	4.40471	4.27381	4.31234	3.40027	4.03318	4.18319	5.35216	5.24797	5.58833	4.36978	4.07654	3.71535	4.10788	4.70233	4.48832	3.92384	3.93888	4.09852
3553_at	3553	IL1B	interleukin 1, beta	GO:0000165: MAPK cascade, GO:0000187: activation of MAPK activity, GO:0001660: fever generation, GO:0001666: response to hypoxia, GO:0001934: positive regulation of protein phosphorylation, GO:0001934: positive regulation of protein phosphorylation, GO:0002439: chronic inflammatory response to antigenic stimulus, GO:0002711: positive regulation of T cell mediated immunity, GO:0005125: cytokine ac…	04010: MAPK signaling pathway, 04060: Cytokine-cytokine receptor interaction, 04210: Apoptosis, 04380: Osteoclast differentiation, 04620: Toll-like receptor signaling pathway, 04621: NOD-like receptor signaling pathway, 04623: Cytosolic DNA-sensing pathway, 04640: Hematopoietic cell lineage, 04940: Type I diabetes mellitus, 05010: Alzheimer's disease, 05020: Prion diseases, 05140: Leishmaniasis, …	2.10479	2.69949	0.114195	0.296674	0.209975	-1.00949	-0.420405	0.715053	0.873097	0.827448	-1.35058	-3.75857	0.0640601	0.361517	0.254993	-1.31689	-1.62263	0.246138	0.723842	0.629268	3.05992	3.72617	2.93333	3.42589	3.31392	3.13108	3.48485	4.57842	4.59625	2.70552	2.98913	2.83757	2.97926	2.82561	3.50912	2.78142	2.32514	3.3131
100616215_at	100616215	MIR548AL	microRNA 548al			2.10033	2.44918	0.134002	0.325171	0.233656	1.25552	1.65389	0.23997	0.561272	0.451298	-1.5881	-1.87538	0.201572	0.523145	0.41135	-1.31416	-1.29784	0.323857	0.767062	0.684668	5.19835	5.15093	4.98117	5.69216	5.31494	5.70326	6.22073	5.33317	6.62967	5.55564	4.67017	4.1458	5.10043	5.44328	5.66603	5.42679	5.4291	4.26301
151987_at	151987	PPP4R2	protein phosphatase 4, regulatory subunit 2	GO:0005515: protein binding, GO:0005634: nucleus, GO:0005737: cytoplasm, GO:0005813: centrosome, GO:0006397: mRNA processing, GO:0006464: cellular protein modification process, GO:0008380: RNA splicing, GO:0010569: regulation of double-strand break repair via homologous recombination, GO:0030289: protein phosphatase 4 complex, GO:0030362: protein phosphatase type 4 regulator activity, GO:0030674:…		2.10007	2.89187	0.101666	0.278088	0.194334	1.25204	1.7995	0.21375	0.536524	0.425282	-1.26942	-2.84018	0.104833	0.421909	0.309852	-1.2583	-1.37636	0.302549	0.757526	0.670812	5.97264	6.25597	5.56098	6.27089	6.31032	6.44592	6.78996	6.46342	7.31947	6.12871	6.05867	5.7497	6.29195	6.26031	6.1511	5.33692	6.20636	6.34166
84541_at	84541	KBTBD8	kelch repeat and BTB (POZ) domain containing 8			2.09968	6.64892	0.0218806	0.138879	0.0879198	-1.12877	-1.65055	0.24062	0.561382	0.451913	1.05061	0.668323	0.572732	0.797064	0.728666	1.08558	0.95777	0.43925	0.821496	0.75769	4.14113	4.31435	4.46026	4.22866	4.45874	4.06681	5.1307	5.66702	5.2755	4.41074	4.33105	4.20695	4.18093	3.99695	4.18669	4.38453	4.35052	4.34765
54814_at	54814	QPCTL	glutaminyl-peptide cyclotransferase-like	GO:0000139: Golgi membrane, GO:0005794: Golgi apparatus, GO:0006508: proteolysis, GO:0008233: peptidase activity, GO:0008270: zinc ion binding, GO:0016021: integral to membrane, GO:0016603: glutaminyl-peptide cyclotransferase activity, GO:0017186: peptidyl-pyroglutamic acid biosynthetic process, using glutaminyl-peptide cyclotransferase		2.09718	8.97852	0.0121787	0.116186	0.0720729	1.16713	1.9826	0.185892	0.512162	0.399281	1.1541	5.54158	0.0310548	0.304626	0.206813	1.02236	0.417397	0.716927	0.918437	0.893325	5.54996	5.4222	5.59468	5.47226	5.47207	5.63855	6.67337	6.68927	6.36549	5.74585	5.61767	5.83681	5.57366	5.64417	5.99357	5.63788	5.43354	5.59726
56683_at	56683	C21orf59	chromosome 21 open reading frame 59	GO:0005634: nucleus, GO:0005829: cytosol		2.09652	14.2838	0.0048656	0.0992065	0.061629	1.53194	8.4648	0.0136706	0.330573	0.228935	1.23899	16.8268	0.00351321	0.247902	0.162828	1.09422	5.75598	0.0288818	0.604463	0.460449	6.19119	6.209	6.01191	6.17821	6.10311	6.12728	7.12754	7.20472	7.26397	6.45989	6.44698	6.42854	6.66152	6.86579	6.72017	6.31371	6.26835	6.21523
64857_at	64857	PLEKHG2	pleckstrin homology domain containing, family G (with RhoGef domain) member 2	GO:0005089: Rho guanyl-nucleotide exchange factor activity, GO:0005543: phospholipid binding, GO:0005829: cytosol, GO:0006915: apoptotic process, GO:0007264: small GTPase mediated signal transduction, GO:0008624: induction of apoptosis by extracellular signals, GO:0035023: regulation of Rho protein signal transduction, GO:0048011: nerve growth factor receptor signaling pathway, GO:0051056: regula…		2.09632	6.01311	0.0265599	0.148672	0.0951652	1.94296	3.42395	0.0757361	0.396935	0.28428	1.36761	18.0526	0.0030544	0.24282	0.160955	1.05939	1.05682	0.401392	0.804282	0.732775	5.29	5.7203	4.46202	4.91152	5.08988	4.7432	6.63883	6.76652	5.20772	5.31356	5.55794	5.22676	5.71953	7.06775	5.41619	5.03301	5.02332	4.92641
4193_at	4193	MDM2	Mdm2, p53 E3 ubiquitin protein ligase homolog (mouse)	GO:0000075: cell cycle checkpoint, GO:0000122: negative regulation of transcription from RNA polymerase II promoter, GO:0002039: p53 binding, GO:0004842: ubiquitin-protein ligase activity, GO:0004842: ubiquitin-protein ligase activity, GO:0005515: protein binding, GO:0005634: nucleus, GO:0005634: nucleus, GO:0005654: nucleoplasm, GO:0005654: nucleoplasm, GO:0005730: nucleolus, GO:0005737: cytopla…	04110: Cell cycle, 04115: p53 signaling pathway, 04120: Ubiquitin mediated proteolysis, 04144: Endocytosis, 05200: Pathways in cancer, 05214: Glioma, 05215: Prostate cancer, 05218: Melanoma, 05219: Bladder cancer, 05220: Chronic myeloid leukemia	2.09598	10.4064	0.00910828	0.107976	0.066874	1.21112	4.24995	0.0511537	0.369877	0.25969	1.41667	2.5528	0.12526	0.441728	0.330164	1.66307	4.18579	0.0526113	0.617712	0.479791	8.1048	8.19798	7.7166	8.13193	8.17103	8.09976	9.18495	9.07295	8.94294	8.86498	8.76228	8.21252	8.34787	8.37833	8.11353	8.58351	9.20437	8.75503
7866_at	7866	IFRD2	interferon-related developmental regulator 2	GO:0003674: molecular_function, GO:0005575: cellular_component		2.09439	6.47447	0.0230346	0.141543	0.0900071	-1.11704	-1.11232	0.381782	0.670861	0.576784	1.14756	1.55022	0.261228	0.575583	0.467243	1.13422	18.135	0.00302686	0.55477	0.425377	5.8408	5.85751	5.93753	6.32099	6.05312	6.0971	6.80223	7.23798	6.73031	6.39426	6.48377	6.15746	5.71956	5.96311	5.40287	6.49217	6.25478	6.26916
57169_at	57169	ZNFX1	zinc finger, NFX1-type containing 1	GO:0046872: metal ion binding		2.09375	22.2109	0.00202093	0.0877618	0.0551668	1.05251	0.958402	0.438997	0.710505	0.624509	1.25763	5.09272	0.0364611	0.31651	0.216115	1.07783	0.769199	0.522197	0.853154	0.802196	7.92049	8.19663	7.75644	8.20154	8.2778	7.94701	9.07491	9.18743	8.8047	8.58279	8.68046	8.14672	8.08803	8.1234	7.87265	8.13768	8.62298	7.95631
4772_at	4772	NFATC1	nuclear factor of activated T-cells, cytoplasmic, calcineurin-dependent 1	GO:0000790: nuclear chromatin, GO:0000980: RNA polymerase II distal enhancer sequence-specific DNA binding, GO:0001085: RNA polymerase II transcription factor binding, GO:0001205: RNA polymerase II distal enhancer sequence-specific DNA binding transcription factor activity involved in positive regulation of transcription, GO:0003700: sequence-specific DNA binding transcription factor activity, GO…	04310: Wnt signaling pathway, 04360: Axon guidance, 04370: VEGF signaling pathway, 04380: Osteoclast differentiation, 04650: Natural killer cell mediated cytotoxicity, 04660: T cell receptor signaling pathway, 04662: B cell receptor signaling pathway	2.09243	13.9581	0.00509356	0.0995335	0.0617011	1.20617	2.36996	0.141269	0.468673	0.354189	1.07691	1.86328	0.203451	0.525136	0.413266	1.04196	0.635039	0.590364	0.876314	0.834877	6.26719	6.45687	5.87059	6.67848	6.47895	6.56499	7.31865	7.39148	7.06802	6.67104	6.64619	6.71941	6.41496	6.61178	6.35324	6.51797	6.70133	6.65517
23187_at	23187	PHLDB1	pleckstrin homology-like domain, family B, member 1	GO:0005543: phospholipid binding		2.09187	3.31793	0.080078	0.244607	0.16759	1.08248	1.05795	0.400981	0.684235	0.592886	1.05319	1.99586	0.184068	0.507811	0.394358	1.20924	1.36541	0.305414	0.758376	0.672027	3.86966	3.92016	4.03865	3.79254	3.72528	3.95195	5.08941	5.34939	4.36461	3.81353	3.78068	4.09702	4.1782	3.88232	4.08812	4.38794	3.69542	4.13758
143098_at	143098	MPP7	membrane protein, palmitoylated 7 (MAGUK p55 subfamily member 7)	GO:0005515: protein binding, GO:0005912: adherens junction, GO:0005923: tight junction, GO:0009967: positive regulation of signal transduction, GO:0009967: positive regulation of signal transduction, GO:0019904: protein domain specific binding, GO:0030010: establishment of cell polarity, GO:0031334: positive regulation of protein complex assembly, GO:0031334: positive regulation of protein comple…		2.09106	67.5598	0.000219018	0.06697	0.0429594	2.71315	7.91882	0.0155754	0.33094	0.228935	1.08007	1.05427	0.40232	0.685334	0.592517	1.03713	0.224087	0.843499	0.957567	0.944115	7.26237	7.09934	7.53283	7.18486	7.3753	7.72451	8.30569	8.15323	8.6278	7.48544	7.40114	7.71072	8.323	8.70826	9.11941	7.4474	7.4905	7.45339
7100_at	7100	TLR5	toll-like receptor 5	GO:0002755: MyD88-dependent toll-like receptor signaling pathway, GO:0005149: interleukin-1 receptor binding, GO:0005622: intracellular, GO:0005886: plasma membrane, GO:0006954: inflammatory response, GO:0016021: integral to membrane, GO:0032757: positive regulation of interleukin-8 production, GO:0034123: positive regulation of toll-like receptor signaling pathway, GO:0045087: innate immune resp…	04620: Toll-like receptor signaling pathway, 05130: Pathogenic Escherichia coli infection	2.08987	9.44566	0.0110232	0.113046	0.0701114	-1.0905	-0.807206	0.504285	0.752767	0.676153	1.73599	1.81705	0.210849	0.532873	0.420442	-1.15686	-1.10527	0.384212	0.796157	0.722122	4.01293	3.71158	4.50716	4.29753	4.90363	4.68521	4.89181	4.73493	5.76901	4.51727	5.31223	6.12672	3.84276	3.89204	4.05123	3.96677	4.32476	4.85978
28981_at	28981	IFT81	intraflagellar transport 81 homolog (Chlamydomonas)	GO:0007275: multicellular organismal development, GO:0007283: spermatogenesis, GO:0009434: microtubule-based flagellum, GO:0030154: cell differentiation, GO:0030992: intraflagellar transport particle B		2.0875	4.39712	0.0480252	0.191585	0.126324	2.03891	54.852	0.000332199	0.301825	0.194085	1.44608	1.28879	0.326428	0.62807	0.526561	1.14991	0.539965	0.643303	0.892531	0.858188	2.62865	2.91447	3.47476	2.41991	3.14944	2.63158	4.0122	3.50208	4.57952	3.15319	2.73205	3.57796	3.63408	3.9269	4.53956	2.53825	2.83687	3.27225
8482_at	8482	SEMA7A	semaphorin 7A, GPI membrane anchor (John Milton Hagen blood group)	GO:0004872: receptor activity, GO:0005178: integrin binding, GO:0005515: protein binding, GO:0005886: plasma membrane, GO:0006954: inflammatory response, GO:0006955: immune response, GO:0007229: integrin-mediated signaling pathway, GO:0007411: axon guidance, GO:0009897: external side of plasma membrane, GO:0031225: anchored to membrane, GO:0045773: positive regulation of axon extension, GO:005072…	04360: Axon guidance	2.08725	3.4948	0.0730212	0.232326	0.157924	-1.01466	-0.246056	0.828587	0.929844	0.901718	1.07666	0.99136	0.42599	0.703815	0.614553	1.00121	-0.0479352	0.966124	0.990748	0.987165	4.93117	5.31243	5.18133	5.10677	5.37963	5.06849	5.8474	6.85094	5.73678	5.32091	5.26472	5.26577	5.07957	5.36308	4.88193	5.27147	5.21462	5.05509
6647_at	6647	SOD1	superoxide dismutase 1, soluble	GO:0000187: activation of MAPK activity, GO:0000303: response to superoxide, GO:0001541: ovarian follicle development, GO:0001819: positive regulation of cytokine production, GO:0001890: placenta development, GO:0001895: retina homeostasis, GO:0001975: response to amphetamine, GO:0002262: myeloid cell homeostasis, GO:0002576: platelet degranulation, GO:0004784: superoxide dismutase activity, GO:0…	04146: Peroxisome, 05014: Amyotrophic lateral sclerosis (ALS), 05016: Huntington's disease, 05020: Prion diseases	2.08687	8.97954	0.012176	0.116186	0.0720729	1.05864	1.42237	0.290862	0.60358	0.498143	1.09992	6.34785	0.0239296	0.287567	0.1932	1.00847	0.509512	0.661048	0.898857	0.867099	8.87969	8.94638	9.10794	9.01713	8.978	9.02055	10.0236	10.1888	9.86047	9.1128	9.17056	9.14277	9.0319	9.06516	9.0771	9.03714	8.94623	9.0677
54733_at	54733	SLC35F2	solute carrier family 35, member F2	GO:0003674: molecular_function, GO:0005575: cellular_component, GO:0006810: transport, GO:0008150: biological_process, GO:0016021: integral to membrane		2.0838	7.31896	0.0181612	0.131003	0.0824477	1.20731	5.27748	0.0340795	0.354408	0.248245	1.88281	67.0585	0.000222304	0.229172	0.149087	1.1499	2.69021	0.114853	0.653206	0.527689	5.52779	5.37301	5.39078	5.6327	5.50954	5.03668	6.64045	6.62524	6.16212	6.55212	6.39611	5.96896	5.69851	5.67118	5.73188	5.77632	5.61593	5.37979
83450_at	83450	LRRC48	leucine rich repeat containing 48	GO:0005737: cytoplasm		2.08254	4.54531	0.0451503	0.186922	0.122965	1.88653	3.83801	0.0616736	0.382119	0.269888	1.17641	7.23249	0.0185859	0.275772	0.184126	1.0898	1.74199	0.223634	0.713291	0.612398	3.43233	3.76337	3.51207	3.6333	3.35594	3.48857	4.76696	4.17842	4.77039	3.81603	3.58062	3.78213	3.9927	4.51545	4.83441	3.62076	3.51032	3.70904
64782_at	64782	AEN	apoptosis enhancing nuclease	GO:0003676: nucleic acid binding, GO:0004527: exonuclease activity, GO:0005654: nucleoplasm, GO:0005730: nucleolus, GO:0006915: apoptotic process, GO:0010212: response to ionizing radiation, GO:0042771: DNA damage response, signal transduction by p53 class mediator resulting in induction of apoptosis		2.08208	13.653	0.00532192	0.0995335	0.0617011	1.23921	3.79508	0.0629471	0.383007	0.270752	1.74453	7.04019	0.0195851	0.276921	0.184898	2.04766	6.83233	0.0207574	0.59899	0.453674	6.8148	6.91678	6.72731	6.92252	6.94891	6.83786	7.81132	8.12341	7.68566	7.49156	7.86767	7.73283	6.98369	7.21568	7.17435	7.65108	8.17202	7.9432
7158_at	7158	TP53BP1	tumor protein p53 binding protein 1	GO:0000724: double-strand break repair via homologous recombination, GO:0000777: condensed chromosome kinetochore, GO:0000781: chromosome, telomeric region, GO:0001102: RNA polymerase II activating transcription factor binding, GO:0001104: RNA polymerase II transcription cofactor activity, GO:0002039: p53 binding, GO:0003684: damaged DNA binding, GO:0005515: protein binding, GO:0005634: nucleus, …		2.08016	11.2712	0.00777986	0.105222	0.0651856	1.62226	4.26919	0.0507279	0.36975	0.259649	1.14976	1.82379	0.209748	0.531922	0.419281	1.05692	0.963835	0.436824	0.820587	0.756127	6.74826	6.89596	6.59171	6.40366	6.74019	6.50332	7.81755	7.73241	7.82831	6.79991	6.70086	6.71756	7.11029	7.73264	7.43619	6.49117	6.67436	6.70848
51382_at	51382	ATP6V1D	ATPase, H+ transporting, lysosomal 34kDa, V1 subunit D	GO:0005515: protein binding, GO:0005829: cytosol, GO:0006879: cellular iron ion homeostasis, GO:0008286: insulin receptor signaling pathway, GO:0015992: proton transport, GO:0016020: membrane, GO:0016471: vacuolar proton-transporting V-type ATPase complex, GO:0033572: transferrin transport, GO:0042626: ATPase activity, coupled to transmembrane movement of substances, GO:0055085: transmembrane tra…	00190: Oxidative phosphorylation, 01100: Metabolic pathways, 04145: Phagosome, 04966: Collecting duct acid secretion, 05110: Vibrio cholerae infection, 05120: Epithelial cell signaling in Helicobacter pylori infection, 05323: Rheumatoid arthritis	2.07901	9.41388	0.0110965	0.113369	0.0703464	1.80051	30.6978	0.00105949	0.330573	0.222296	1.16563	3.32324	0.0798521	0.385787	0.276486	1.15147	2.40488	0.138	0.669967	0.551419	5.54138	5.78252	5.70751	5.96775	5.94247	5.89594	6.56552	6.64969	6.95797	6.31657	6.10524	6.03861	6.34133	6.63054	6.60315	6.13161	5.99586	6.2705
124935_at	124935	SLC43A2	solute carrier family 43, member 2	GO:0005886: plasma membrane, GO:0006811: ion transport, GO:0006865: amino acid transport, GO:0015179: L-amino acid transmembrane transporter activity, GO:0016021: integral to membrane, GO:0055085: transmembrane transport		2.07869	3.98062	0.0577017	0.207474	0.138139	1.18474	2.72222	0.112604	0.437911	0.324145	1.62138	3.9466	0.0586147	0.351871	0.247142	1.5169	4.04683	0.0559833	0.617712	0.482432	4.52702	5.0488	4.6782	4.53966	4.18869	4.589	5.99975	6.01055	5.27555	5.42174	5.00301	4.92546	4.88013	5.11514	4.97669	5.05535	5.10874	4.88628
8936_at	8936	WASF1	WAS protein family, member 1	GO:0003779: actin binding, GO:0005739: mitochondrion, GO:0005741: mitochondrial outer membrane, GO:0005856: cytoskeleton, GO:0006461: protein complex assembly, GO:0006928: cellular component movement, GO:0015629: actin cytoskeleton, GO:0030027: lamellipodium, GO:0030041: actin filament polymerization	04520: Adherens junction, 04666: Fc gamma R-mediated phagocytosis, 04810: Regulation of actin cytoskeleton, 05100: Bacterial invasion of epithelial cells, 05131: Shigellosis	2.07784	6.23711	0.0247554	0.145245		1.21755	1.31965	0.317759	0.625237		1.15953	1.14161	0.371875	0.662977		1.26489	5.11828	0.0361173	0.606797		2.82609	3.03735	3.20591	3.08302	2.62716	3.01498	4.26785	3.99894	3.85623	2.94443	3.10008	3.25654	3.15884	3.59811	3.08279	3.49475	3.01835	3.22027
6385_at	6385	SDC4	syndecan 4	GO:0001657: ureteric bud development, GO:0001968: fibronectin binding, GO:0005080: protein kinase C binding, GO:0005515: protein binding, GO:0005576: extracellular region, GO:0005887: integral to plasma membrane, GO:0005925: focal adhesion, GO:0008092: cytoskeletal protein binding, GO:0008150: biological_process, GO:0009986: cell surface, GO:0043034: costamere, GO:0045121: membrane raft, GO:00458…	04512: ECM-receptor interaction, 04514: Cell adhesion molecules (CAMs), 05144: Malaria	2.07747	2.98386	0.0963566	0.269609	0.187636	1.22214	2.33426	0.144723	0.472387	0.35748	1.43193	1.38025	0.301538	0.609698	0.503835	1.18556	2.32557	0.145581	0.671405	0.554789	4.43172	4.19267	4.5125	4.46297	4.80336	4.3795	5.3028	5.85812	4.81266	5.3418	5.46334	4.18992	4.59976	4.77928	4.57072	4.74639	5.19249	4.42217
115361_at	115361	GBP4	guanylate binding protein 4	GO:0003924: GTPase activity, GO:0005525: GTP binding, GO:0005737: cytoplasm		2.07693	3.07452	0.0915022	0.262701	0.181732	-1.43301	-2.46457	0.13265	0.459771	0.346027	2.05416	3.20872	0.0849349	0.395011	0.284234	-1.0652	-0.891384	0.466778	0.832997	0.772316	7.59628	8.90601	8.09196	8.40642	10.0183	8.32117	8.55887	9.34652	9.64036	9.72557	10.3885	9.56894	7.45356	7.98851	7.48869	8.12685	10.1242	8.19514
10765_at	10765	KDM5B	lysine (K)-specific demethylase 5B	GO:0003677: DNA binding, GO:0003700: sequence-specific DNA binding transcription factor activity, GO:0003714: transcription corepressor activity, GO:0005515: protein binding, GO:0005634: nucleus, GO:0005730: nucleolus, GO:0006351: transcription, DNA-dependent, GO:0006355: regulation of transcription, DNA-dependent, GO:0008270: zinc ion binding, GO:0016702: oxidoreductase activity, acting on singl…		2.07663	26.5861	0.00141179	0.0820221	0.0516152	1.31199	2.99039	0.095995	0.419596	0.307166	1.53279	13.7919	0.00521606	0.256259	0.169316	1.11057	1.61079	0.248527	0.725324	0.631465	7.73557	7.41747	7.02877	7.37483	7.02563	6.80071	8.7481	8.43202	8.16114	7.99586	7.56028	7.4894	7.97362	7.68622	7.66271	7.35954	7.18033	7.09827
23481_at	23481	PES1	pescadillo ribosomal biogenesis factor 1	GO:0000089: mitotic metaphase, GO:0000463: maturation of LSU-rRNA from tricistronic rRNA transcript (SSU-rRNA, 5.8S rRNA, LSU-rRNA), GO:0000466: maturation of 5.8S rRNA from tricistronic rRNA transcript (SSU-rRNA, 5.8S rRNA, LSU-rRNA), GO:0000793: condensed chromosome, GO:0005515: protein binding, GO:0005654: nucleoplasm, GO:0005730: nucleolus, GO:0006364: rRNA processing, GO:0007000: nucleolus o…		2.07593	9.98763	0.00987652	0.110125	0.0682717	-1.02736	-0.464699	0.68783	0.858911	0.808711	1.41722	11.3086	0.00772907	0.256259	0.169316	1.08569	0.717527	0.547537	0.863119	0.815229	5.64926	5.35964	5.51041	5.75863	5.65494	5.51047	6.55395	6.65434	6.43822	6.17869	6.22755	6.02292	5.2385	5.5875	5.50575	5.55021	5.72375	5.93563
6777_at	6777	STAT5B	signal transducer and activator of transcription 5B	GO:0000255: allantoin metabolic process, GO:0000979: RNA polymerase II core promoter sequence-specific DNA binding, GO:0001553: luteinization, GO:0001666: response to hypoxia, GO:0001779: natural killer cell differentiation, GO:0001889: liver development, GO:0003690: double-stranded DNA binding, GO:0003700: sequence-specific DNA binding transcription factor activity, GO:0004871: signal transducer…	04012: ErbB signaling pathway, 04062: Chemokine signaling pathway, 04630: Jak-STAT signaling pathway, 05200: Pathways in cancer, 05220: Chronic myeloid leukemia, 05221: Acute myeloid leukemia	2.07557	13.4213	0.00550571	0.0995335	0.0617011	1.10537	2.30968	0.147169	0.475211	0.359734	-1.12178	-1.85403	0.204903	0.526295	0.414522	-1.05438	-1.07018	0.39657	0.801303	0.730258	8.76795	8.69815	8.61897	8.86737	8.81263	8.73051	9.74667	9.90346	9.58255	8.70813	8.46296	8.72191	9.02665	8.74863	8.73546	8.88204	8.78547	8.50228
1662_at	1662	DDX10	DEAD (Asp-Glu-Ala-Asp) box polypeptide 10	GO:0003723: RNA binding, GO:0003724: RNA helicase activity, GO:0005524: ATP binding, GO:0008026: ATP-dependent helicase activity		2.07505	8.20788	0.014521	0.122589	0.0765776	-1.33039	-4.13081	0.0539091	0.372723	0.261785	1.20292	5.41979	0.0323982	0.307506	0.208961	1.01467	0.277135	0.807694	0.945936	0.928215	7.73799	7.70602	8.07978	7.65003	7.7242	7.64134	8.83795	8.96235	8.83919	8.01576	7.916	7.87772	7.23709	7.48862	7.54068	7.67734	7.60034	7.78822
151195_at	151195	CCNYL1	cyclin Y-like 1	GO:0000079: regulation of cyclin-dependent protein kinase activity, GO:0019901: protein kinase binding		2.07457	5.09114	0.0364825	0.17141	0.111167	1.05944	1.87216	0.202069	0.527502	0.415369	1.21065	5.96608	0.0269634	0.293362	0.197441	-1.01098	-0.239145	0.833266	0.954403	0.939711	5.55112	5.71125	5.64588	5.3556	5.47104	5.43415	6.69241	7.01365	6.27959	5.75323	5.674	5.65268	5.6651	5.84784	5.64126	5.39778	5.56027	5.23981
1493_at	1493	CTLA4	cytotoxic T-lymphocyte-associated protein 4	GO:0005515: protein binding, GO:0005794: Golgi apparatus, GO:0005886: plasma membrane, GO:0005887: integral to plasma membrane, GO:0006955: immune response, GO:0006974: response to DNA damage stimulus, GO:0009897: external side of plasma membrane, GO:0030889: negative regulation of B cell proliferation, GO:0031295: T cell costimulation, GO:0043065: positive regulation of apoptotic process, GO:004…	04514: Cell adhesion molecules (CAMs), 04660: T cell receptor signaling pathway, 05320: Autoimmune thyroid disease, 05323: Rheumatoid arthritis	2.07387	8.51356	0.0135177	0.120183	0.0747672	1.09701	1.22152	0.346333	0.646738	0.547203	1.40492	3.89655	0.0599964	0.354314	0.24917	1.01393	0.336011	0.768839	0.93415	0.913396	6.21693	6.55696	6.0877	5.72464	6.19413	5.94167	7.12879	7.48389	7.37392	6.20484	6.88738	6.2082	6.21095	6.61165	6.41715	5.7931	6.10505	6.0163
83667_at	83667	SESN2	sestrin 2	GO:0005634: nucleus, GO:0005737: cytoplasm, GO:0007050: cell cycle arrest	04115: p53 signaling pathway	2.07293	7.75147	0.0162387	0.127033	0.0797129	1.14997	1.16477	0.364253	0.658019	0.56141	2.05724	10.1214	0.00962087	0.262676	0.174831	1.42578	3.80449	0.0626645	0.617712	0.482432	5.73661	5.72736	5.13688	6.02207	5.73591	5.19957	6.66175	6.6129	6.44282	6.95917	6.66138	6.43697	6.02795	5.60006	5.52709	6.48028	6.03167	5.94458
4534_at	4534	MTM1	myotubularin 1	GO:0001726: ruffle, GO:0004438: phosphatidylinositol-3-phosphatase activity, GO:0004721: phosphoprotein phosphatase activity, GO:0004725: protein tyrosine phosphatase activity, GO:0005737: cytoplasm, GO:0005770: late endosome, GO:0005886: plasma membrane, GO:0006470: protein dephosphorylation, GO:0008333: endosome to lysosome transport, GO:0015031: protein transport, GO:0019215: intermediate fila…		2.07084	14.1115	0.0049842	0.0992065	0.061629	1.07126	1.98324	0.185804	0.512037	0.399216	1.03632	0.462623	0.689089	0.860816	0.811797	-1.15131	-6.85108	0.0206475	0.598361	0.453544	7.70723	7.64291	7.84913	7.82871	8.05232	7.88825	8.61986	8.70082	9.01786	8.0523	8.07354	7.77814	7.71373	7.75385	8.02461	7.5711	7.8531	7.73341
[truncated: 23,182 more rows]
