# Supplementary material for: Cell engineering with microfluidic squeezing preserves functionality of primary immune cells in vivo
Source: Proc Natl Acad Sci U S A. 2018 Oct 31;115(46):E10907–14. doi: 10.1073/pnas.1809671115 (PMC6243275; doi:10.1073/pnas.1809671115)
Supplement: Supplementary File [file pnas.1809671115.sd02.xlsx]

## Sheet: sheet 2
						t tests on LME models within 6hr treatment groups										t tests on LME models within 24hr treatment groups										log2 (expression)
						6 hrs, EP vs control					6 hrs, SQZ vs control					24 hrs, EP vs control					24 hrs, SQZ vs control					colors scaled by donor, then centered to timepoint mean, then scaled by s.d. across all samples
Brainarray probeset ID	Entrez Gene ID	Symbol	Description	GO Term(s)	KEGG Pathway(s)	fold change	t	p	FDR q (all)	FDR q (filtered)	fold change	t	p	FDR q (all)	FDR q (filtered)	fold change	t	p	FDR q (all)	FDR q (filtered)	fold change	t	p	FDR q (all)	FDR q (filtered)	D1 6hrs control	D2 6hrs control	D3 6hrs control	D1 24hrs control	D2 24hrs control	D3 24hrs control	D1 6hrs EP	D2 6hrs EP	D3 6hrs EP	D1 24hrs EP	D2 24hrs EP	D3 24hrs EP	D1 6hrs SQZ	D2 6hrs SQZ	D3 6hrs SQZ	D1 24hrs SQZ	D2 24hrs SQZ	D3 24hrs SQZ
245972_at	245972	ATP6V0D2	ATPase, H+ transporting, lysosomal 38kDa, V0 subunit d2	GO:0005515: protein binding, GO:0005769: early endosome, GO:0006879: cellular iron ion homeostasis, GO:0008286: insulin receptor signaling pathway, GO:0010008: endosome membrane, GO:0015078: hydrogen ion transmembrane transporter activity, GO:0015991: ATP hydrolysis coupled proton transport, GO:0016020: membrane, GO:0016324: apical plasma membrane, GO:0016471: vacuolar proton-transporting V-type …	00190: Oxidative phosphorylation, 01100: Metabolic pathways, 04142: Lysosome, 04145: Phagosome, 04966: Collecting duct acid secretion, 05110: Vibrio cholerae infection, 05120: Epithelial cell signaling in Helicobacter pylori infection, 05323: Rheumatoid arthritis	21.6651	31.2048	0.00102539	0.130202	0.0799942	1.30171	1.59267	0.252243	0.94367	0.906818	1.27722	26.1213	0.00146237	0.337556	0.221508	1.00628	0.0831107	0.941333	0.990114	0.989423	2.45168	1.96031	2.20054	2.07575	2.1062	1.92401	6.59249	6.51126	6.78033	2.43768	2.4766	2.25031	2.33348	2.81259	2.43741	2.00467	2.03647	2.07988
2153_at	2153	F5	coagulation factor V (proaccelerin, labile factor)	GO:0002576: platelet degranulation, GO:0005507: copper ion binding, GO:0005515: protein binding, GO:0005576: extracellular region, GO:0005576: extracellular region, GO:0005615: extracellular space, GO:0005886: plasma membrane, GO:0007155: cell adhesion, GO:0007596: blood coagulation, GO:0008015: blood circulation, GO:0030168: platelet activation, GO:0031093: platelet alpha granule lumen	04610: Complement and coagulation cascades	12.7699	25.3787	0.001549	0.130202	0.0799942	1.29164	3.79486	0.0629535	0.942805	0.868317	1.27874	4.59659	0.0442138	0.432648	0.316865	1.07818	1.07343	0.395405	0.888104	0.885512	1.88661	2.11468	2.00952	2.07746	1.87793	2.24215	5.8575	5.41789	5.68288	2.4479	2.34983	2.45196	2.46459	2.3948	2.23337	2.08335	2.17051	2.25025
831_at	831	CAST	calpastatin	GO:0004866: endopeptidase inhibitor activity, GO:0005515: protein binding, GO:0010859: calcium-dependent cysteine-type endopeptidase inhibitor activity, GO:0010951: negative regulation of endopeptidase activity		2.58665	101.183	9.76604e-05	0.127634	0.0764362	1.34712	6.4416	0.0232621	0.942805	0.797379	1.02839	0.944613	0.444566	0.733801	0.659817	1.00584	0.108781	0.923306	0.986166	0.986433	7.13722	7.07024	6.91646	7.03314	7.04147	6.82641	8.51711	8.41457	8.30511	7.08944	7.00179	6.92738	7.44767	7.4726	7.48165	7.07713	6.93587	6.90657
4609_at	4609	MYC	v-myc myelocytomatosis viral oncogene homolog (avian)	GO:0000122: negative regulation of transcription from RNA polymerase II promoter, GO:0000165: MAPK cascade, GO:0001658: branching involved in ureteric bud morphogenesis, GO:0002053: positive regulation of mesenchymal cell proliferation, GO:0003677: DNA binding, GO:0003677: DNA binding, GO:0003700: sequence-specific DNA binding transcription factor activity, GO:0005515: protein binding, GO:0005634…	04010: MAPK signaling pathway, 04012: ErbB signaling pathway, 04110: Cell cycle, 04310: Wnt signaling pathway, 04350: TGF-beta signaling pathway, 04630: Jak-STAT signaling pathway, 05200: Pathways in cancer, 05210: Colorectal cancer, 05213: Endometrial cancer, 05216: Thyroid cancer, 05219: Bladder cancer, 05220: Chronic myeloid leukemia, 05221: Acute myeloid leukemia, 05222: Small cell lung cancer	-2.42946	-40.6709	0.000604001	0.130202	0.0799942	-1.08478	-2.52039	0.127907	0.942805	0.886658	-1.11308	-3.41109	0.0762443	0.468927	0.351108	-1.04031	-3.94023	0.0587881	0.862696	0.858817	9.62576	9.58086	9.71787	9.79401	9.86457	9.70333	8.3417	8.35541	8.3834	9.66653	9.61906	9.60834	9.57037	9.50829	9.48724	9.74415	9.82808	9.61821
2012_at	2012	EMP1	epithelial membrane protein 1	GO:0005886: plasma membrane, GO:0007275: multicellular organismal development, GO:0008283: cell proliferation, GO:0008544: epidermis development, GO:0016021: integral to membrane, GO:0016049: cell growth		13.2276	27.3604	0.00133317	0.130202	0.0799942	3.32486	7.95655	0.0154314	0.942805	0.796725	1.42319	5.33716	0.0333592	0.411355	0.295916	-1.03176	-0.403971	0.725336	0.951547	0.951652	5.17902	5.09109	5.28949	4.47869	4.7818	5.18518	8.62142	8.95635	9.12124	5.01088	5.43154	5.51236	6.46067	6.93952	7.26854	4.43616	4.97136	4.85653
7804_at	7804	LRP8	low density lipoprotein receptor-related protein 8, apolipoprotein e receptor	GO:0000122: negative regulation of transcription from RNA polymerase II promoter, GO:0004888: transmembrane signaling receptor activity, GO:0005509: calcium ion binding, GO:0005515: protein binding, GO:0005576: extracellular region, GO:0005886: plasma membrane, GO:0005901: caveola, GO:0006508: proteolysis, GO:0006629: lipid metabolic process, GO:0006897: endocytosis, GO:0007165: signal transducti…		-1.61503	-31.2005	0.00102567	0.130202	0.0799942	-1.04094	-1.87207	0.202084	0.943537	0.889788	-1.07265	-3.42763	0.0755913	0.468187	0.350219	-1.02365	-1.45547	0.282801	0.871504	0.876701	7.82709	7.78091	7.77991	7.74972	7.76939	7.86373	7.07567	7.10525	7.13038	7.70582	7.65016	7.72148	7.6843	7.77712	7.74909	7.72804	7.76821	7.78429
8826_at	8826	IQGAP1	IQ motif containing GTPase activating protein 1	GO:0005095: GTPase inhibitor activity, GO:0005096: GTPase activator activity, GO:0005099: Ras GTPase activator activity, GO:0005509: calcium ion binding, GO:0005515: protein binding, GO:0005516: calmodulin binding, GO:0005634: nucleus, GO:0005737: cytoplasm, GO:0005874: microtubule, GO:0005884: actin filament, GO:0005886: plasma membrane, GO:0006112: energy reserve metabolic process, GO:0007165: …	04520: Adherens junction, 04810: Regulation of actin cytoskeleton	2.02307	30.9601	0.00104164	0.130202	0.0799942	1.34667	5.71543	0.0292751	0.942805	0.819441	-1.07205	-5.74682	0.0289699	0.405875	0.291396	1.02131	2.42535	0.136132	0.862696	0.858817	8.92256	8.97775	8.86946	8.76996	8.94587	8.93961	9.92121	9.93977	9.9556	8.68823	8.86142	8.80406	9.20123	9.49787	9.3475	8.81276	8.95119	8.98244
8202_at	8202	NCOA3	nuclear receptor coactivator 3	GO:0003682: chromatin binding, GO:0003713: transcription coactivator activity, GO:0003713: transcription coactivator activity, GO:0003713: transcription coactivator activity, GO:0004402: histone acetyltransferase activity, GO:0004871: signal transducer activity, GO:0005515: protein binding, GO:0005634: nucleus, GO:0005654: nucleoplasm, GO:0005737: cytoplasm, GO:0005794: Golgi apparatus, GO:000635…		2.15736	69.7218	0.00020565	0.127634	0.0764362	1.16274	10.1048	0.00965206	0.942805	0.796725	1.15311	4.03844	0.0561971	0.446292	0.328548	-1.00725	-0.287499	0.800783	0.966973	0.966575	7.53634	7.57828	7.58557	7.5895	7.6904	7.83109	8.64261	8.71622	8.66863	7.86401	7.92115	7.93717	7.74814	7.83512	7.76854	7.56023	7.75556	7.76057
9871_at	9871	SEC24D	SEC24 family, member D (S. cerevisiae)	GO:0000139: Golgi membrane, GO:0002474: antigen processing and presentation of peptide antigen via MHC class I, GO:0003674: molecular_function, GO:0005789: endoplasmic reticulum membrane, GO:0005829: cytosol, GO:0006886: intracellular protein transport, GO:0006888: ER to Golgi vesicle-mediated transport, GO:0006888: ER to Golgi vesicle-mediated transport, GO:0008270: zinc ion binding, GO:0012507:…	04141: Protein processing in endoplasmic reticulum	2.19052	18.7571	0.00283024	0.133698	0.0821641	1.05902	3.35674	0.0784481	0.942805	0.87762	1.01894	0.488496	0.67351	0.857982	0.815164	-1.01138	-1.92022	0.194807	0.862696	0.858817	7.74245	7.86774	7.86748	7.82156	7.84971	7.94374	8.85209	9.10895	8.90288	7.89682	7.95228	7.83839	7.77579	7.97678	7.97203	7.81822	7.8173	7.93038
56919_at	56919	DHX33	DEAH (Asp-Glu-Ala-His) box polypeptide 33	GO:0000182: rDNA binding, GO:0005524: ATP binding, GO:0005654: nucleoplasm, GO:0005730: nucleolus, GO:0008026: ATP-dependent helicase activity, GO:0033613: activating transcription factor binding, GO:0045943: positive regulation of transcription from RNA polymerase I promoter		-2.03092	-57.6932	0.0003003	0.127634	0.0764362	-1.15599	-13.562	0.00539301	0.936384	0.776884	-1.05133	-1.39949	0.296604	0.637824	0.546326	-1.05729	-2.78515	0.108361	0.862696	0.858817	7.85669	7.78465	7.93259	7.71776	7.80966	7.76296	6.81841	6.74285	6.94563	7.74487	7.72465	7.59771	7.67617	7.57065	7.69923	7.69792	7.65797	7.69034
5023_at	5023	P2RX1	purinergic receptor P2X, ligand-gated ion channel, 1	GO:0001614: purinergic nucleotide receptor activity, GO:0002554: serotonin secretion by platelet, GO:0003056: regulation of vascular smooth muscle contraction, GO:0004931: extracellular ATP-gated cation channel activity, GO:0005261: cation channel activity, GO:0005262: calcium channel activity, GO:0005524: ATP binding, GO:0005886: plasma membrane, GO:0005887: integral to plasma membrane, GO:00068…	04020: Calcium signaling pathway, 04080: Neuroactive ligand-receptor interaction	-1.51513	-8.39924	0.0138805	0.164404	0.102913	1.01271	0.213704	0.850585	0.99308	0.989377	1.29825	10.9321	0.00826388	0.394303	0.277145	1.03973	1.28001	0.328948	0.881148	0.883211	9.34458	9.32259	9.52777	9.44124	9.54716	9.54916	8.70031	8.85927	8.82619	9.87764	9.86457	9.92258	9.27671	9.47528	9.48744	9.61079	9.53978	9.54855
9188_at	9188	DDX21	DEAD (Asp-Glu-Ala-Asp) box helicase 21	GO:0003723: RNA binding, GO:0004004: ATP-dependent RNA helicase activity, GO:0005524: ATP binding, GO:0005634: nucleus, GO:0005730: nucleolus		-1.76683	-11.1201	0.00799016	0.148882	0.0927288	-1.1131	-6.53062	0.0226535	0.942805	0.796725	-1.02072	-2.44438	0.134427	0.516619	0.406725	-1.04901	-1.88077	0.200743	0.862696	0.858817	9.48484	9.34465	9.27508	9.3601	9.3402	9.3017	8.58302	8.44803	8.5984	9.35468	9.29762	9.26064	9.28241	9.21289	9.14436	9.36403	9.24072	9.18724
26136_at	26136	TES	testis derived transcript (3 LIM domains)	GO:0005634: nucleus, GO:0005737: cytoplasm, GO:0005886: plasma membrane, GO:0005925: focal adhesion, GO:0008270: zinc ion binding, GO:0008285: negative regulation of cell proliferation, GO:0030054: cell junction, GO:0043234: protein complex		1.94189	15.5566	0.00410664	0.135792	0.0838762	1.07392	3.485	0.073388	0.942805	0.87762	-1.06586	-1.7322	0.225377	0.588913	0.48862	-1.04905	-1.92841	0.193604	0.862696	0.858817	8.34408	8.51551	8.51908	8.4215	8.53799	8.64379	9.44767	9.41455	9.37664	8.37441	8.50525	8.44149	8.39005	8.63161	8.66387	8.34937	8.5319	8.51203
255394_at	255394	TCP11L2	t-complex 11 (mouse)-like 2			7.86872	24.4007	0.00167534	0.130202	0.0799942	1.53885	4.09788	0.054709	0.942805	0.852851	1.8692	6.98174	0.0199046	0.405875	0.288233	1.17214	1.94154	0.191696	0.862696	0.858817	4.91545	4.38605	4.59395	4.80458	4.99236	5.0537	7.64709	7.52505	7.62163	5.9884	5.64133	5.87563	5.33308	5.28407	5.09712	5.27725	5.0054	5.21675
1831_at	1831	TSC22D3	TSC22 domain family, member 3	GO:0000122: negative regulation of transcription from RNA polymerase II promoter, GO:0003700: sequence-specific DNA binding transcription factor activity, GO:0005634: nucleus, GO:0005737: cytoplasm, GO:0006355: regulation of transcription, DNA-dependent, GO:0006916: anti-apoptosis, GO:0006970: response to osmotic stress, GO:0007589: body fluid secretion, GO:0043426: MRF binding, GO:0048642: negat…		3.48557	25.9007	0.00148733	0.130202	0.0799942	1.18345	2.46425	0.132679	0.942805	0.887992	1.28575	4.8713	0.0396519	0.427949	0.310702	1.03687	0.635525	0.590103	0.926092	0.928041	4.4491	4.4057	4.44612	4.35324	4.19662	4.2259	6.0992	6.26955	6.32519	4.58968	4.53732	4.72445	4.49382	4.69701	4.81919	4.38821	4.38242	4.14981
23376_at	23376	UFL1	UFM1-specific ligase 1	GO:0005515: protein binding, GO:0005634: nucleus, GO:0005737: cytoplasm, GO:0005783: endoplasmic reticulum, GO:0031397: negative regulation of protein ubiquitination, GO:0032088: negative regulation of NF-kappaB transcription factor activity, GO:0071568: UFM1 conjugating enzyme activity, GO:0071569: protein ufmylation		1.54576	15.5251	0.00412323	0.135792	0.0838762	1.08937	6.39479	0.023592	0.942805	0.797379	1.02277	1.56942	0.257115	0.611232	0.515219	-1.03697	-12.8665	0.00598642	0.862696	0.858817	7.77666	7.84244	7.68736	7.7321	7.73347	7.62922	8.43917	8.38905	8.35984	7.80219	7.76026	7.62889	7.90622	7.99545	7.77451	7.6721	7.68241	7.58313
5198_at	5198	PFAS	phosphoribosylformylglycinamidine synthase	GO:0004642: phosphoribosylformylglycinamidine synthase activity, GO:0005524: ATP binding, GO:0005737: cytoplasm, GO:0005829: cytosol, GO:0006144: purine nucleobase metabolic process, GO:0006189: 'de novo' IMP biosynthetic process, GO:0006189: 'de novo' IMP biosynthetic process, GO:0006541: glutamine metabolic process, GO:0009168: purine ribonucleoside monophosphate biosynthetic process, GO:004428…	00230: Purine metabolism, 01100: Metabolic pathways	-2.06067	-23.4809	0.0018088	0.130202	0.0799942	-1.14403	-8.28893	0.0142444	0.942805	0.796725	-1.17224	-5.20742	0.0349548	0.416548	0.300058	-1.03607	-0.81484	0.500762	0.905729	0.905038	7.83611	7.80513	7.83056	7.77424	7.71064	7.85294	6.69943	6.78956	6.84891	7.60321	7.50699	7.53577	7.61741	7.5879	7.68298	7.82622	7.70346	7.64175
85458_at	85458	DIXDC1	DIX domain containing 1	GO:0003779: actin binding, GO:0004871: signal transducer activity, GO:0005515: protein binding, GO:0005829: cytosol, GO:0005925: focal adhesion, GO:0005938: cell cortex, GO:0007049: cell cycle, GO:0019904: protein domain specific binding, GO:0021695: cerebellar cortex development, GO:0021799: cerebral cortex radially oriented cell migration, GO:0021869: forebrain ventricular zone progenitor cell …		2.10042	10.7256	0.00858103	0.150517	0.093686	1.27992	4.05512	0.0557736	0.942805	0.857025	-1.14347	-20.5528	0.00235896	0.340153	0.230323	1.03055	0.536682	0.645198	0.939212	0.941415	5.6789	5.35235	5.47288	5.41308	5.26603	5.41034	6.5228	6.61198	6.55149	5.21411	5.0597	5.2352	5.90873	5.87074	5.77702	5.44962	5.45647	5.29771
53373_at	53373	TPCN1	two pore segment channel 1	GO:0005244: voltage-gated ion channel activity, GO:0005515: protein binding, GO:0005765: lysosomal membrane, GO:0010008: endosome membrane, GO:0016021: integral to membrane, GO:0042802: identical protein binding, GO:0072345: NAADP-sensitive calcium-release channel activity		-2.43263	-14.4486	0.00475599	0.138603	0.085816	-1.28653	-4.43705	0.0472248	0.942805	0.849382	1.04933	2.0946	0.171217	0.54756	0.442551	1.00263	-0.00813789	0.994246	0.998855	0.99895	6.09674	6.22064	6.31365	6.11713	6.26999	6.19844	4.79389	5.09386	4.87912	6.18792	6.39447	6.20932	5.86413	5.91991	5.73354	6.12669	6.12557	6.33134
4131_at	4131	MAP1B	microtubule-associated protein 1B	GO:0001578: microtubule bundle formation, GO:0003779: actin binding, GO:0005198: structural molecule activity, GO:0005515: protein binding, GO:0005829: cytosol, GO:0005874: microtubule, GO:0005875: microtubule associated complex, GO:0005886: plasma membrane, GO:0007026: negative regulation of microtubule depolymerization, GO:0007416: synapse assembly, GO:0007417: central nervous system developmen…		12.0987	33.8375	0.000872237	0.130202	0.0799942	1.50693	4.1623	0.0531601	0.942805	0.852851	1.71203	9.22804	0.0115402	0.405875	0.284316	1.06384	0.328277	0.773885	0.962163	0.961088	3.73313	3.68536	3.09103	3.12563	3.12042	3.61596	7.32684	7.08835	6.86136	3.91575	4.02546	4.23353	4.09653	4.21812	3.92909	3.44036	3.35922	3.23465
4643_at	4643	MYO1E	myosin IE	GO:0000146: microfilament motor activity, GO:0001570: vasculogenesis, GO:0001701: in utero embryonic development, GO:0003094: glomerular filtration, GO:0003774: motor activity, GO:0005515: protein binding, GO:0005516: calmodulin binding, GO:0005524: ATP binding, GO:0005737: cytoplasm, GO:0005856: cytoskeleton, GO:0005911: cell-cell junction, GO:0005912: adherens junction, GO:0006897: endocytosis,…		1.98719	25.4494	0.00154043	0.130202	0.0799942	1.05997	7.80123	0.0160372	0.942805	0.796725	-1.02039	-2.06984	0.174323	0.551419	0.446238	1.0978	1.83553	0.20785	0.863175	0.858817	5.33376	5.37091	5.45424	5.12813	5.36255	5.24116	6.40429	6.35071	6.37199	5.0777	5.32765	5.23871	5.4022	5.44967	5.55886	5.38638	5.4863	5.25237
2059_at	2059	EPS8	epidermal growth factor receptor pathway substrate 8	GO:0005070: SH3/SH2 adaptor activity, GO:0005515: protein binding, GO:0007165: signal transduction, GO:0007173: epidermal growth factor receptor signaling pathway, GO:0008283: cell proliferation		6.16799	24.2872	0.00169099	0.130202	0.0799942	1.96196	5.34801	0.0332305	0.942805	0.833355	1.29827	4.40413	0.0478833	0.435182	0.318602	-1.01641	-0.348251	0.760892	0.959494	0.958294	4.42493	4.12497	4.28808	4.31097	4.37548	4.25459	6.77533	6.90679	6.99452	4.63932	4.90996	4.50655	4.91773	5.41869	5.30751	4.41345	4.36305	4.08084
84549_at	84549	MAK16	MAK16 homolog (S. cerevisiae)	GO:0005730: nucleolus		-1.69996	-36.977	0.000730567	0.130202	0.0799942	-1.09632	-2.23223	0.155261	0.942805	0.887992	-1.04376	-38.3842	0.000678037	0.309112	0.192851	-1.07725	-3.05693	0.0924165	0.862696	0.858817	8.5477	8.2947	8.42444	8.50845	8.39802	8.38875	7.74125	7.55608	7.67212	8.44758	8.33309	8.32916	8.36156	8.28014	8.21942	8.34179	8.35365	8.2751
80256_at	80256	FAM214B	family with sequence similarity 214, member B	GO:0005634: nucleus		2.29289	61.8526	0.000261284	0.127634	0.0764362	1.20554	4.88924	0.0393783	0.942805	0.833355	1.21259	18.8642	0.00279833	0.340153	0.230323	1.0092	0.758109	0.527539	0.913196	0.915286	6.31021	6.29882	6.28451	6.48402	6.30987	6.37102	7.51885	7.52181	7.44361	6.7719	6.60689	6.61998	6.56507	6.47137	6.65898	6.52832	6.29506	6.38054
4000_at	4000	LMNA	lamin A/C	GO:0005198: structural molecule activity, GO:0005198: structural molecule activity, GO:0005515: protein binding, GO:0005634: nucleus, GO:0005635: nuclear envelope, GO:0005635: nuclear envelope, GO:0005638: lamin filament, GO:0005638: lamin filament, GO:0005652: nuclear lamina, GO:0005654: nucleoplasm, GO:0005737: cytoplasm, GO:0005882: intermediate filament, GO:0006915: apoptotic process, GO:0006…	05410: Hypertrophic cardiomyopathy (HCM), 05412: Arrhythmogenic right ventricular cardiomyopathy (ARVC), 05414: Dilated cardiomyopathy	5.25785	14.8812	0.00448533	0.136728	0.0844413	2.99347	16.9747	0.00345258	0.930492	0.768841	1.38602	4.80503	0.0406869	0.430072	0.312229	1.07121	0.667331	0.573251	0.922921	0.923757	6.32279	6.28913	6.80446	6.38109	6.32771	6.55397	8.71191	8.9364	8.89883	6.74948	6.98532	6.92098	7.88628	8.03156	8.22602	6.35288	6.70564	6.4547
23022_at	23022	PALLD	palladin, cytoskeletal associated protein	GO:0001726: ruffle, GO:0003779: actin binding, GO:0005515: protein binding, GO:0005634: nucleus, GO:0005884: actin filament, GO:0005925: focal adhesion, GO:0007010: cytoskeleton organization, GO:0030018: Z disc, GO:0030027: lamellipodium, GO:0051371: muscle alpha-actinin binding		2.40382	13.408	0.00551653	0.142103	0.0884032	1.45564	5.76766	0.0287698	0.942805	0.817931	-1.02466	-0.594568	0.612436	0.825645	0.77595	-1.09833	-2.20839	0.157875	0.862696	0.858817	4.53125	4.82064	4.61902	4.85955	4.65343	4.74601	5.75534	5.93752	6.0555	4.64758	4.77332	4.7136	5.14534	5.1696	5.26305	4.5789	4.61458	4.64869
490_at	490	ATP2B1	ATPase, Ca++ transporting, plasma membrane 1	GO:0005388: calcium-transporting ATPase activity, GO:0005515: protein binding, GO:0005516: calmodulin binding, GO:0005524: ATP binding, GO:0005886: plasma membrane, GO:0005887: integral to plasma membrane, GO:0006754: ATP biosynthetic process, GO:0006810: transport, GO:0007596: blood coagulation, GO:0034220: ion transmembrane transport, GO:0046872: metal ion binding, GO:0055085: transmembrane tra…	04020: Calcium signaling pathway, 04970: Salivary secretion, 04972: Pancreatic secretion	2.27336	14.8766	0.00448811	0.136728	0.0844413	1.23194	4.91541	0.0389844	0.942805	0.833355	1.04719	1.27623	0.330039	0.660914	0.574712	1.02078	0.746309	0.533281	0.914789	0.917542	7.98138	7.85826	7.79242	7.87722	7.83788	7.83965	9.21247	8.88323	9.07795	7.98942	7.95662	7.80299	8.15533	8.14548	8.2226	7.81763	7.88109	7.94048
1643_at	1643	DDB2	damage-specific DNA binding protein 2, 48kDa	GO:0000209: protein polyubiquitination, GO:0000718: nucleotide-excision repair, DNA damage removal, GO:0003677: DNA binding, GO:0003684: damaged DNA binding, GO:0004842: ubiquitin-protein ligase activity, GO:0005515: protein binding, GO:0005654: nucleoplasm, GO:0006281: DNA repair, GO:0006289: nucleotide-excision repair, GO:0006290: pyrimidine dimer repair, GO:0009411: response to UV, GO:0043234:…	03420: Nucleotide excision repair, 04115: p53 signaling pathway, 04120: Ubiquitin mediated proteolysis	2.3352	21.113	0.00223584	0.130637	0.0803738	1.3136	34.8805	0.000820916	0.894773	0.648489	1.34817	7.87418	0.0157484	0.405875	0.288233	1.04376	0.902363	0.462103	0.902487	0.900115	7.2926	7.30896	7.31847	7.31475	7.15538	7.18655	8.5178	8.63165	8.43377	7.60298	7.65135	7.68543	7.67468	7.72496	7.70072	7.25861	7.2143	7.36001
947_at	947	CD34	CD34 molecule	GO:0001894: tissue homeostasis, GO:0001935: endothelial cell proliferation, GO:0003094: glomerular filtration, GO:0003158: endothelium development, GO:0005737: cytoplasm, GO:0005764: lysosome, GO:0005886: plasma membrane, GO:0005886: plasma membrane, GO:0005887: integral to plasma membrane, GO:0006536: glutamate metabolic process, GO:0007165: signal transduction, GO:0008134: transcription factor …	04514: Cell adhesion molecules (CAMs), 04640: Hematopoietic cell lineage	-1.34903	-20.2413	0.00243185	0.131328	0.0810562	1.02167	0.702377	0.555184	0.962425	0.949099	1.13689	6.98331	0.0198959	0.405875	0.288233	1.06	3.39424	0.0769178	0.862696	0.858817	10.255	10.3314	10.2583	10.2986	10.2443	10.2765	9.7933	9.88717	9.86759	10.4657	10.3944	10.513	10.3402	10.3887	10.205	10.3493	10.3921	10.3281
1316_at	1316	KLF6	Kruppel-like factor 6	GO:0003690: double-stranded DNA binding, GO:0003700: sequence-specific DNA binding transcription factor activity, GO:0005634: nucleus, GO:0005737: cytoplasm, GO:0006351: transcription, DNA-dependent, GO:0006355: regulation of transcription, DNA-dependent, GO:0008270: zinc ion binding, GO:0019221: cytokine-mediated signaling pathway, GO:0030183: B cell differentiation, GO:0042060: wound healing, G…		3.63198	12.8208	0.00602875	0.144	0.0899686	1.48243	6.9506	0.020078	0.942805	0.796725	1.32431	4.69843	0.0424369	0.432401	0.314942	-1.02288	-0.52142	0.654065	0.939988	0.941771	7.2489	7.03413	7.01365	6.95382	7.16338	7.10319	8.92379	9.1671	8.74343	7.57604	7.451	7.38186	7.64381	7.72011	7.62117	7.07997	7.06276	6.96536
135228_at	135228	CD109	CD109 molecule	GO:0004867: serine-type endopeptidase inhibitor activity, GO:0005615: extracellular space, GO:0005886: plasma membrane, GO:0031225: anchored to membrane		2.61916	17.2028	0.00336205	0.134717	0.0832117	1.39341	4.74856	0.0416004	0.942805	0.841141	1.24486	6.53294	0.022638	0.405875	0.291214	1.11588	2.40042	0.138412	0.862696	0.858817	8.59973	8.59508	8.32163	8.19032	8.23724	8.13423	9.95531	9.85703	9.85783	8.57602	8.45355	8.47489	8.90865	9.03738	8.984	8.26351	8.30774	8.45099
7358_at	7358	UGDH	UDP-glucose 6-dehydrogenase	GO:0001702: gastrulation with mouth forming second, GO:0003979: UDP-glucose 6-dehydrogenase activity, GO:0005829: cytosol, GO:0006011: UDP-glucose metabolic process, GO:0006024: glycosaminoglycan biosynthetic process, GO:0006065: UDP-glucuronate biosynthetic process, GO:0006065: UDP-glucuronate biosynthetic process, GO:0006805: xenobiotic metabolic process, GO:0009055: electron carrier activity, …	00040: Pentose and glucuronate interconversions, 00053: Ascorbate and aldarate metabolism, 00500: Starch and sucrose metabolism, 00520: Amino sugar and nucleotide sugar metabolism, 01100: Metabolic pathways	1.53074	26.2445	0.0014487	0.130202	0.0799942	1.00236	0.00255646	0.998192	0.999893	0.99969	-1.17854	-11.1921	0.0078888	0.394303	0.275346	-1.04397	-1.29309	0.325204	0.880093	0.883211	7.56037	7.48438	7.48642	7.61327	7.61645	7.50037	8.2169	8.06031	8.0955	7.40804	7.38712	7.223	7.51051	7.61875	7.40242	7.54099	7.64203	7.35574
25885_at	25885	POLR1A	polymerase (RNA) I polypeptide A, 194kDa	GO:0003677: DNA binding, GO:0003899: DNA-directed RNA polymerase activity, GO:0005515: protein binding, GO:0005654: nucleoplasm, GO:0005736: DNA-directed RNA polymerase I complex, GO:0006360: transcription from RNA polymerase I promoter, GO:0006361: transcription initiation from RNA polymerase I promoter, GO:0006362: transcription elongation from RNA polymerase I promoter, GO:0006363: termination…	00230: Purine metabolism, 00240: Pyrimidine metabolism, 01100: Metabolic pathways, 03020: RNA polymerase	-1.86096	-16.5793	0.0036183	0.134892	0.0832556	-1.11438	-2.91785	0.100125	0.942805	0.884031	-1.05119	-1.54409	0.26256	0.615792	0.519806	1.00323	-0.00286712	0.997973	0.999654	0.999565	7.71966	7.71566	7.93142	7.63959	7.83138	7.71848	6.77768	6.92528	6.96946	7.60433	7.66307	7.70131	7.55511	7.65431	7.68245	7.71238	7.66257	7.81388
6282_at	6282	S100A11	S100 calcium binding protein A11	GO:0001726: ruffle, GO:0005509: calcium ion binding, GO:0005515: protein binding, GO:0005634: nucleus, GO:0005737: cytoplasm, GO:0005737: cytoplasm, GO:0007165: signal transduction, GO:0008156: negative regulation of DNA replication, GO:0008285: negative regulation of cell proliferation, GO:0042803: protein homodimerization activity, GO:0044548: S100 protein binding, GO:0048306: calcium-dependent…		2.44119	30.594	0.00106667	0.130202	0.0799942	1.48635	16.4475	0.00367619	0.930492	0.768841	1.33069	28.2949	0.00124673	0.337556	0.221508	1.17931	3.62156	0.0685026	0.862696	0.858817	6.94589	6.80496	7.09563	6.67376	6.66531	6.97753	8.27026	8.13729	8.29803	7.11457	7.0591	7.379	7.57768	7.37443	7.6072	7.03827	6.84232	7.14095
51673_at	51673	TPPP3	tubulin polymerization-promoting protein family member 3	GO:0001578: microtubule bundle formation, GO:0005509: calcium ion binding, GO:0005737: cytoplasm, GO:0005874: microtubule, GO:0015631: tubulin binding		4.65087	16.708	0.00356307	0.134892	0.0832556	3.95295	41.4895	0.000580424	0.88166	0.63788	1.11959	0.707668	0.552502	0.793506	0.735203	-1.02553	-0.391606	0.733135	0.952761	0.952835	4.16427	4.46581	4.59284	4.89404	4.2909	4.73685	6.64258	6.54117	6.65139	4.80022	4.83628	4.68144	6.0747	6.53802	6.55422	4.52219	4.66106	4.51932
79834_at	79834	PEAK1	NKF3 kinase family member	GO:0004715: non-membrane spanning protein tyrosine kinase activity, GO:0005515: protein binding, GO:0005524: ATP binding, GO:0005737: cytoplasm, GO:0005925: focal adhesion, GO:0015629: actin cytoskeleton, GO:0016477: cell migration, GO:0034446: substrate adhesion-dependent cell spreading, GO:0046777: protein autophosphorylation		1.79936	13.8636	0.00516269	0.140309	0.0868915	1.14488	1.61702	0.247267	0.94367	0.906818	-1.0947	-10.3012	0.00929266	0.400235	0.280051	1.01825	0.508228	0.661804	0.941062	0.94208	6.73797	6.94017	6.85306	7.06675	7.05101	7.04044	7.70555	7.65437	7.70261	6.91758	6.90712	6.94135	7.18172	7.04697	6.84971	6.9857	7.10428	7.14041
359845_at	359845	FAM101B	family with sequence similarity 101, member B			-1.80082	-20.1578	0.00245197	0.131334	0.0810562	-1.07712	-2.23629	0.154822	0.942805	0.887992	1.00255	-0.0196975	0.986073	0.994443	0.993505	-1.02261	-0.837987	0.490227	0.904948	0.904232	9.4133	9.569	9.60005	9.62775	9.67569	9.77549	8.57772	8.64	8.81499	9.64542	9.81368	9.61537	9.40129	9.40317	9.45136	9.6487	9.66559	9.66462
9788_at	9788	MTSS1	metastasis suppressor 1	GO:0001726: ruffle, GO:0003785: actin monomer binding, GO:0005102: receptor binding, GO:0005515: protein binding, GO:0005737: cytoplasm, GO:0006928: cellular component movement, GO:0007155: cell adhesion, GO:0007169: transmembrane receptor protein tyrosine kinase signaling pathway, GO:0008093: cytoskeletal adaptor activity, GO:0015629: actin cytoskeleton, GO:0017124: SH3 domain binding, GO:003003…		3.43604	47.4012	0.000444767	0.127634	0.0764362	1.62677	12.32	0.00652396	0.942805	0.783968	1.41149	3.38515	0.0772848	0.470115	0.352488	1.13872	1.73302	0.22523	0.864009	0.860519	6.96708	7.35918	7.29776	7.0905	7.54842	7.54988	8.82033	9.08883	9.05414	7.84889	7.95733	7.83106	7.76401	8.06136	7.89798	7.4082	7.79459	7.52628
10397_at	10397	NDRG1	N-myc downstream regulated 1	GO:0005515: protein binding, GO:0005634: nucleus, GO:0005737: cytoplasm, GO:0005813: centrosome, GO:0005829: cytosol, GO:0005874: microtubule, GO:0005886: plasma membrane, GO:0005913: cell-cell adherens junction, GO:0008017: microtubule binding, GO:0010038: response to metal ion, GO:0015630: microtubule cytoskeleton, GO:0017137: Rab GTPase binding, GO:0030330: DNA damage response, signal transduc…		2.85175	17.7513	0.00315848	0.134189	0.0825321	1.20969	3.39909	0.076723	0.942805	0.87762	1.22573	4.15045	0.0534402	0.44211	0.324986	1.00057	-0.11939	0.915878	0.985287	0.985073	7.7784	7.61144	7.77189	7.819	7.88506	8.00668	9.09627	9.30555	9.27092	8.27495	8.13545	8.165	7.90943	8.0957	7.95476	7.94712	8.01946	7.7048
384_at	384	ARG2	arginase, type II	GO:0000050: urea cycle, GO:0000050: urea cycle, GO:0001657: ureteric bud development, GO:0001666: response to hypoxia, GO:0004053: arginase activity, GO:0005739: mitochondrion, GO:0005759: mitochondrial matrix, GO:0006525: arginine metabolic process, GO:0006809: nitric oxide biosynthetic process, GO:0006915: apoptotic process, GO:0006941: striated muscle contraction, GO:0007494: midgut developmen…	00330: Arginine and proline metabolism, 01100: Metabolic pathways, 05146: Amoebiasis	4.53456	12.4165	0.00642396	0.144801	0.0904294	1.45344	2.76942	0.1094	0.942805	0.884031	1.00635	-0.00485114	0.99657	0.998629	0.998565	-1.10879	-17.6558	0.00319257	0.862696	0.858817	6.29764	5.87349	5.79835	6.48297	6.14216	5.98597	8.11446	8.02846	8.29072	6.28235	6.13243	6.19462	6.47183	6.69667	6.34698	6.33524	6.00705	5.8217
57118_at	57118	CAMK1D	calcium/calmodulin-dependent protein kinase ID	GO:0004683: calmodulin-dependent protein kinase activity, GO:0005516: calmodulin binding, GO:0005524: ATP binding, GO:0005634: nucleus, GO:0005737: cytoplasm, GO:0005954: calcium- and calmodulin-dependent protein kinase complex, GO:0006954: inflammatory response, GO:0010976: positive regulation of neuron projection development, GO:0032793: positive regulation of CREB transcription factor activity…		2.2516	53.6002	0.000347889	0.127634	0.0764362	1.7533	12.0196	0.00685079	0.942805	0.783968	1.28735	6.50338	0.0228372	0.405875	0.291214	1.08991	4.36562	0.0486709	0.862696	0.858817	8.076	8.12303	7.93497	7.67234	7.7946	7.6308	9.29029	9.27217	9.08338	8.13774	8.14172	7.90502	8.78747	9.05946	8.70782	7.8324	7.86246	7.77386
10808_at	10808	HSPH1	heat shock 105kDa/110kDa protein 1	GO:0005524: ATP binding, GO:0005576: extracellular region, GO:0005634: nucleus, GO:0005737: cytoplasm, GO:0005874: microtubule, GO:0006986: response to unfolded protein, GO:0043014: alpha-tubulin binding, GO:0045345: positive regulation of MHC class I biosynthetic process, GO:0051085: chaperone mediated protein folding requiring cofactor, GO:0051135: positive regulation of NK T cell activation	04141: Protein processing in endoplasmic reticulum	-1.68266	-14.8126	0.00452667	0.136728	0.0844413	-1.07292	-5.75185	0.0289214	0.942805	0.817931	-1.03988	-2.59252	0.12212	0.50646	0.394981	-1.01328	-0.811768	0.502177	0.906437	0.905993	9.5624	9.53391	9.59112	9.42114	9.53691	9.47036	8.83289	8.68419	8.91281	9.36528	9.51762	9.37527	9.49246	9.42965	9.46004	9.42859	9.46975	9.4718
1314_at	1314	COPA	coatomer protein complex, subunit alpha	GO:0005179: hormone activity, GO:0005198: structural molecule activity, GO:0005615: extracellular space, GO:0005737: cytoplasm, GO:0005829: cytosol, GO:0006886: intracellular protein transport, GO:0006890: retrograde vesicle-mediated transport, Golgi to ER, GO:0016044: cellular membrane organization, GO:0030126: COPI vesicle coat, GO:0030126: COPI vesicle coat, GO:0030157: pancreatic juice secret…		1.42773	33.0657	0.000913373	0.130202	0.0799942	1.02594	0.581311	0.619816	0.968484	0.958907	-1.00995	-0.552997	0.635824	0.83761	0.790839	1.00242	0.322609	0.777594	0.962163	0.961334	8.73513	8.7602	8.66218	8.71305	8.73264	8.73066	9.27329	9.24503	9.17985	8.64487	8.74617	8.74098	8.65186	8.80981	8.79825	8.74119	8.73231	8.71293
2039_at	2039	EPB49	erythrocyte membrane protein band 4.9 (dematin)	GO:0003779: actin binding, GO:0005634: nucleus, GO:0005737: cytoplasm, GO:0007010: cytoskeleton organization, GO:0015629: actin cytoskeleton, GO:0016020: membrane, GO:0030863: cortical cytoskeleton, GO:0051017: actin filament bundle assembly, GO:0051693: actin filament capping		-1.33424	-11.8023	0.00710265	0.146417	0.0912595	1.10533	1.9675	0.187998	0.942805	0.887992	1.2469	6.09641	0.0258668	0.405875	0.291396	-1.00397	-0.259655	0.819415	0.969983	0.968565	7.9091	7.94478	8.02013	7.68354	7.76458	7.6701	7.43284	7.52442	7.66608	8.09309	7.94618	8.02431	8.21235	7.99493	8.08597	7.63278	7.76813	7.69901
2288_at	2288	FKBP4	FK506 binding protein 4, 59kDa	GO:0000413: protein peptidyl-prolyl isomerization, GO:0003755: peptidyl-prolyl cis-trans isomerase activity, GO:0005515: protein binding, GO:0005524: ATP binding, GO:0005525: GTP binding, GO:0005528: FK506 binding, GO:0005528: FK506 binding, GO:0005622: intracellular, GO:0005634: nucleus, GO:0005737: cytoplasm, GO:0005829: cytosol, GO:0005874: microtubule, GO:0006457: protein folding, GO:0006463:…		-2.36902	-13.0825	0.00579209	0.143746	0.0894965	-1.20268	-8.34737	0.0140499	0.942805	0.796725	-1.09806	-16.448	0.00367597	0.376928	0.260002	-1.03315	-0.862551	0.479293	0.903975	0.90185	8.26769	8.24284	8.379	8.28313	8.17557	8.3635	6.83522	7.03242	7.27029	8.14748	8.05508	8.21461	8.05352	7.98074	8.05437	8.31738	8.15206	8.2049
23231_at	23231	SEL1L3	sel-1 suppressor of lin-12-like 3 (C. elegans)	GO:0016021: integral to membrane		1.31716	12.2568	0.00659075	0.144816	0.0904294	1.10024	15.2682	0.00426225	0.930492	0.768841	-1.13319	-6.71364	0.0214742	0.405875	0.291214	-1.0503	-1.18093	0.359043	0.882353	0.883211	7.84959	7.79044	7.86465	7.7953	7.80818	7.85504	8.18739	8.23984	8.26755	7.677	7.61032	7.62781	7.99236	7.9407	7.98489	7.81738	7.61792	7.80283
22978_at	22978	NT5C2	5'-nucleotidase, cytosolic II	GO:0000166: nucleotide binding, GO:0005515: protein binding, GO:0005829: cytosol, GO:0006144: purine nucleobase metabolic process, GO:0006195: purine nucleotide catabolic process, GO:0008253: 5'-nucleotidase activity, GO:0044281: small molecule metabolic process, GO:0046872: metal ion binding, GO:0055086: nucleobase-containing small molecule metabolic process	00230: Purine metabolism, 00240: Pyrimidine metabolism, 00760: Nicotinate and nicotinamide metabolism, 01100: Metabolic pathways	1.38434	9.14331	0.0117513	0.160345	0.100742	-1.04281	-1.2314	0.343322	0.945909	0.919439	1.02368	1.4488	0.284404	0.630412	0.537222	1.01637	0.552912	0.635872	0.937393	0.939774	8.8487	8.70493	8.84545	8.97174	9.00153	9.02182	9.23327	9.29851	9.26612	9.05488	8.9967	9.04336	8.7304	8.77417	8.70369	9.06857	8.94716	9.04569
5238_at	5238	PGM3	phosphoglucomutase 3	GO:0000287: magnesium ion binding, GO:0004610: phosphoacetylglucosamine mutase activity, GO:0005575: cellular_component, GO:0005829: cytosol, GO:0005829: cytosol, GO:0006041: glucosamine metabolic process, GO:0006048: UDP-N-acetylglucosamine biosynthetic process, GO:0006048: UDP-N-acetylglucosamine biosynthetic process, GO:0006048: UDP-N-acetylglucosamine biosynthetic process, GO:0006488: dolicho…	00520: Amino sugar and nucleotide sugar metabolism	1.73016	8.39172	0.0139048	0.164404	0.102913	1.00254	-0.0620375	0.956175	0.997584	0.995347	-1.20867	-3.54695	0.0711115	0.461679	0.344669	-1.0868	-1.57378	0.256191	0.86643	0.868315	6.42898	6.53777	6.24064	6.35827	6.56707	6.52376	7.25399	7.13769	7.16915	6.25576	6.10842	6.24269	6.50222	6.28935	6.39603	6.36749	6.44903	6.25937
144100_at	144100	PLEKHA7	pleckstrin homology domain containing, family A member 7	GO:0005543: phospholipid binding, GO:0005634: nucleus, GO:0005737: cytoplasm, GO:0005813: centrosome, GO:0005915: zonula adherens, GO:0030054: cell junction, GO:0045218: zonula adherens maintenance, GO:0070097: delta-catenin binding, GO:0090136: epithelial cell-cell adhesion		1.7453	31.0932	0.00103275	0.130202	0.0799942	1.08984	1.231	0.343442	0.945909	0.919439	-1.10331	-2.31777	0.146358	0.529822	0.421117	1.02475	0.462559	0.689127	0.9458	0.947009	4.58982	4.48937	4.59758	4.67181	4.49972	4.45438	5.35316	5.34087	5.39177	4.46169	4.47984	4.25066	4.77952	4.74503	4.50081	4.56526	4.61173	4.54484
23224_at	23224	SYNE2	spectrin repeat containing, nuclear envelope 2	GO:0003779: actin binding, GO:0005515: protein binding, GO:0005634: nucleus, GO:0005635: nuclear envelope, GO:0005640: nuclear outer membrane, GO:0005654: nucleoplasm, GO:0005737: cytoplasm, GO:0005856: cytoskeleton, GO:0005925: focal adhesion, GO:0007097: nuclear migration, GO:0016021: integral to membrane, GO:0016529: sarcoplasmic reticulum, GO:0030018: Z disc, GO:0030335: positive regulation o…		2.92936	10.5501	0.00886512	0.151638	0.094446	1.32407	3.67973	0.0665637	0.942805	0.87762	1.00137	-0.00265167	0.998125	0.999214	0.999171	1.00877	0.219849	0.846389	0.972824	0.972454	3.1936	3.07097	3.11261	2.99106	2.97721	2.89964	4.63031	4.41877	4.93465	2.93725	3.08708	2.84314	3.41649	3.42392	3.72423	2.89329	2.9991	3.00603
160428_at	160428	ALDH1L2	aldehyde dehydrogenase 1 family, member L2	GO:0005739: mitochondrion, GO:0006730: one-carbon metabolic process, GO:0008168: methyltransferase activity, GO:0009058: biosynthetic process, GO:0009258: 10-formyltetrahydrofolate catabolic process, GO:0016155: formyltetrahydrofolate dehydrogenase activity, GO:0016620: oxidoreductase activity, acting on the aldehyde or oxo group of donors, NAD or NADP as acceptor, GO:0016742: hydroxymethyl-, for…	00670: One carbon pool by folate	4.33399	32.7537	0.000930836	0.130202	0.0799942	1.04303	0.33176	0.771611	0.983327	0.978359	1.50365	17.8363	0.0031286	0.354223	0.238989	-1.17501	-2.49265	0.130234	0.862696	0.858817	4.66985	4.5643	4.62107	4.1129	4.23223	3.93805	6.78348	6.7921	6.61745	4.68071	4.77549	4.59012	4.4699	4.90224	4.61321	3.73709	4.17806	3.6506
9221_at	9221	NOLC1	nucleolar and coiled-body phosphoprotein 1	GO:0003677: DNA binding, GO:0003700: sequence-specific DNA binding transcription factor activity, GO:0005515: protein binding, GO:0005524: ATP binding, GO:0005525: GTP binding, GO:0005730: nucleolus, GO:0005737: cytoplasm, GO:0006351: transcription, DNA-dependent, GO:0006364: rRNA processing, GO:0006970: response to osmotic stress, GO:0007000: nucleolus organization, GO:0007049: cell cycle, GO:00…		-2.33196	-14.7451	0.00456797	0.137473	0.0848704	-1.12322	-1.95087	0.190357	0.942805	0.887992	-1.10249	-5.09341	0.0364518	0.420047	0.303093	-1.05646	-4.67831	0.0427796	0.862696	0.858817	9.33019	9.00224	9.17316	9.179	9.05446	9.07575	8.01723	7.69604	8.11304	9.09078	8.90061	8.89391	9.05828	9.00621	8.92149	9.08293	8.95771	9.03027
90427_at	90427	BMF	Bcl2 modifying factor	GO:0001669: acrosomal vesicle, GO:0005515: protein binding, GO:0005741: mitochondrial outer membrane, GO:0005829: cytosol, GO:0005886: plasma membrane, GO:0006915: apoptotic process, GO:0006915: apoptotic process, GO:0008629: induction of apoptosis by intracellular signals, GO:0008633: activation of pro-apoptotic gene products, GO:0016459: myosin complex, GO:0032464: positive regulation of protei…		2.84585	22.0294	0.00205426	0.130202	0.0799942	1.42578	4.4527	0.0469164	0.942805	0.848235	1.2462	5.05752	0.0369425	0.420869	0.303778	-1.05316	-0.934705	0.448614	0.899464	0.896627	5.80863	5.94597	5.62301	5.63976	5.6689	5.71293	7.31886	7.33099	7.24465	5.88867	6.10813	5.96921	6.2172	6.23981	6.40884	5.50568	5.75968	5.51593
306_at	306	ANXA3	annexin A3	GO:0005509: calcium ion binding, GO:0005544: calcium-dependent phospholipid binding, GO:0005737: cytoplasm, GO:0005886: plasma membrane, GO:0006909: phagocytosis, GO:0010595: positive regulation of endothelial cell migration, GO:0016020: membrane, GO:0019834: phospholipase A2 inhibitor activity, GO:0021766: hippocampus development, GO:0030424: axon, GO:0030425: dendrite, GO:0030670: phagocytic ve…		2.2842	15.3161	0.0042358	0.135792	0.0838762	1.05095	0.902474	0.462056	0.950878	0.935074	-1.05047	-1.11266	0.381664	0.69348	0.6131	-1.05819	-1.5637	0.258332	0.86671	0.86864	4.98753	5.31288	5.51695	5.35621	5.40852	5.4931	6.25287	6.57781	6.54947	5.33108	5.44471	5.25474	5.15194	5.43223	5.43671	5.20083	5.42944	5.37677
80824_at	80824	DUSP16	dual specificity phosphatase 16	GO:0000188: inactivation of MAPK activity, GO:0000188: inactivation of MAPK activity, GO:0004721: phosphoprotein phosphatase activity, GO:0004725: protein tyrosine phosphatase activity, GO:0005634: nucleus, GO:0005634: nucleus, GO:0005737: cytoplasm, GO:0005737: cytoplasm, GO:0006470: protein dephosphorylation, GO:0016023: cytoplasmic membrane-bounded vesicle, GO:0016311: dephosphorylation, GO:00…	04010: MAPK signaling pathway	2.96459	12.3382	0.00650497	0.144801	0.0904294	1.159	1.4105	0.293822	0.944101	0.914528	1.0127	0.142617	0.899663	0.9608	0.947282	-1.12311	-6.3388	0.0239956	0.862696	0.858817	4.49978	4.32243	4.42335	4.79694	4.61642	4.54308	5.85245	6.1933	5.84685	4.66998	4.59209	4.73093	4.36234	4.67635	4.79054	4.57845	4.48761	4.38642
80329_at	80329	ULBP1	UL16 binding protein 1	GO:0005783: endoplasmic reticulum, GO:0005886: plasma membrane, GO:0006955: immune response, GO:0016020: membrane, GO:0019882: antigen processing and presentation, GO:0030101: natural killer cell activation, GO:0031225: anchored to membrane, GO:0032393: MHC class I receptor activity, GO:0042612: MHC class I protein complex, GO:0050776: regulation of immune response	04650: Natural killer cell mediated cytotoxicity	8.21781	12.1811	0.00667215	0.145505	0.09074	1.50466	2.08599	0.172288	0.942805	0.887992	1.31173	1.43467	0.287833	0.631882	0.539031	1.03248	0.0601819	0.957483	0.994131	0.993647	2.43216	2.17801	1.63145	2.5725	2.39104	1.87104	5.03363	4.96423	5.17818	2.44766	2.8707	2.57031	2.59872	2.46016	2.75287	2.24025	2.34601	2.28668
1503_at	1503	CTPS1	CTP synthase 1	GO:0003883: CTP synthase activity, GO:0003883: CTP synthase activity, GO:0003883: CTP synthase activity, GO:0005524: ATP binding, GO:0005575: cellular_component, GO:0005829: cytosol, GO:0006139: nucleobase-containing compound metabolic process, GO:0006241: CTP biosynthetic process, GO:0006541: glutamine metabolic process, GO:0015949: nucleobase-containing small molecule interconversion, GO:004249…	00240: Pyrimidine metabolism, 01100: Metabolic pathways	-1.79879	-9.65669	0.0105542	0.155438	0.0976364	-1.07159	-2.14295	0.165367	0.942805	0.887992	-1.10733	-3.28092	0.0816782	0.475707	0.35831	-1.06161	-11.1566	0.00793852	0.862696	0.858817	8.36164	8.20529	8.24319	8.32996	8.23227	8.29731	7.39177	7.29721	7.56361	8.18189	8.16322	8.06878	8.16824	8.13163	8.20638	8.23456	8.13969	8.22639
23258_at	23258	DENND5A	DENN/MADD domain containing 5A	GO:0005794: Golgi apparatus, GO:0017137: Rab GTPase binding		2.17761	19.4688	0.00262788	0.132394	0.081724	1.13243	2.70377	0.113893	0.942805	0.884031	1.19525	4.91347	0.0390134	0.427826	0.310702	1.02604	0.887154	0.468593	0.903975	0.901789	7.36256	7.3924	7.31333	7.40037	7.4392	7.54468	8.46872	8.61889	8.342	7.6816	7.77412	7.69419	7.41604	7.66828	7.51347	7.50472	7.47857	7.50879
124540_at	124540	MSI2	musashi homolog 2 (Drosophila)	GO:0000166: nucleotide binding, GO:0005737: cytoplasm, GO:0005844: polysome, GO:0008266: poly(U) RNA binding, GO:0048864: stem cell development	03015: mRNA surveillance pathway	-1.44252	-29.2384	0.0011677	0.130202	0.0799942	-1.04113	-2.16794	0.16245	0.942805	0.887992	1.04918	3.33903	0.0791858	0.47229	0.355268	1.01403	0.283056	0.803742	0.968042	0.967015	8.79785	8.75563	8.71038	8.7251	8.77983	8.7748	8.23843	8.25881	8.18016	8.83705	8.80705	8.84219	8.73322	8.74654	8.60813	8.78492	8.67201	8.87478
79739_at	79739	TTLL7	tubulin tyrosine ligase-like family, member 7	GO:0004835: tubulin-tyrosine ligase activity, GO:0005929: cilium, GO:0005932: microtubule basal body, GO:0006464: cellular protein modification process, GO:0007399: nervous system development, GO:0030154: cell differentiation, GO:0030425: dendrite, GO:0043204: perikaryon		3.1131	18.8334	0.00280743	0.133698	0.0821641	1.26421	3.66592	0.0670168	0.942805	0.87762	1.07859	0.900783	0.462773	0.744047	0.673087	1.02599	0.408108	0.722738	0.951137	0.950939	4.99767	4.75595	4.83821	4.65109	4.77888	4.81633	6.63543	6.53694	6.31892	5.02714	4.77085	4.73247	5.34479	5.23787	5.00688	4.68444	4.67277	4.98688
283209_at	283209	PGM2L1	phosphoglucomutase 2-like 1	GO:0004614: phosphoglucomutase activity, GO:0005829: cytosol, GO:0006006: glucose metabolic process, GO:0016052: carbohydrate catabolic process, GO:0047933: glucose-1,6-bisphosphate synthase activity	00500: Starch and sucrose metabolism	2.24791	24.9123	0.0016074	0.130202	0.0799942	1.06334	0.79122	0.511744	0.953653	0.937727	-1.07357	-0.9561	0.439921	0.731275	0.656504	1.00561	0.162088	0.886132	0.97958	0.979367	5.65012	5.54219	5.4312	5.27703	5.6592	5.68057	6.7237	6.76119	6.63987	5.3931	5.47993	5.40735	5.49206	5.75941	5.60918	5.3642	5.60377	5.66933
57510_at	57510	XPO5	exportin 5	GO:0000049: tRNA binding, GO:0003723: RNA binding, GO:0005634: nucleus, GO:0005654: nucleoplasm, GO:0005737: cytoplasm, GO:0005829: cytosol, GO:0006611: protein export from nucleus, GO:0008565: protein transporter activity, GO:0010467: gene expression, GO:0031047: gene silencing by RNA	03013: RNA transport	-1.75813	-13.6707	0.00530821	0.140942	0.0874669	-1.13081	-5.88099	0.0277169	0.942805	0.817931	-1.04808	-3.73569	0.0647724	0.454775	0.338101	-1.04366	-4.10544	0.0545237	0.862696	0.858817	8.73298	8.54939	8.73807	8.66229	8.52964	8.60353	7.82025	7.71965	8.03098	8.60233	8.48839	8.5008	8.56775	8.41627	8.50247	8.57168	8.48982	8.54853
301_at	301	ANXA1	annexin A1	GO:0001533: cornified envelope, GO:0001776: leukocyte homeostasis, GO:0002674: negative regulation of acute inflammatory response, GO:0003697: single-stranded DNA binding, GO:0003727: single-stranded RNA binding, GO:0005102: receptor binding, GO:0005198: structural molecule activity, GO:0005509: calcium ion binding, GO:0005515: protein binding, GO:0005543: phospholipid binding, GO:0005544: calciu…		2.37783	20.5974	0.00234879	0.130637	0.0803738	1.75195	7.91373	0.015595	0.942805	0.796725	1.20681	4.48472	0.0462944	0.43405	0.317499	1.13043	1.9162	0.195401	0.862696	0.858817	10.4587	10.0547	10.2269	10.3562	10.0991	10.079	11.6042	11.4096	11.4679	10.521	10.3682	10.4513	11.1006	11.0442	11.0009	10.3437	10.3559	10.3481
147138_at	147138	TMC8	transmembrane channel-like 8	GO:0005789: endoplasmic reticulum membrane, GO:0016021: integral to membrane		-2.31222	-28.5396	0.00122548	0.130202	0.0799942	-1.17276	-2.55314	0.125233	0.942805	0.884031	-1.05266	-1.5768	0.255554	0.610536	0.514572	-1.06205	-3.07263	0.0915996	0.862696	0.858817	7.44053	7.60428	7.90224	7.69808	7.74842	7.89276	6.14848	6.41425	6.75277	7.55348	7.64947	7.90938	7.35486	7.38665	7.4982	7.66601	7.64473	7.76626
283070_at	283070	LOC283070	uncharacterized LOC283070			2.25846	69.5283	0.000206796	0.127634	0.0764362	2.03018	8.32486	0.0141243	0.942805	0.796725	1.17398	91.6118	0.00011913	0.262258	0.163934	1.0573	1.27169	0.331354	0.881225	0.883211	6.98708	6.60666	6.53362	6.76402	6.38243	6.34505	8.14601	7.76422	7.74255	6.99177	6.61868	6.57527	7.77406	7.81092	7.57688	6.75786	6.5792	6.38773
26191_at	26191	PTPN22	protein tyrosine phosphatase, non-receptor type 22 (lymphoid)	GO:0004725: protein tyrosine phosphatase activity, GO:0005515: protein binding, GO:0005634: nucleus, GO:0005737: cytoplasm, GO:0005737: cytoplasm, GO:0006470: protein dephosphorylation, GO:0006470: protein dephosphorylation, GO:0009898: internal side of plasma membrane, GO:0017124: SH3 domain binding, GO:0019900: kinase binding, GO:0030217: T cell differentiation, GO:0032817: regulation of natura…		1.8945	18.3713	0.00294983	0.134005	0.0823303	-1.06613	-0.853236	0.48341	0.950878	0.935252	-1.06542	-1.20135	0.35258	0.675482	0.591156	-1.03274	-0.709858	0.551396	0.916689	0.9192	7.79244	7.67714	7.80462	7.61114	7.81627	7.83812	8.71322	8.69949	8.61947	7.73891	7.60519	7.61935	7.59197	7.88375	7.46393	7.69081	7.65416	7.77077
23160_at	23160	WDR43	WD repeat domain 43	GO:0005730: nucleolus	03008: Ribosome biogenesis in eukaryotes	-1.82364	-22.0646	0.00204772	0.130202	0.0799942	-1.15094	-3.70022	0.0658997	0.942805	0.877154	-1.08644	-2.5592	0.124747	0.50904	0.397384	-1.10149	-2.66361	0.11677	0.862696	0.858817	9.36779	9.29489	9.16573	9.29674	9.14454	9.04746	8.53932	8.34834	8.3371	9.09372	9.02311	9.00844	9.16331	9.18565	8.86463	9.05096	9.03871	8.97493
57728_at	57728	WDR19	WD repeat domain 19	GO:0005932: microtubule basal body, GO:0030030: cell projection organization, GO:0031513: nonmotile primary cilium, GO:0031514: motile cilium, GO:0032391: photoreceptor connecting cilium		1.99418	12.2839	0.00656198	0.14481	0.0904294	1.10709	3.97181	0.0579362	0.942805	0.862719	-1.13987	-5.55817	0.0308781	0.407259	0.292498	-1.08248	-2.97303	0.0969607	0.862696	0.858817	6.44341	6.40307	6.15997	6.49178	6.38764	6.37163	7.53107	7.2341	7.21536	6.33817	6.12975	6.21409	6.58692	6.61364	6.2434	6.39766	6.19699	6.31027
4033_at	4033	LRMP	lymphoid-restricted membrane protein	GO:0005789: endoplasmic reticulum membrane, GO:0005887: integral to plasma membrane, GO:0006903: vesicle targeting, GO:0006906: vesicle fusion, GO:0016021: integral to membrane		1.42484	23.1871	0.0018548	0.130202	0.0799942	-1.11957	-2.6256	0.119589	0.942805	0.884031	-1.09873	-2.24021	0.154399	0.536144	0.427952	-1.03978	-0.913337	0.457478	0.901614	0.89949	7.43984	7.60898	7.4172	7.69944	7.73789	7.5645	7.99269	8.08792	7.91682	7.46765	7.5266	7.58609	7.34861	7.28263	7.33304	7.69017	7.55031	7.58392
196_at	196	AHR	aryl hydrocarbon receptor	GO:0000122: negative regulation of transcription from RNA polymerase II promoter, GO:0001541: ovarian follicle development, GO:0001568: blood vessel development, GO:0003677: DNA binding, GO:0003677: DNA binding, GO:0003700: sequence-specific DNA binding transcription factor activity, GO:0003705: RNA polymerase II distal enhancer sequence-specific DNA binding transcription factor activity, GO:0004…		2.0083	21.7353	0.00211005	0.130202	0.0799942	1.261	36.1157	0.000765789	0.894773	0.648489	1.294	6.90621	0.0203291	0.405875	0.289296	1.12339	7.50762	0.0172831	0.862696	0.858817	8.7248	8.60083	8.52133	8.48828	8.54202	8.51817	9.6373	9.64372	9.57947	8.98467	8.85553	8.81519	9.07639	8.93303	8.84108	8.70605	8.692	8.65264
5243_at	5243	ABCB1	ATP-binding cassette, sub-family B (MDR/TAP), member 1	GO:0000086: G2/M transition of mitotic cell cycle, GO:0000139: Golgi membrane, GO:0005215: transporter activity, GO:0005515: protein binding, GO:0005524: ATP binding, GO:0005886: plasma membrane, GO:0006810: transport, GO:0008559: xenobiotic-transporting ATPase activity, GO:0009986: cell surface, GO:0016021: integral to membrane, GO:0016324: apical plasma membrane, GO:0042493: response to drug, G…	02010: ABC transporters, 04976: Bile secretion	2.73774	16.9989	0.00344279	0.134717	0.0832117	1.14801	2.0944	0.171242	0.942805	0.887992	-1.00745	-0.170784	0.880108	0.952858	0.936487	-1.11352	-1.64552	0.241603	0.866402	0.865632	6.57112	6.46912	6.40967	6.45701	6.60489	6.49233	8.11027	7.99631	7.6875	6.48434	6.77718	6.22673	6.58164	6.83152	6.61275	6.35792	6.57324	6.13803
677796_at	677796	SNORA5C	small nucleolar RNA, H/ACA box 5C			-1.06467	-1.98338	0.185784	0.435041	0.323623	1.06273	3.69177	0.0661723	0.942805	0.87762	1.45089	6.87663	0.020499	0.405875	0.290785	1.04792	2.71766	0.112921	0.862696	0.858817	5.53589	5.57848	5.52928	5.57397	5.44475	5.33878	5.54011	5.39233	5.43369	5.96733	5.92928	6.05255	5.66933	5.6523	5.58416	5.60793	5.49672	5.45416
833_at	833	CARS	cysteinyl-tRNA synthetase	GO:0000049: tRNA binding, GO:0000049: tRNA binding, GO:0000049: tRNA binding, GO:0004817: cysteine-tRNA ligase activity, GO:0004817: cysteine-tRNA ligase activity, GO:0005515: protein binding, GO:0005524: ATP binding, GO:0005737: cytoplasm, GO:0005737: cytoplasm, GO:0005829: cytosol, GO:0006418: tRNA aminoacylation for protein translation, GO:0006423: cysteinyl-tRNA aminoacylation, GO:0010467: ge…	00970: Aminoacyl-tRNA biosynthesis	1.88383	43.474	0.000528685	0.130202	0.0799942	1.03392	0.469135	0.685144	0.972858	0.963052	1.04544	1.23943	0.340896	0.667498	0.583034	1.00254	-0.0485556	0.965686	0.995152	0.994925	7.11792	7.00494	6.94975	6.95623	7.07929	6.9021	8.04345	7.94705	7.8222	7.05319	7.04251	7.02904	6.92981	7.14993	7.11106	6.93799	6.90557	7.08303
5784_at	5784	PTPN14	protein tyrosine phosphatase, non-receptor type 14	GO:0001946: lymphangiogenesis, GO:0004725: protein tyrosine phosphatase activity, GO:0005737: cytoplasm, GO:0005856: cytoskeleton, GO:0006470: protein dephosphorylation, GO:0030971: receptor tyrosine kinase binding, GO:0035335: peptidyl-tyrosine dephosphorylation		4.75487	16.1308	0.00382112	0.134892	0.0832556	1.60331	7.44635	0.0175612	0.942805	0.796725	1.12009	11.2365	0.00782736	0.394054	0.275346	-1.17442	-1.4413	0.286217	0.872773	0.878336	3.69617	3.29532	3.83	3.93317	3.39008	3.83422	6.16465	5.28428	6.08111	4.10973	3.52449	4.01364	4.49983	4.01779	4.33018	3.35759	3.46263	3.56861
55226_at	55226	NAT10	N-acetyltransferase 10 (GCN5-related)	GO:0003674: molecular_function, GO:0005524: ATP binding, GO:0005634: nucleus, GO:0005730: nucleolus, GO:0008080: N-acetyltransferase activity, GO:0008150: biological_process	03008: Ribosome biogenesis in eukaryotes	-1.74339	-13.5892	0.00537158	0.141121	0.0875483	-1.12383	-4.97356	0.0381293	0.942805	0.833355	-1.15401	-13.4507	0.00548183	0.381025	0.267946	-1.08218	-4.24656	0.0512292	0.862696	0.858817	9.2817	9.24827	9.32577	9.19112	9.20255	9.22099	8.5295	8.32588	8.58749	9.02331	8.98589	8.98464	9.1633	9.10843	9.07527	9.14003	9.07508	9.05535
5990_at	5990	RFX2	regulatory factor X, 2 (influences HLA class II expression)	GO:0003677: DNA binding, GO:0005634: nucleus, GO:0006351: transcription, DNA-dependent, GO:0006355: regulation of transcription, DNA-dependent		1.60654	15.1987	0.00430109	0.135792	0.0838762	-1.01789	-0.554373	0.635038	0.969507	0.958907	-1.02881	-0.964024	0.436748	0.729202	0.653948	-1.05002	-1.81336	0.211455	0.863234	0.858817	6.32743	6.35802	6.43221	6.26114	6.25281	6.19631	6.92773	7.11294	7.12468	6.26128	6.1228	6.1993	6.36379	6.23409	6.43805	6.11717	6.24445	6.13417
8780_at	8780	RIOK3	RIO kinase 3 (yeast)	GO:0004674: protein serine/threonine kinase activity, GO:0005515: protein binding, GO:0005524: ATP binding, GO:0007059: chromosome segregation		1.88527	39.0536	0.000655013	0.130202	0.0799942	1.07521	1.63864	0.242953	0.94367	0.906518	1.08765	1.87808	0.201156	0.571365	0.467841	-1.0015	-0.088619	0.93746	0.989674	0.989423	8.13398	8.11112	7.83344	7.87351	7.98904	7.8355	9.00202	9.05449	8.76519	8.11616	8.06426	7.87292	8.1245	8.22081	8.03906	7.84923	7.94312	7.89698
55718_at	55718	POLR3E	polymerase (RNA) III (DNA directed) polypeptide E (80kD)	GO:0003899: DNA-directed RNA polymerase activity, GO:0005634: nucleus, GO:0005654: nucleoplasm, GO:0006383: transcription from RNA polymerase III promoter, GO:0006385: transcription elongation from RNA polymerase III promoter, GO:0006386: termination of RNA polymerase III transcription, GO:0009615: response to virus, GO:0010467: gene expression, GO:0045087: innate immune response		-1.64772	-10.7935	0.00847469	0.150517	0.093686	-1.07937	-4.65418	0.0431959	0.942805	0.847178	1.03522	1.37258	0.303535	0.643265	0.55284	-1.03668	-0.805503	0.505075	0.9073	0.907044	7.16438	6.99869	7.17236	7.18524	7.09915	7.22537	6.31183	6.37129	6.48165	7.21379	7.21773	7.22537	7.00803	6.89995	7.09572	7.18958	7.15529	6.99287
3685_at	3685	ITGAV	integrin, alpha V	GO:0001525: angiogenesis, GO:0001846: opsonin binding, GO:0002474: antigen processing and presentation of peptide antigen via MHC class I, GO:0002479: antigen processing and presentation of exogenous peptide antigen via MHC class I, TAP-dependent, GO:0005080: protein kinase C binding, GO:0005245: voltage-gated calcium channel activity, GO:0005515: protein binding, GO:0005886: plasma membrane, GO:…	04145: Phagosome, 04510: Focal adhesion, 04512: ECM-receptor interaction, 04514: Cell adhesion molecules (CAMs), 04810: Regulation of actin cytoskeleton, 05200: Pathways in cancer, 05222: Small cell lung cancer, 05410: Hypertrophic cardiomyopathy (HCM), 05412: Arrhythmogenic right ventricular cardiomyopathy (ARVC), 05414: Dilated cardiomyopathy	1.65361	18.3603	0.00295333	0.134005	0.0823303	1.03306	0.899604	0.463273	0.950878	0.935074	-1.04465	-0.960721	0.438068	0.730225	0.655117	-1.01155	-0.487327	0.674208	0.942447	0.943541	6.64116	6.57454	6.43705	6.44154	6.54168	6.45505	7.44366	7.2495	7.13318	6.47353	6.51014	6.25577	6.58589	6.67095	6.5315	6.49808	6.45109	6.43565
9540_at	9540	TP53I3	tumor protein p53 inducible protein 3	GO:0003960: NADPH:quinone reductase activity, GO:0005575: cellular_component, GO:0006739: NADP metabolic process, GO:0008270: zinc ion binding, GO:0008631: induction of apoptosis by oxidative stress, GO:0042803: protein homodimerization activity, GO:0048038: quinone binding, GO:0070402: NADPH binding	04115: p53 signaling pathway	1.63241	16.003	0.00388205	0.134892	0.0832556	1.15544	2.58719	0.122535	0.942805	0.884031	1.0105	0.50702	0.662516	0.852063	0.808214	1.03938	1.85171	0.205269	0.862696	0.858817	5.82246	5.95273	6.06864	6.20409	6.22164	6.1806	6.58024	6.69396	6.68664	6.22993	6.16735	6.25147	6.13557	6.21576	6.10278	6.30106	6.29247	6.17813
78991_at	78991	PCYOX1L	prenylcysteine oxidase 1 like	GO:0005576: extracellular region, GO:0016670: oxidoreductase activity, acting on a sulfur group of donors, oxygen as acceptor, GO:0030328: prenylcysteine catabolic process		-1.69157	-15.4746	0.00415002	0.135792	0.0838762	-1.03303	-1.79328	0.214791	0.943537	0.896304	-1.04468	-3.12449	0.0889745	0.477989	0.36377	1.01377	0.218687	0.847181	0.972824	0.972454	7.1876	6.94709	7.19907	7.15461	6.92226	7.13014	6.42764	6.27208	6.35393	7.08725	6.89587	7.03386	7.08745	6.92787	7.17635	7.25522	7.00005	6.99992
7305_at	7305	TYROBP	TYRO protein tyrosine kinase binding protein	GO:0002281: macrophage activation involved in immune response, GO:0002283: neutrophil activation involved in immune response, GO:0005057: receptor signaling protein activity, GO:0005515: protein binding, GO:0005622: intracellular, GO:0005886: plasma membrane, GO:0005887: integral to plasma membrane, GO:0006968: cellular defense response, GO:0007165: signal transduction, GO:0007229: integrin-media…	04380: Osteoclast differentiation, 04650: Natural killer cell mediated cytotoxicity	-1.26032	-11.3307	0.0076993	0.148425	0.0924855	-1.02004	-0.509184	0.661241	0.971521	0.961121	1.49247	10.3305	0.00924073	0.400235	0.280051	1.15613	2.57107	0.123802	0.862696	0.858817	8.00292	8.30499	8.51999	8.65301	8.71859	8.8433	7.60967	7.9963	8.21877	9.11725	9.34583	9.47856	8.04895	8.31757	8.3678	8.69854	9.00343	9.12788
26301_at	26301	GBGT1	globoside alpha-1,3-N-acetylgalactosaminyltransferase 1	GO:0000139: Golgi membrane, GO:0006486: protein glycosylation, GO:0009247: glycolipid biosynthetic process, GO:0016021: integral to membrane, GO:0046872: metal ion binding, GO:0047277: globoside alpha-N-acetylgalactosaminyltransferase activity	00603: Glycosphingolipid biosynthesis - globo series, 01100: Metabolic pathways	-2.02368	-12.2316	0.00661768	0.144863	0.0904294	-1.4032	-4.91137	0.0390448	0.942805	0.833355	-1.09363	-1.79579	0.214369	0.58089	0.479711	-1.01537	-0.611893	0.602902	0.929298	0.930217	7.73974	7.95254	8.06513	7.76961	7.90108	7.77479	6.82035	6.99401	6.87787	7.51825	7.7504	7.77802	7.37487	7.52468	7.37097	7.67342	7.92908	7.77408
692195_at	692195	SNORD75	small nucleolar RNA, C/D box 75			-2.26679	-8.24187	0.0144041	0.16522	0.103555	-1.22862	-5.5703	0.0307499	0.942805	0.827649	1.01954	0.931236	0.450041	0.737406	0.664107	-1.05267	-1.27086	0.331597	0.881225	0.883211	6.94603	7.12299	6.68943	6.67022	6.83689	6.7649	5.52954	5.87537	5.7672	6.75035	6.86001	6.74363	6.6967	6.71671	6.448	6.74003	6.68826	6.61003
9709_at	9709	HERPUD1	homocysteine-inducible, endoplasmic reticulum stress-inducible, ubiquitin-like domain member 1	GO:0003674: molecular_function, GO:0005789: endoplasmic reticulum membrane, GO:0005789: endoplasmic reticulum membrane, GO:0006986: response to unfolded protein, GO:0006987: activation of signaling protein activity involved in unfolded protein response, GO:0016021: integral to membrane, GO:0030968: endoplasmic reticulum unfolded protein response	04141: Protein processing in endoplasmic reticulum	1.8898	8.3646	0.0139933	0.164404	0.102913	-1.02497	-0.534939	0.646206	0.971521	0.96069	1.09751	3.97408	0.0578758	0.447127	0.3294	-1.00278	-0.410855	0.721016	0.950372	0.950085	7.71328	7.51864	7.71855	7.44371	7.56249	7.43443	8.56797	8.69425	8.39855	7.61064	7.62879	7.60158	7.54447	7.62169	7.66462	7.4473	7.53872	7.44238
4351_at	4351	MPI	mannose phosphate isomerase	GO:0004476: mannose-6-phosphate isomerase activity, GO:0005737: cytoplasm, GO:0005829: cytosol, GO:0006488: dolichol-linked oligosaccharide biosynthetic process, GO:0008270: zinc ion binding, GO:0009298: GDP-mannose biosynthetic process, GO:0009298: GDP-mannose biosynthetic process, GO:0018279: protein N-linked glycosylation via asparagine, GO:0043687: post-translational protein modification, GO:…	00051: Fructose and mannose metabolism, 00520: Amino sugar and nucleotide sugar metabolism, 01100: Metabolic pathways	-1.68125	-23.0741	0.00187296	0.130202	0.0799942	-1.18122	-11.8615	0.00703268	0.942805	0.783968	-1.06566	-1.61139	0.248407	0.605911	0.508321	-1.07744	-2.06282	0.175217	0.862696	0.858817	9.1021	8.91536	9.14259	9.05959	8.86807	9.05665	8.29677	8.16265	8.44982	8.88349	8.88702	8.93138	8.84765	8.71475	8.87597	8.90954	8.86379	8.88221
121642_at	121642	ALKBH2	alkB, alkylation repair homolog 2 (E. coli)	GO:0005654: nucleoplasm, GO:0006281: DNA repair, GO:0006307: DNA dealkylation involved in DNA repair, GO:0006307: DNA dealkylation involved in DNA repair, GO:0008198: ferrous iron binding, GO:0016702: oxidoreductase activity, acting on single donors with incorporation of molecular oxygen, incorporation of two atoms of oxygen, GO:0035511: oxidative DNA demethylation, GO:0043734: DNA-N1-methyladeni…		-1.65948	-8.12133	0.0148253	0.16611	0.104244	-1.00247	-0.134785	0.905123	0.994273	0.991303	1.15359	11.2402	0.00782228	0.394054	0.275346	1.06155	2.00326	0.18306	0.862696	0.858817	8.231	8.06154	8.16816	8.14428	8.12833	8.4172	7.31385	7.37144	7.56526	8.35514	8.36318	8.58918	7.93355	8.12205	8.35222	8.31343	8.17939	8.45173
9262_at	9262	STK17B	serine/threonine kinase 17b	GO:0004672: protein kinase activity, GO:0004674: protein serine/threonine kinase activity, GO:0005524: ATP binding, GO:0005634: nucleus, GO:0005793: endoplasmic reticulum-Golgi intermediate compartment, GO:0005886: plasma membrane, GO:0006468: protein phosphorylation, GO:0006915: apoptotic process, GO:0006917: induction of apoptosis, GO:0007243: intracellular protein kinase cascade, GO:0015629: a…		2.00108	26.4308	0.0014284	0.130202	0.0799942	1.19664	2.74002	0.11138	0.942805	0.884031	-1.07334	-1.00437	0.420973	0.719167	0.643014	-1.01356	-0.332369	0.771213	0.962163	0.961062	6.2062	5.98961	5.94394	6.08069	6.34492	6.18926	7.13129	7.03711	6.97074	6.25307	5.92696	6.06835	6.25797	6.3854	6.25162	6.12648	6.18644	6.2342
84859_at	84859	LRCH3	leucine-rich repeats and calponin homology (CH) domain containing 3	GO:0005576: extracellular region		1.34864	41.8698	0.000569938	0.130202	0.0799942	1.02588	3.20122	0.0852838	0.942805	0.87762	1.05293	1.64301	0.242095	0.602304	0.503447	-1.02605	-1.05972	0.400341	0.888104	0.885512	8.81754	8.91867	8.87607	8.83303	9.04979	8.92865	9.26335	9.3557	9.28753	8.99327	9.06428	8.97302	8.83331	8.95789	8.93142	8.86523	8.96399	8.86825
11123_at	11123	RCAN3	RCAN family member 3	GO:0000166: nucleotide binding, GO:0003723: RNA binding, GO:0009653: anatomical structure morphogenesis, GO:0019722: calcium-mediated signaling, GO:0031013: troponin I binding		2.11377	12.3978	0.0064431	0.144801	0.0904294	1.06523	0.432857	0.707326	0.975627	0.968222	-1.15454	-2.18707	0.160263	0.540857	0.433684	1.09928	1.59365	0.25204	0.86643	0.86809	6.23895	6.0614	5.93253	5.97449	6.17259	6.02786	7.15907	7.14521	7.1525	6.00073	5.75131	5.76483	6.08464	6.45569	5.90756	6.2961	6.15606	6.11124
84889_at	84889	SLC7A3	solute carrier family 7 (cationic amino acid transporter, y+ system), member 3	GO:0000064: L-ornithine transmembrane transporter activity, GO:0005886: plasma membrane, GO:0006811: ion transport, GO:0006865: amino acid transport, GO:0015181: arginine transmembrane transporter activity, GO:0015189: L-lysine transmembrane transporter activity, GO:0015326: cationic amino acid transmembrane transporter activity, GO:0016021: integral to membrane, GO:0032006: regulation of TOR sig…		2.63958	58.6168	0.000290915	0.127634	0.0764362	1.29289	2.04782	0.177148	0.942805	0.887992	-1.16412	-2.64776	0.117934	0.504677	0.391836	1.0102	0.0508434	0.964071	0.994663	0.994557	5.39196	4.99145	4.88482	4.6719	4.62082	4.38865	6.74439	6.41957	6.30401	4.3935	4.56262	4.05238	5.61736	5.67888	5.02122	4.74152	4.78453	4.17273
824_at	824	CAPN2	calpain 2, (m/II) large subunit	GO:0000785: chromatin, GO:0001666: response to hypoxia, GO:0001824: blastocyst development, GO:0004198: calcium-dependent cysteine-type endopeptidase activity, GO:0005509: calcium ion binding, GO:0005515: protein binding, GO:0005634: nucleus, GO:0005737: cytoplasm, GO:0005886: plasma membrane, GO:0006508: proteolysis, GO:0007520: myoblast fusion, GO:0008092: cytoskeletal protein binding, GO:00082…	04141: Protein processing in endoplasmic reticulum, 04210: Apoptosis, 04510: Focal adhesion, 05010: Alzheimer's disease	3.35813	15.6149	0.00407623	0.135792	0.0838762	1.78982	4.47993	0.0463866	0.942805	0.848235	1.25206	4.73226	0.0418698	0.43201	0.314331	1.19774	4.28019	0.050487	0.862696	0.858817	7.41763	6.97945	7.21926	7.00314	6.99522	7.20662	8.93575	8.85246	9.04598	7.39962	7.37652	7.39234	7.75843	8.17092	8.08254	7.31275	7.32137	7.34436
7430_at	7430	EZR	ezrin	GO:0001726: ruffle, GO:0001931: uropod, GO:0005515: protein binding, GO:0005730: nucleolus, GO:0005829: cytosol, GO:0005829: cytosol, GO:0005884: actin filament, GO:0005886: plasma membrane, GO:0005902: microvillus, GO:0005925: focal adhesion, GO:0005932: microtubule basal body, GO:0007016: cytoskeletal anchoring at plasma membrane, GO:0007159: leukocyte cell-cell adhesion, GO:0007411: axon guida…	04670: Leukocyte transendothelial migration, 04810: Regulation of actin cytoskeleton, 04971: Gastric acid secretion, 05130: Pathogenic Escherichia coli infection	1.9321	12.469	0.00637048	0.144801	0.0904294	1.22445	2.02647	0.179948	0.942805	0.887992	-1.08297	-19.0205	0.0027527	0.340153	0.230323	-1.0736	-2.25611	0.152702	0.862696	0.858817	8.85675	8.47723	8.7614	8.70759	8.55328	8.77657	9.65353	9.52103	9.75956	8.58531	8.43352	8.67356	8.83546	8.9979	9.08724	8.63077	8.51206	8.58284
55605_at	55605	KIF21A	kinesin family member 21A	GO:0003777: microtubule motor activity, GO:0005515: protein binding, GO:0005524: ATP binding, GO:0005737: cytoplasm, GO:0005874: microtubule, GO:0007018: microtubule-based movement		1.44611	8.77862	0.012729	0.162371	0.101763	1.10061	1.48223	0.276487	0.944101	0.911565	-1.16827	-4.985	0.0379642	0.425371	0.307727	1.14966	3.24147	0.0834351	0.862696	0.858817	5.47736	5.39144	5.18344	5.13508	5.17425	4.7743	6.08163	5.96598	5.59367	4.99042	4.94275	4.47304	5.78759	5.45471	5.20789	5.45386	5.29215	4.93336
10211_at	10211	FLOT1	flotillin 1	GO:0005515: protein binding, GO:0005768: endosome, GO:0005815: microtubule organizing center, GO:0005901: caveola, GO:0007409: axonogenesis, GO:0008180: signalosome, GO:0016021: integral to membrane, GO:0016600: flotillin complex, GO:0034451: centriolar satellite, GO:0035023: regulation of Rho protein signal transduction, GO:0042383: sarcolemma, GO:0042470: melanosome, GO:0045121: membrane raft, …	04910: Insulin signaling pathway	1.62988	9.14882	0.0117374	0.160345	0.100742	1.10133	2.95436	0.0980155	0.942805	0.884031	-1.01186	-0.402339	0.726362	0.884483	0.847295	-1.00354	-0.144288	0.8985	0.980872	0.981249	7.54593	7.51529	7.65588	7.81689	7.75341	7.78876	8.19138	8.39605	8.22544	7.69201	7.76697	7.84299	7.66228	7.7423	7.7257	7.7847	7.86315	7.68787
129080_at	129080	EMID1	EMI domain containing 1	GO:0005581: collagen, GO:0005783: endoplasmic reticulum, GO:0005794: Golgi apparatus		-1.90093	-7.88092	0.015722	0.168722	0.105947	-1.21966	-6.37631	0.0237241	0.942805	0.797379	1.02818	1.12776	0.376521	0.690486	0.609527	-1.03501	-0.711352	0.550642	0.916644	0.9192	7.31883	7.57037	7.48625	7.47772	7.53925	7.53325	6.35332	6.44397	6.76846	7.44736	7.61299	7.60767	7.10887	7.20401	7.19891	7.31804	7.44586	7.62545
23012_at	23012	STK38L	serine/threonine kinase 38 like	GO:0000287: magnesium ion binding, GO:0003779: actin binding, GO:0004674: protein serine/threonine kinase activity, GO:0005515: protein binding, GO:0005524: ATP binding, GO:0005634: nucleus, GO:0005737: cytoplasm, GO:0005886: plasma membrane, GO:0006468: protein phosphorylation, GO:0007243: intracellular protein kinase cascade, GO:0015629: actin cytoskeleton, GO:0043231: intracellular membrane-bo…		1.54494	25.0233	0.00159321	0.130202	0.0799942	1.03337	0.571009	0.625602	0.969102	0.958907	-1.0905	-2.84652	0.104437	0.493332	0.379585	-1.00907	-0.50286	0.664974	0.941421	0.94208	8.1356	7.88434	7.90019	8.21441	8.05761	8.0966	8.71361	8.52732	8.56056	8.13289	7.84251	8.0142	8.12027	8.0781	7.85167	8.21832	7.99128	8.11843
10150_at	10150	MBNL2	muscleblind-like splicing regulator 2	GO:0003723: RNA binding, GO:0005634: nucleus, GO:0005737: cytoplasm, GO:0006397: mRNA processing, GO:0008270: zinc ion binding, GO:0008380: RNA splicing, GO:0043484: regulation of RNA splicing		2.67971	415.663	5.78779e-06	0.112148	0.0631164	1.23571	12.1878	0.00666485	0.942805	0.783968	1.51214	4.89034	0.0393617	0.427949	0.310702	1.10267	1.40918	0.294155	0.874606	0.882383	7.68527	7.74003	7.58937	7.52667	7.76362	7.61631	9.11418	9.15868	9.008	8.35218	8.28196	8.02984	7.97243	8.01329	7.94366	7.85898	7.80744	7.64223
28984_at	28984	RGCC	regulator of cell cycle	GO:0000079: regulation of cyclin-dependent protein kinase activity, GO:0005634: nucleus, GO:0005730: nucleolus, GO:0005737: cytoplasm, GO:0005815: microtubule organizing center, GO:0007049: cell cycle, GO:0072537: fibroblast activation		12.2317	17.4933	0.00325186	0.134717	0.0832069	1.66353	5.07419	0.0367133	0.942805	0.833355	1.83937	2.71822	0.112882	0.502277	0.389019	1.3744	1.0958	0.387504	0.887599	0.885512	3.98704	3.71534	3.53806	4.47111	3.4616	3.8478	7.4217	7.01869	7.539	4.69761	4.48548	5.05864	4.35965	4.53534	4.48702	4.02518	4.32597	4.49723
6571_at	6571	SLC18A2	solute carrier family 18 (vesicular monoamine), member 2	GO:0001975: response to amphetamine, GO:0005886: plasma membrane, GO:0005887: integral to plasma membrane, GO:0007268: synaptic transmission, GO:0007269: neurotransmitter secretion, GO:0007568: aging, GO:0007626: locomotory behavior, GO:0008144: drug binding, GO:0008504: monoamine transmembrane transporter activity, GO:0009635: response to herbicide, GO:0009791: post-embryonic development, GO:001…	05012: Parkinson's disease	-1.85457	-6.70946	0.0215001	0.180255	0.113663	-1.07	-1.05083	0.403576	0.947986	0.928717	1.24046	2.46372	0.132725	0.515255	0.405304	-1.07665	-2.22694	0.155836	0.862696	0.858817	7.16132	6.86136	6.97761	7.07497	7.10476	7.16311	5.87696	6.21265	6.16467	7.54884	7.50845	7.17699	6.78051	6.99774	6.88308	7.0882	6.95856	6.96814
7431_at	7431	VIM	vimentin	GO:0005200: structural constituent of cytoskeleton, GO:0005515: protein binding, GO:0005737: cytoplasm, GO:0005777: peroxisome, GO:0005829: cytosol, GO:0005829: cytosol, GO:0005856: cytoskeleton, GO:0005856: cytoskeleton, GO:0005882: intermediate filament, GO:0005886: plasma membrane, GO:0006915: apoptotic process, GO:0006921: cellular component disassembly involved in apoptotic process, GO:00069…		2.40595	24.212	0.00170149	0.130202	0.0799942	1.85346	10.3398	0.00922439	0.942805	0.796725	1.6101	22.2424	0.00201522	0.340153	0.230323	1.1468	5.84902	0.0280081	0.862696	0.858817	10.4845	10.1992	10.3244	10.4902	10.4312	10.4781	11.6492	11.5399	11.6132	11.1445	11.0881	11.2263	11.1863	11.2124	11.262	10.624	10.7177	10.6461
408_at	408	ARRB1	arrestin, beta 1	GO:0000139: Golgi membrane, GO:0000785: chromatin, GO:0002031: G-protein coupled receptor internalization, GO:0004857: enzyme inhibitor activity, GO:0005096: GTPase activator activity, GO:0005159: insulin-like growth factor receptor binding, GO:0005515: protein binding, GO:0005634: nucleus, GO:0005737: cytoplasm, GO:0005765: lysosomal membrane, GO:0005829: cytosol, GO:0005834: heterotrimeric G-pr…	04010: MAPK signaling pathway, 04062: Chemokine signaling pathway, 04144: Endocytosis, 04744: Phototransduction	-1.72675	-29.0888	0.00117972	0.130202	0.0799942	-1.12079	-6.46885	0.0230733	0.942805	0.797379	-1.03226	-0.712086	0.550273	0.792516	0.733568	-1.01076	-0.488425	0.673552	0.942447	0.943541	9.36038	9.48374	9.5155	9.63434	9.62365	9.48671	8.55627	8.65796	8.77968	9.42486	9.59518	9.57204	9.24589	9.2872	9.33161	9.59501	9.56516	9.53592
134147_at	134147	CMBL	carboxymethylenebutenolidase homolog (Pseudomonas)	GO:0005829: cytosol, GO:0016787: hydrolase activity	01100: Metabolic pathways	-1.56349	-27.1746	0.00135142	0.130202	0.0799942	-1.0891	-12.2878	0.00655786	0.942805	0.783968	-1.13709	-6.42075	0.0234082	0.405875	0.291396	1.01611	0.416341	0.717586	0.94977	0.949209	7.50775	7.43657	7.43403	7.76617	7.62671	7.70606	6.85899	6.75221	6.83167	7.52715	7.48737	7.52665	7.39466	7.29331	7.32076	7.8372	7.70037	7.62517
23195_at	23195	MDN1	MDN1, midasin homolog (yeast)	GO:0005524: ATP binding, GO:0005634: nucleus, GO:0005730: nucleolus, GO:0006200: ATP catabolic process, GO:0006461: protein complex assembly, GO:0016887: ATPase activity, GO:0051082: unfolded protein binding	03008: Ribosome biogenesis in eukaryotes	-1.9757	-11.3182	0.00771602	0.148425	0.0924855	-1.13457	-4.12953	0.0539398	0.942805	0.852851	-1.16165	-8.25126	0.014372	0.405875	0.288233	-1.03121	-0.700964	0.555903	0.918223	0.920096	7.33004	7.41022	7.29606	7.36038	7.43862	7.47592	6.39295	6.19892	6.47056	7.19442	7.18476	7.24576	7.21945	7.13314	7.13233	7.40231	7.2583	7.47187
154664_at	154664	ABCA13	ATP-binding cassette, sub-family A (ABC1), member 13	GO:0005524: ATP binding, GO:0006810: transport, GO:0016021: integral to membrane, GO:0016887: ATPase activity	02010: ABC transporters	3.06021	13.5322	0.00541658	0.141366	0.0878537	1.08825	0.971185	0.433901	0.949234	0.93194	1.0168	0.313046	0.783875	0.911229	0.883247	-1.07847	-0.992768	0.425443	0.894039	0.891379	3.27502	3.03709	3.30201	3.15556	3.32255	3.28228	4.65021	4.70217	5.07402	3.33608	3.21878	3.26267	3.57431	3.17641	3.20171	3.36311	2.97726	3.03048
114876_at	114876	OSBPL1A	oxysterol binding protein-like 1A	GO:0005515: protein binding, GO:0005543: phospholipid binding, GO:0005622: intracellular, GO:0005634: nucleus, GO:0005737: cytoplasm, GO:0005770: late endosome, GO:0006869: lipid transport, GO:0008203: cholesterol metabolic process, GO:0016192: vesicle-mediated transport		-1.80431	-9.56571	0.0107527	0.156067	0.0980771	-1.10081	-2.79229	0.107894	0.942805	0.884031	-1.02928	-0.962003	0.437555	0.729803	0.654736	1.04354	2.22565	0.155977	0.862696	0.858817	8.38027	8.50298	8.40313	8.47251	8.46589	8.6703	7.47294	7.50687	7.73235	8.39243	8.5119	8.57527	8.19066	8.31141	8.36331	8.56661	8.4725	8.75248
85440_at	85440	DOCK7	dedicator of cytokinesis 7	GO:0000226: microtubule cytoskeleton organization, GO:0005085: guanyl-nucleotide exchange factor activity, GO:0005525: GTP binding, GO:0007409: axonogenesis, GO:0008180: signalosome, GO:0030424: axon, GO:0030426: growth cone, GO:0031175: neuron projection development, GO:0032863: activation of Rac GTPase activity, GO:0033138: positive regulation of peptidyl-serine phosphorylation, GO:0043005: neu…		1.37275	15.2163	0.00429119	0.135792	0.0838762	1.05469	2.24467	0.153921	0.942805	0.887992	-1.16754	-10.899	0.00831352	0.394303	0.277145	1.00737	0.222494	0.844584	0.972615	0.972059	7.22331	7.26784	6.96497	7.14566	7.22002	7.00249	7.69377	7.66676	7.46494	6.9581	6.96138	6.77741	7.30286	7.40069	6.98065	7.10225	7.19898	7.09502
308_at	308	ANXA5	annexin A5	GO:0004859: phospholipase inhibitor activity, GO:0005509: calcium ion binding, GO:0005543: phospholipid binding, GO:0005544: calcium-dependent phospholipid binding, GO:0005622: intracellular, GO:0005737: cytoplasm, GO:0006916: anti-apoptosis, GO:0007165: signal transduction, GO:0007596: blood coagulation, GO:0009897: external side of plasma membrane, GO:0010033: response to organic substance, GO:…		2.31041	20.6639	0.00233375	0.130637	0.0803738	1.1167	0.83999	0.489326	0.951662	0.936575	-1.1268	-3.02367	0.0941807	0.482999	0.368986	-1.17216	-5.37462	0.0329183	0.862696	0.858817	8.39665	8.22789	8.54962	8.272	8.3286	8.71098	9.63606	9.5137	9.64184	8.06905	8.26516	8.4537	8.25509	8.66532	8.67311	8.01715	8.18154	8.42152
304_at	304	ANXA2P2	annexin A2 pseudogene 2	GO:0001525: angiogenesis, GO:0004859: phospholipase inhibitor activity, GO:0005509: calcium ion binding, GO:0005544: calcium-dependent phospholipid binding, GO:0005546: phosphatidylinositol-4,5-bisphosphate binding, GO:0005604: basement membrane, GO:0005769: early endosome, GO:0007589: body fluid secretion, GO:0008092: cytoskeletal protein binding, GO:0017137: Rab GTPase binding, GO:0019897: extr…		2.35904	12.0718	0.00679222	0.145862	0.0909582	1.60887	4.812	0.0405763	0.942805	0.83689	1.15533	4.9536	0.0384197	0.426403	0.309022	1.15272	3.98797	0.0575072	0.862696	0.858817	9.94308	9.42895	9.51443	9.86176	9.46943	9.61181	10.9703	10.7588	10.8509	9.99856	9.75089	9.81484	10.3588	10.3256	10.2201	9.96383	9.73394	9.85503
10620_at	10620	ARID3B	AT rich interactive domain 3B (BRIGHT-like)	GO:0003677: DNA binding, GO:0005634: nucleus, GO:0006351: transcription, DNA-dependent, GO:0006355: regulation of transcription, DNA-dependent, GO:0008150: biological_process		1.83176	23.6312	0.00178592	0.130202	0.0799942	-1.00874	-0.186661	0.869146	0.994044	0.989767	-1.11042	-2.4632	0.132771	0.515255	0.405304	-1.10621	-3.4174	0.0759942	0.862696	0.858817	5.25512	5.45924	5.55301	5.41757	5.53608	5.60722	6.17142	6.36088	6.35197	5.41047	5.37659	5.30541	5.3416	5.59454	5.25598	5.22273	5.47494	5.42243
5106_at	5106	PCK2	phosphoenolpyruvate carboxykinase 2 (mitochondrial)	GO:0004611: phosphoenolpyruvate carboxykinase activity, GO:0004613: phosphoenolpyruvate carboxykinase (GTP) activity, GO:0005515: protein binding, GO:0005525: GTP binding, GO:0005739: mitochondrion, GO:0005759: mitochondrial matrix, GO:0005975: carbohydrate metabolic process, GO:0006006: glucose metabolic process, GO:0006094: gluconeogenesis, GO:0006094: gluconeogenesis, GO:0006107: oxaloacetate …	00010: Glycolysis / Gluconeogenesis, 00020: Citrate cycle (TCA cycle), 00620: Pyruvate metabolism, 01100: Metabolic pathways, 03320: PPAR signaling pathway, 04910: Insulin signaling pathway, 04920: Adipocytokine signaling pathway, 04964: Proximal tubule bicarbonate reclamation	1.68472	9.33503	0.0112816	0.158538	0.0996861	-1.01127	-0.325765	0.775528	0.983555	0.978593	-1.06513	-2.98476	0.0963065	0.48355	0.369212	-1.04994	-2.01485	0.181498	0.862696	0.858817	6.81679	6.64057	7.01733	6.64782	6.62439	6.81889	7.65125	7.46252	7.60535	6.50634	6.58877	6.72091	6.68624	6.68565	7.0478	6.64351	6.50004	6.73404
6303_at	6303	SAT1	spermidine/spermine N1-acetyltransferase 1	GO:0001525: angiogenesis, GO:0004145: diamine N-acetyltransferase activity, GO:0005515: protein binding, GO:0005622: intracellular, GO:0005829: cytosol, GO:0006595: polyamine metabolic process, GO:0006596: polyamine biosynthetic process, GO:0009447: putrescine catabolic process, GO:0019809: spermidine binding, GO:0034641: cellular nitrogen compound metabolic process, GO:0042127: regulation of cel…	00330: Arginine and proline metabolism, 01100: Metabolic pathways	2.77896	16.4665	0.00366777	0.134892	0.0832556	1.19066	1.92254	0.194465	0.942805	0.889788	1.15422	1.54324	0.262745	0.615798	0.519806	1.04613	0.902991	0.461837	0.902445	0.900115	7.11724	6.8971	6.94369	6.97153	7.28171	7.12573	8.351	8.44903	8.55392	7.31849	7.16869	7.46616	7.11504	7.42486	7.12232	7.04654	7.2189	7.29903
54517_at	54517	PUS7	pseudouridylate synthase 7 homolog (S. cerevisiae)	GO:0001522: pseudouridine synthesis, GO:0003723: RNA binding, GO:0008033: tRNA processing, GO:0009982: pseudouridine synthase activity		-2.92044	-8.32831	0.0141129	0.164404	0.102913	-1.20918	-4.33029	0.0494102	0.942805	0.852851	-1.15939	-6.24746	0.0246764	0.405875	0.291396	-1.04737	-2.25546	0.152771	0.862696	0.858817	7.51564	7.4974	7.44848	7.52107	7.41978	7.44672	5.87229	5.60726	6.25533	7.21693	7.27238	7.25369	7.34402	7.23083	7.05611	7.40229	7.35171	7.43142
51465_at	51465	UBE2J1	ubiquitin-conjugating enzyme E2, J1	GO:0004842: ubiquitin-protein ligase activity, GO:0005524: ATP binding, GO:0005789: endoplasmic reticulum membrane, GO:0016021: integral to membrane	04120: Ubiquitin mediated proteolysis, 04141: Protein processing in endoplasmic reticulum, 05012: Parkinson's disease	1.3435	8.91351	0.0123537	0.16112	0.101289	1.01922	1.14958	0.369231	0.947573	0.923005	-1.06022	-2.17772	0.161327	0.54157	0.434462	-1.00453	-0.761031	0.526126	0.912979	0.915036	8.69545	8.76378	8.71514	8.80306	8.79035	8.66398	9.16027	9.24274	9.0447	8.77311	8.62915	8.59887	8.7472	8.81329	8.69512	8.77977	8.7959	8.662
83698_at	83698	CALN1	calneuron 1	GO:0005509: calcium ion binding, GO:0005794: Golgi apparatus, GO:0005886: plasma membrane, GO:0016021: integral to membrane, GO:0032588: trans-Golgi network membrane, GO:0048471: perinuclear region of cytoplasm		-2.4461	-15.0892	0.00436335	0.135893	0.0840508	-1.33875	-3.21608	0.0845947	0.942805	0.87762	1.0716	0.737522	0.537596	0.785582	0.725404	1.05033	1.25693	0.33568	0.881225	0.883211	5.56718	5.48767	5.3415	5.16733	5.30453	5.10277	4.05563	4.21384	4.22794	5.48359	5.15999	5.19367	4.91504	5.30012	4.88046	5.33498	5.2833	5.16263
619208_at	619208	C6orf225	chromosome 6 open reading frame 225			1.43782	18.4465	0.00292592	0.133791	0.0822386	1.10014	7.02593	0.0196623	0.942805	0.796725	-1.2922	-2.96702	0.0972984	0.484789	0.369942	-1.14017	-2.38863	0.139508	0.862696	0.858817	4.45204	4.54301	4.58793	4.6208	4.6839	4.99501	4.93483	5.12098	5.09714	4.26283	4.51275	4.38066	4.55599	4.67962	4.75962	4.36836	4.65042	4.69927
28981_at	28981	IFT81	intraflagellar transport 81 homolog (Chlamydomonas)	GO:0007275: multicellular organismal development, GO:0007283: spermatogenesis, GO:0009434: microtubule-based flagellum, GO:0030154: cell differentiation, GO:0030992: intraflagellar transport particle B		1.40926	8.17218	0.0146454	0.165658	0.10382	-1.02936	-0.815494	0.500461	0.952433	0.937141	-1.51882	-6.39462	0.0235931	0.405875	0.291396	-1.07561	-2.60616	0.121068	0.862696	0.858817	5.74601	5.58764	5.57675	5.49982	5.49713	5.5613	6.30956	6.12882	5.94938	4.70105	4.96744	5.06247	5.64429	5.65109	5.48373	5.31413	5.41425	5.51097
54585_at	54585	LZTFL1	leucine zipper transcription factor-like 1	GO:0005515: protein binding, GO:0042802: identical protein binding		1.76931	24.1914	0.00170438	0.130202	0.0799942	1.17624	2.55194	0.125329	0.942805	0.884031	-1.10841	-2.52829	0.127254	0.511528	0.400562	1.07551	2.65742	0.117223	0.862696	0.858817	8.08373	7.75889	7.79076	7.72433	7.81664	7.77927	8.8616	8.64804	8.59089	7.59087	7.5494	7.72642	8.15978	8.14514	8.0143	7.90234	7.82049	7.90698
57185_at	57185	NIPAL3	NIPA-like domain containing 3	GO:0016021: integral to membrane		1.46539	78.5849	0.000161889	0.127634	0.0764362	-1.05819	-1.23186	0.343181	0.945909	0.919439	-1.00056	-0.0738636	0.947842	0.979648	0.972673	1.03096	0.536712	0.64518	0.939212	0.941415	6.8893	6.91894	6.95065	6.79986	7.02655	6.99033	7.44497	7.45645	7.51121	6.95425	6.94048	6.90611	6.71661	6.97001	6.81744	7.00679	6.98346	6.94354
3312_at	3312	HSPA8	heat shock 70kDa protein 8	GO:0000974: Prp19 complex, GO:0005515: protein binding, GO:0005524: ATP binding, GO:0005622: intracellular, GO:0005634: nucleus, GO:0005730: nucleolus, GO:0005829: cytosol, GO:0005886: plasma membrane, GO:0006351: transcription, DNA-dependent, GO:0006457: protein folding, GO:0006892: post-Golgi vesicle-mediated transport, GO:0006986: response to unfolded protein, GO:0007268: synaptic transmission…	03040: Spliceosome, 04010: MAPK signaling pathway, 04141: Protein processing in endoplasmic reticulum, 04144: Endocytosis, 04612: Antigen processing and presentation, 05145: Toxoplasmosis	-1.4812	-12.1539	0.00670175	0.145505	0.09074	-1.06681	-2.20542	0.158205	0.942805	0.887992	-1.07236	-4.06352	0.055562	0.443786	0.326772	-1.05679	-2.01935	0.180896	0.862696	0.858817	11.6404	11.6234	11.6336	11.6761	11.7735	11.6859	11.076	10.9723	11.1443	11.5972	11.6226	11.6121	11.4759	11.6197	11.5173	11.6462	11.5788	11.6649
84102_at	84102	SLC41A2	solute carrier family 41, member 2	GO:0005886: plasma membrane, GO:0008324: cation transmembrane transporter activity, GO:0016021: integral to membrane, GO:0055085: transmembrane transport		3.52128	14.8391	0.00451066	0.136728	0.0844413	1.25179	2.70628	0.113716	0.942805	0.884031	-1.04433	-0.512469	0.659308	0.8508	0.806592	1.01627	0.171538	0.879587	0.978487	0.977712	3.8974	3.8668	4.10121	3.84399	3.5967	4.28214	5.75312	5.4416	6.08873	3.86554	3.86453	3.66863	4.11455	4.04709	4.647	4.02836	3.61555	4.12906
55003_at	55003	PAK1IP1	PAK1 interacting protein 1	GO:0005634: nucleus, GO:0005886: plasma membrane, GO:0009968: negative regulation of signal transduction		-1.68742	-13.2285	0.00566596	0.142863	0.0889799	-1.05176	-3.24464	0.083292	0.942805	0.87762	-1.04401	-2.33623	0.144529	0.527406	0.419013	-1.04688	-6.59136	0.0222517	0.862696	0.858817	8.5625	8.38271	8.51384	8.49251	8.41728	8.31166	7.69248	7.6981	7.7973	8.39363	8.33852	8.30138	8.53401	8.28186	8.42371	8.41181	8.37037	8.24077
3301_at	3301	DNAJA1	DnaJ (Hsp40) homolog, subfamily A, member 1	GO:0005524: ATP binding, GO:0006457: protein folding, GO:0006986: response to unfolded protein, GO:0007283: spermatogenesis, GO:0009408: response to heat, GO:0016020: membrane, GO:0030317: sperm motility, GO:0030521: androgen receptor signaling pathway, GO:0031072: heat shock protein binding, GO:0046872: metal ion binding, GO:0050750: low-density lipoprotein particle receptor binding, GO:0051082:…	04141: Protein processing in endoplasmic reticulum	-1.76961	-27.433	0.00132614	0.130202	0.0799942	-1.1062	-5.22188	0.0347716	0.942805	0.833355	-1.12382	-14.5111	0.0047154	0.381025	0.267946	-1.0758	-1.4417	0.286121	0.872773	0.878336	8.96588	8.98658	9.03731	8.87014	8.91904	8.92237	8.11897	8.12582	8.27279	8.68809	8.74097	8.77698	8.85686	8.78558	8.90887	8.6338	8.94517	8.80436
55127_at	55127	HEATR1	HEAT repeat containing 1	GO:0005730: nucleolus, GO:0006364: rRNA processing, GO:0030529: ribonucleoprotein complex	03008: Ribosome biogenesis in eukaryotes	-1.70901	-11.0964	0.00802381	0.14912	0.0927544	-1.13227	-14.8046	0.00453155	0.930492	0.768841	-1.14586	-6.0283	0.0264314	0.405875	0.291396	1.01485	0.400352	0.727613	0.951867	0.952014	8.77462	8.76719	8.68119	8.5313	8.64709	8.58769	8.02354	7.83661	8.02965	8.39928	8.41224	8.36304	8.59509	8.567	8.52296	8.6413	8.54342	8.63686
26207_at	26207	PITPNC1	phosphatidylinositol transfer protein, cytoplasmic 1	GO:0005515: protein binding, GO:0005737: cytoplasm, GO:0007165: signal transduction, GO:0008289: lipid binding, GO:0008526: phosphatidylinositol transporter activity		1.88201	12.9526	0.00590781	0.144	0.0897303	1.0827	0.832484	0.492711	0.951662	0.936575	1.04126	8.18241	0.0146096	0.405875	0.288233	-1.01888	-0.591592	0.614086	0.93221	0.932974	6.28684	6.57479	6.45614	6.37291	6.67351	6.4576	7.11928	7.62374	7.30119	6.44536	6.72336	6.51017	6.30668	6.92339	6.39863	6.31995	6.73816	6.36008
440104_at	440104	TMEM198B	transmembrane protein 198B, pseudogene			2.65927	11.0412	0.00810328	0.14912	0.0927544	1.20886	5.95932	0.0270221	0.942805	0.817931	1.34524	5.77148	0.0287334	0.405875	0.291396	1.07483	1.57018	0.256953	0.86643	0.868315	6.09569	6.10792	6.06869	6.16539	6.14707	5.97022	7.51401	7.71777	7.24046	6.44389	6.57558	6.53285	6.34352	6.46853	6.27682	6.2222	6.1648	6.19916
8767_at	8767	RIPK2	receptor-interacting serine-threonine kinase 2	GO:0000187: activation of MAPK activity, GO:0001961: positive regulation of cytokine-mediated signaling pathway, GO:0002224: toll-like receptor signaling pathway, GO:0002250: adaptive immune response, GO:0002755: MyD88-dependent toll-like receptor signaling pathway, GO:0002756: MyD88-independent toll-like receptor signaling pathway, GO:0002827: positive regulation of T-helper 1 type immune respon…	04621: NOD-like receptor signaling pathway, 04722: Neurotrophin signaling pathway, 05131: Shigellosis	1.40888	17.5243	0.00324044	0.134717	0.0832069	1.01134	0.163417	0.885211	0.994044	0.990053	1.00363	0.222907	0.844303	0.938736	0.917385	1.01623	0.818458	0.4991	0.905375	0.904847	8.42071	8.23274	8.27377	8.59331	8.50046	8.48941	8.87738	8.78199	8.74983	8.6402	8.47335	8.4843	8.38102	8.39322	8.18984	8.56178	8.56033	8.52914
26286_at	26286	ARFGAP3	ADP-ribosylation factor GTPase activating protein 3	GO:0000139: Golgi membrane, GO:0005622: intracellular, GO:0005737: cytoplasm, GO:0005794: Golgi apparatus, GO:0005829: cytosol, GO:0006886: intracellular protein transport, GO:0008060: ARF GTPase activator activity, GO:0008270: zinc ion binding, GO:0008565: protein transporter activity, GO:0009306: protein secretion, GO:0016192: vesicle-mediated transport, GO:0032312: regulation of ARF GTPase act…	04144: Endocytosis	1.65867	47.8843	0.000435842	0.127634	0.0764362	-1.0336	-0.841834	0.488498	0.951662	0.936575	1.02846	3.12158	0.0891193	0.478025	0.36377	-1.03046	-1.16019	0.365746	0.882353	0.883211	7.92379	7.79481	7.86498	8.00485	8.03781	7.82681	8.62394	8.53364	8.6156	8.06763	8.07817	7.84479	7.75936	7.90921	7.75668	7.91427	7.96398	7.85827
84441_at	84441	MAML2	mastermind-like 2 (Drosophila)	GO:0003713: transcription coactivator activity, GO:0005634: nucleus, GO:0005654: nucleoplasm, GO:0005794: Golgi apparatus, GO:0006367: transcription initiation from RNA polymerase II promoter, GO:0007219: Notch signaling pathway, GO:0007219: Notch signaling pathway, GO:0010467: gene expression, GO:0016607: nuclear speck, GO:0045944: positive regulation of transcription from RNA polymerase II prom…	04330: Notch signaling pathway	2.70273	14.3001	0.00485456	0.139202	0.0861245	1.43348	4.55377	0.0449938	0.942805	0.847452	1.19482	2.72854	0.112167	0.501821	0.388008	1.06916	3.34953	0.0787471	0.862696	0.858817	4.55201	5.05704	4.83915	4.74349	4.98154	4.78976	6.17854	6.3966	6.15515	5.19381	5.04829	5.01721	5.28669	5.44799	5.24532	4.78216	5.10756	4.91281
27340_at	27340	UTP20	UTP20, small subunit (SSU) processome component, homolog (yeast)	GO:0000447: endonucleolytic cleavage in ITS1 to separate SSU-rRNA from 5.8S rRNA and LSU-rRNA from tricistronic rRNA transcript (SSU-rRNA, 5.8S rRNA, LSU-rRNA), GO:0000472: endonucleolytic cleavage to generate mature 5'-end of SSU-rRNA from (SSU-rRNA, 5.8S rRNA, LSU-rRNA), GO:0000480: endonucleolytic cleavage in 5'-ETS of tricistronic rRNA transcript (SSU-rRNA, 5.8S rRNA, LSU-rRNA), GO:0005515: p…		-2.07115	-18.8094	0.00281459	0.133698	0.0821641	-1.16254	-9.87436	0.010101	0.942805	0.796725	-1.16923	-5.08248	0.0366002	0.420142	0.303428	-1.0221	-0.462734	0.689021	0.9458	0.947009	7.89867	7.82129	7.6541	7.576	7.5523	7.45565	6.91102	6.6573	6.64802	7.36759	7.24044	7.29511	7.72249	7.56993	7.4288	7.5674	7.34955	7.55619
23046_at	23046	KIF21B	kinesin family member 21B	GO:0003777: microtubule motor activity, GO:0005524: ATP binding, GO:0005737: cytoplasm, GO:0005874: microtubule, GO:0007018: microtubule-based movement		1.36044	5.54261	0.0310437	0.200208	0.128223	-1.07655	-1.5054	0.271165	0.944101	0.910257	-1.18675	-7.10675	0.0192304	0.405875	0.288233	-1.07607	-2.96427	0.0974538	0.862696	0.858817	6.46388	6.684	6.49228	6.63399	6.54347	6.63808	6.87081	7.0056	7.08276	6.31653	6.33434	6.4211	6.48752	6.41592	6.4026	6.59919	6.40416	6.49216
5168_at	5168	ENPP2	ectonucleotide pyrophosphatase/phosphodiesterase 2	GO:0003676: nucleic acid binding, GO:0004528: phosphodiesterase I activity, GO:0004551: nucleotide diphosphatase activity, GO:0004622: lysophospholipase activity, GO:0005044: scavenger receptor activity, GO:0005509: calcium ion binding, GO:0005615: extracellular space, GO:0005886: plasma membrane, GO:0005887: integral to plasma membrane, GO:0006796: phosphate-containing compound metabolic process…	00565: Ether lipid metabolism	3.09702	13.829	0.00518833	0.140499	0.0869988	1.08837	0.487547	0.674077	0.971521	0.961611	-1.10565	-1.16625	0.363773	0.683805	0.601325	-1.07066	-1.48479	0.275893	0.868949	0.874045	4.73814	5.42222	5.35205	4.94227	5.84666	5.81345	6.37314	6.83411	7.16941	5.04378	5.62622	5.45895	4.48515	5.84869	5.46578	4.89515	5.82648	5.57565
79026_at	79026	AHNAK	AHNAK nucleoprotein	GO:0005515: protein binding, GO:0005634: nucleus, GO:0007399: nervous system development		3.85361	47.5295	0.00044237	0.127634	0.0764362	2.13049	6.7572	0.0212069	0.942805	0.796725	1.59632	8.25969	0.0143433	0.405875	0.288233	1.28267	4.25697	0.0509977	0.862696	0.858817	5.65149	5.80651	5.60911	5.74449	5.83019	5.61176	7.60005	7.67899	7.62322	6.29663	6.46288	6.43736	6.40796	7.04694	6.83527	5.94048	6.21941	6.08976
31_at	31	ACACA	acetyl-CoA carboxylase alpha	GO:0001894: tissue homeostasis, GO:0003989: acetyl-CoA carboxylase activity, GO:0004075: biotin carboxylase activity, GO:0005515: protein binding, GO:0005524: ATP binding, GO:0005739: mitochondrion, GO:0005829: cytosol, GO:0005829: cytosol, GO:0006084: acetyl-CoA metabolic process, GO:0006112: energy reserve metabolic process, GO:0006633: fatty acid biosynthetic process, GO:0009374: biotin bindin…	00061: Fatty acid biosynthesis, 00620: Pyruvate metabolism, 00640: Propanoate metabolism, 01100: Metabolic pathways, 04910: Insulin signaling pathway	-2.03868	-12.0576	0.00680809	0.145862	0.0909582	-1.16213	-30.2005	0.00109461	0.894773	0.665571	-1.22065	-9.98977	0.00987234	0.403396	0.281039	1.02017	0.383529	0.738258	0.953924	0.953239	7.64019	7.53762	7.57343	7.63272	7.61814	7.59735	6.63443	6.345	6.6738	7.40022	7.28909	7.2942	7.41169	7.33388	7.35523	7.69314	7.51088	7.72089
10100_at	10100	TSPAN2	tetraspanin 2	GO:0007420: brain development, GO:0016021: integral to membrane, GO:0043209: myelin sheath		2.29312	7.5211	0.0172228	0.172469	0.108361	1.85531	4.43545	0.0472566	0.942805	0.849382	-1.23302	-2.57468	0.123517	0.507704	0.396148	-1.03958	-0.78205	0.516072	0.909575	0.910437	6.29807	5.64999	5.92934	6.45813	5.81174	6.24717	7.1724	7.04324	7.20405	5.97242	5.73317	5.87369	6.77854	6.76191	6.93611	6.36139	5.89927	6.07596
257177_at	257177	C1orf192	chromosome 1 open reading frame 192			5.12153	16.258	0.00376191	0.134892	0.0832556	3.06545	6.64	0.0219375	0.942805	0.796725	1.00671	-0.298654	0.793377	0.915439	0.8887	-1.0339	-0.38698	0.736067	0.953557	0.953239	2.71626	2.63211	2.72667	2.79251	2.20932	2.739	4.90161	4.84257	5.35614	2.27588	2.79317	2.45672	3.79649	4.50962	4.4954	2.3945	2.5006	2.61713
8850_at	8850	KAT2B	K(lysine) acetyltransferase 2B	GO:0000125: PCAF complex, GO:0000776: kinetochore, GO:0003712: transcription cofactor activity, GO:0003713: transcription coactivator activity, GO:0004402: histone acetyltransferase activity, GO:0004468: lysine N-acetyltransferase activity, GO:0004468: lysine N-acetyltransferase activity, GO:0004861: cyclin-dependent protein kinase inhibitor activity, GO:0005515: protein binding, GO:0005634: nucl…	04330: Notch signaling pathway	2.01228	56.5839	0.000312184	0.127634	0.0764362	1.21105	2.46417	0.132686	0.942805	0.887992	-1.0753	-1.34873	0.309847	0.64608	0.55733	-1.0726	-1.89487	0.198594	0.862696	0.858817	6.51841	6.42785	6.41273	6.42074	6.69907	6.48344	7.49359	7.46389	7.42734	6.38589	6.42813	6.46165	6.52834	6.87887	6.74526	6.20945	6.63926	6.44512
9535_at	9535	GMFG	glia maturation factor, gamma	GO:0003779: actin binding, GO:0004860: protein kinase inhibitor activity, GO:0005622: intracellular, GO:0006468: protein phosphorylation, GO:0006469: negative regulation of protein kinase activity, GO:0008047: enzyme activator activity, GO:0008083: growth factor activity, GO:0043085: positive regulation of catalytic activity		-1.27055	-9.7184	0.0104227	0.155438	0.0976364	-1.04157	-3.67538	0.066706	0.942805	0.87762	1.0118	0.388639	0.735015	0.888641	0.852963	1.00792	0.85761	0.481472	0.903975	0.90185	10.9774	11.0626	11.0139	11.0196	11.0161	11.0246	10.5939	10.6822	10.7388	10.9546	11.0649	11.0883	10.9126	10.9793	10.9852	11.0339	11.0522	11.0079
7716_at	7716	VEZF1	vascular endothelial zinc finger 1	GO:0001525: angiogenesis, GO:0001885: endothelial cell development, GO:0003677: DNA binding, GO:0005634: nucleus, GO:0006357: regulation of transcription from RNA polymerase II promoter, GO:0006366: transcription from RNA polymerase II promoter, GO:0006968: cellular defense response, GO:0008270: zinc ion binding		1.65163	72.036	0.000192653	0.127634	0.0764362	1.18721	6.21399	0.0249331	0.942805	0.807578	1.15614	4.57047	0.0446872	0.432648	0.316865	1.01422	0.52609	0.651341	0.939386	0.941434	7.22115	7.15672	7.17595	7.20845	7.34504	7.27031	7.93168	7.87413	7.91947	7.51264	7.43876	7.49258	7.46814	7.47165	7.35348	7.20647	7.31397	7.36159
22984_at	22984	PDCD11	programmed cell death 11	GO:0003723: RNA binding, GO:0005515: protein binding, GO:0005634: nucleus, GO:0005730: nucleolus, GO:0005829: cytosol, GO:0006364: rRNA processing, GO:0006397: mRNA processing, GO:0008134: transcription factor binding		-1.75127	-19.6516	0.00257942	0.132336	0.081724	-1.14784	-3.14664	0.0878859	0.942805	0.87762	-1.12796	-3.52947	0.0717436	0.461835	0.344899	-1.06277	-1.82742	0.209158	0.863186	0.858817	8.27965	8.07441	8.23305	8.15118	8.18728	8.17511	7.39011	7.32198	7.44632	7.97517	8.09824	7.9139	8.01224	8.00749	7.96098	8.1774	8.034	8.03154
9149_at	9149	DYRK1B	dual-specificity tyrosine-(Y)-phosphorylation regulated kinase 1B	GO:0003713: transcription coactivator activity, GO:0004672: protein kinase activity, GO:0004674: protein serine/threonine kinase activity, GO:0004712: protein serine/threonine/tyrosine kinase activity, GO:0004713: protein tyrosine kinase activity, GO:0005515: protein binding, GO:0005524: ATP binding, GO:0005634: nucleus, GO:0006468: protein phosphorylation, GO:0007520: myoblast fusion, GO:0043231…		2.44077	21.5598	0.00214443	0.130202	0.0799942	1.0945	1.21355	0.348786	0.945909	0.919439	1.20989	2.41054	0.13748	0.519942	0.41078	-1.0151	-0.920921	0.454311	0.901427	0.899077	5.24323	5.45924	5.54585	5.56581	5.62542	5.64766	6.53463	6.84394	6.7244	5.67995	5.82902	6.12872	5.55892	5.43106	5.62751	5.51536	5.65091	5.60657
54865_at	54865	GPATCH4	G patch domain containing 4	GO:0003676: nucleic acid binding		-2.28785	-29.2741	0.00116486	0.130202	0.0799942	-1.24879	-4.4051	0.0478638	0.942805	0.851428	-1.08143	-1.4392	0.286728	0.631221	0.538505	-1.08274	-1.24973	0.337815	0.881626	0.883211	8.41488	8.21481	8.30808	8.21002	8.19728	8.08457	7.28349	7.03196	7.03688	8.13447	8.19547	7.80946	7.98796	8.06586	7.90564	8.24534	8.09704	7.78606
6335_at	6335	SCN9A	sodium channel, voltage-gated, type IX, alpha subunit	GO:0001518: voltage-gated sodium channel complex, GO:0005248: voltage-gated sodium channel activity, GO:0006814: sodium ion transport		2.72052	16.3806	0.00370611	0.134892	0.0832556	1.20898	6.49531	0.022892	0.942805	0.797379	-1.3872	-2.6599	0.117041	0.504441	0.391472	-1.05715	-1.32474	0.316358	0.877991	0.883211	5.35668	4.90412	4.65936	4.98936	4.81344	5.24576	6.65783	6.31648	6.26133	4.79287	4.41152	4.33827	5.64152	5.09866	4.9977	5.03052	4.6829	5.08633
6443_at	6443	SGCB	sarcoglycan, beta (43kDa dystrophin-associated glycoprotein)	GO:0005737: cytoplasm, GO:0005856: cytoskeleton, GO:0005887: integral to plasma membrane, GO:0007010: cytoskeleton organization, GO:0007517: muscle organ development, GO:0016010: dystrophin-associated glycoprotein complex, GO:0016012: sarcoglycan complex, GO:0042383: sarcolemma	05410: Hypertrophic cardiomyopathy (HCM), 05412: Arrhythmogenic right ventricular cardiomyopathy (ARVC), 05414: Dilated cardiomyopathy, 05416: Viral myocarditis	2.43405	11.9409	0.00694038	0.146006	0.0911138	1.00142	-0.141761	0.900259	0.994273	0.991303	-1.14084	-1.3518	0.309025	0.646028	0.556846	-1.09093	-2.09297	0.171419	0.862696	0.858817	3.7726	3.60749	3.6146	3.49277	3.12634	3.36714	4.77661	5.09414	4.93318	3.2994	3.17772	2.89086	3.48614	3.94699	3.49277	3.3346	3.116	3.15109
10301_at	10301	DLEU1	deleted in lymphocytic leukemia 1 (non-protein coding)			-1.89769	-26.4273	0.00142877	0.130202	0.0799942	-1.08138	-1.35869	0.307192	0.944101	0.917264	-1.21527	-7.25612	0.0184684	0.405875	0.288233	-1.12389	-2.72806	0.112201	0.862696	0.858817	7.02113	6.8432	6.94374	7.22739	7.14833	7.23161	6.02624	5.95772	6.04885	6.86825	6.89376	6.99838	6.79362	6.95044	6.69727	7.04106	7.12234	6.92458
84941_at	84941	HSH2D	hematopoietic SH2 domain containing	GO:0005070: SH3/SH2 adaptor activity, GO:0005634: nucleus, GO:0005737: cytoplasm, GO:0042110: T cell activation		-2.11019	-11.2283	0.00783871	0.148771	0.0926605	-1.09061	-2.23118	0.155375	0.942805	0.887992	-1.07904	-2.56933	0.12394	0.50828	0.396629	-1.06969	-4.30939	0.0498553	0.862696	0.858817	8.12636	8.2084	8.37128	8.68478	8.61266	8.6505	6.85004	7.23162	7.37334	8.49108	8.51016	8.61319	8.10809	8.05557	8.16016	8.55971	8.5615	8.534
6843_at	6843	VAMP1	vesicle-associated membrane protein 1 (synaptobrevin 1)	GO:0005515: protein binding, GO:0005741: mitochondrial outer membrane, GO:0005887: integral to plasma membrane, GO:0007268: synaptic transmission, GO:0007269: neurotransmitter secretion, GO:0016192: vesicle-mediated transport, GO:0030054: cell junction, GO:0030666: endocytic vesicle membrane, GO:0030672: synaptic vesicle membrane	04130: SNARE interactions in vesicular transport	1.5231	7.99783	0.0152762	0.167713	0.105438	1.04086	0.765573	0.523938	0.955874	0.941328	-1.08611	-1.36125	0.306513	0.644948	0.555336	-1.06239	-2.32497	0.145641	0.862696	0.858817	6.16558	6.22919	6.16504	6.22783	6.50314	6.29602	6.77957	6.9571	6.63241	6.2675	6.36622	6.01818	6.16657	6.42378	6.13218	6.19913	6.34424	6.21869
2799_at	2799	GNS	glucosamine (N-acetyl)-6-sulfatase	GO:0005515: protein binding, GO:0005539: glycosaminoglycan binding, GO:0005764: lysosome, GO:0006027: glycosaminoglycan catabolic process, GO:0008449: N-acetylglucosamine-6-sulfatase activity, GO:0008484: sulfuric ester hydrolase activity, GO:0042340: keratan sulfate catabolic process, GO:0043199: sulfate binding, GO:0046872: metal ion binding	00531: Glycosaminoglycan degradation, 01100: Metabolic pathways, 04142: Lysosome	-1.07803	-5.46573	0.0318816	0.201534	0.129141	1.07999	1.27464	0.3305	0.944101	0.919329	1.29452	12.1757	0.006678	0.391301	0.27354	1.0382	2.50151	0.129484	0.862696	0.858817	8.58399	8.42156	8.63708	8.64522	8.56514	8.67797	8.46713	8.35068	8.49881	8.97168	8.99502	9.03693	8.54431	8.67048	8.74647	8.69297	8.65878	8.69788
5937_at	5937	RBMS1	RNA binding motif, single stranded interacting protein 1	GO:0000166: nucleotide binding, GO:0003690: double-stranded DNA binding, GO:0003697: single-stranded DNA binding, GO:0003723: RNA binding, GO:0005515: protein binding, GO:0005634: nucleus, GO:0006260: DNA replication, GO:0006396: RNA processing		2.21733	11.2198	0.00785045	0.148771	0.0926605	1.32967	4.90964	0.0390707	0.942805	0.833355	1.00798	0.01297	0.990829	0.996238	0.99582	1.02662	0.208935	0.853847	0.974304	0.974199	6.97574	6.93453	6.59825	6.65422	6.35327	6.57427	7.94201	8.07447	7.91699	6.49564	6.59002	6.4998	7.31123	7.24658	7.16942	6.40922	6.58527	6.66049
1397_at	1397	CRIP2	cysteine-rich protein 2	GO:0008270: zinc ion binding, GO:0008284: positive regulation of cell proliferation, GO:0030097: hemopoiesis, GO:0031012: extracellular matrix		3.47081	15.2179	0.00429032	0.135792	0.0838762	2.84173	15.5682	0.0041006	0.930492	0.768841	1.18982	2.52603	0.127441	0.511528	0.400562	-1.05398	-1.30815	0.320956	0.878225	0.883211	3.6022	3.52694	3.98639	3.35804	3.41454	3.49839	5.34591	5.53347	5.59299	3.40925	3.74601	3.84893	4.96351	4.98098	5.67179	3.36734	3.40809	3.25431
288_at	288	ANK3	ankyrin 3, node of Ranvier (ankyrin G)	GO:0000281: cytokinesis after mitosis, GO:0005200: structural constituent of cytoskeleton, GO:0005515: protein binding, GO:0005886: plasma membrane, GO:0005923: tight junction, GO:0007009: plasma membrane organization, GO:0007165: signal transduction, GO:0007409: axonogenesis, GO:0008092: cytoskeletal protein binding, GO:0009925: basal plasma membrane, GO:0009986: cell surface, GO:0010628: positi…		2.84047	9.06413	0.0119538	0.160345	0.100742	1.21687	2.81309	0.106549	0.942805	0.884031	1.08957	1.92279	0.194429	0.567081	0.462807	-1.0085	-0.185023	0.870274	0.976891	0.976189	3.73756	3.80014	3.37159	4.14821	3.71075	3.63609	5.23734	4.93171	5.17995	4.14448	3.90875	3.80497	4.18384	3.90594	3.64899	3.90822	3.7634	3.76146
6237_at	6237	RRAS	related RAS viral (r-ras) oncogene homolog	GO:0003924: GTPase activity, GO:0005515: protein binding, GO:0005525: GTP binding, GO:0005886: plasma membrane, GO:0006184: GTP catabolic process, GO:0006184: GTP catabolic process, GO:0007265: Ras protein signal transduction, GO:0007268: synaptic transmission, GO:0007411: axon guidance, GO:0019003: GDP binding, GO:0030336: negative regulation of cell migration, GO:0045766: positive regulation of…	04010: MAPK signaling pathway, 04530: Tight junction, 04810: Regulation of actin cytoskeleton	3.66266	21.0683	0.00224531	0.130637	0.0803738	1.60598	8.19407	0.014569	0.942805	0.796725	1.57727	4.52532	0.0455231	0.432851	0.316865	1.04964	1.18157	0.358837	0.882353	0.883211	5.96621	5.77309	6.03354	6.02056	5.89213	6.13762	7.72087	7.8642	7.77887	6.94462	6.43147	6.60339	6.55342	6.64666	6.60246	6.11452	6.04311	6.0956
79746_at	79746	ECHDC3	enoyl CoA hydratase domain containing 3	GO:0003824: catalytic activity, GO:0005739: mitochondrion		1.06567	2.76417	0.10975	0.337634	0.235724	1.00014	-0.0260176	0.981606	0.999118	0.998367	-1.32416	-5.99656	0.0267008	0.405875	0.291396	-1.18735	-5.28505	0.0339868	0.862696	0.858817	5.65603	5.70536	6.17402	5.79198	5.70179	6.08065	5.81236	5.77085	6.22521	5.25571	5.31731	5.7766	5.70858	5.73869	6.08467	5.46893	5.43843	5.91917
79080_at	79080	CCDC86	coiled-coil domain containing 86	GO:0005634: nucleus, GO:0005730: nucleolus, GO:0044419: interspecies interaction between organisms		-1.86024	-26.6163	0.00140859	0.130202	0.0799942	-1.08922	-1.33744	0.31289	0.944101	0.917264	-1.06781	-1.53752	0.263996	0.616357	0.520286	-1.04594	-1.38436	0.300475	0.874606	0.882383	7.2188	6.89561	7.14793	7.17151	6.83115	7.06764	6.3047	5.95199	6.3168	6.96945	6.848	6.96051	6.91037	6.78962	7.17307	7.05913	6.86066	6.9513
54941_at	54941	RNF125	ring finger protein 125, E3 ubiquitin protein ligase	GO:0004842: ubiquitin-protein ligase activity, GO:0005622: intracellular, GO:0008270: zinc ion binding, GO:0032480: negative regulation of type I interferon production, GO:0045087: innate immune response	04622: RIG-I-like receptor signaling pathway	1.82989	12.4843	0.00635505	0.144801	0.0904294	1.20339	2.38547	0.139803	0.942805	0.887992	-1.0031	-0.116145	0.918149	0.967751	0.956287	1.03208	0.887502	0.468444	0.903975	0.901789	6.91157	6.72209	6.59966	6.9935	6.92801	6.98956	7.67658	7.56151	7.60036	7.05602	6.97257	6.8615	6.96102	7.13527	6.91429	7.11465	6.87986	7.04815
27445_at	27445	PCLO	piccolo (presynaptic cytomatrix protein)	GO:0005215: transporter activity, GO:0005509: calcium ion binding, GO:0005522: profilin binding, GO:0005544: calcium-dependent phospholipid binding, GO:0005856: cytoskeleton, GO:0007010: cytoskeleton organization, GO:0008021: synaptic vesicle, GO:0016020: membrane, GO:0016079: synaptic vesicle exocytosis, GO:0030054: cell junction, GO:0045202: synapse		1.83765	5.86471	0.0278646	0.194513		1.08962	1.01424	0.417209	0.948965		-1.14062	-3.37227	0.0778091	0.471061		-1.10936	-2.41301	0.137254	0.862696		2.48702	2.91336	2.41195	2.67659	2.75974	2.58359	3.45528	3.486	3.46105	2.37207	2.63944	2.43229	2.70127	2.80205	2.6544	2.61579	2.4861	2.46063
56650_at	56650	CLDND1	claudin domain containing 1	GO:0016021: integral to membrane		1.91048	41.217	0.000588118	0.130202	0.0799942	1.36152	33.8304	0.000872602	0.894773	0.648489	1.26403	6.99329	0.0198408	0.405875	0.288233	1.00559	0.286066	0.801736	0.967456	0.966653	7.98757	7.91813	7.90037	7.86177	8.07419	7.80202	8.88647	8.89429	8.82606	8.23675	8.31501	8.19554	8.40979	8.38593	8.34563	7.86034	8.04117	7.85914
2534_at	2534	FYN	FYN oncogene related to SRC, FGR, YES	GO:0001948: glycoprotein binding, GO:0004713: protein tyrosine kinase activity, GO:0004713: protein tyrosine kinase activity, GO:0004715: non-membrane spanning protein tyrosine kinase activity, GO:0005515: protein binding, GO:0005524: ATP binding, GO:0005768: endosome, GO:0005829: cytosol, GO:0005886: plasma membrane, GO:0006468: protein phosphorylation, GO:0006816: calcium ion transport, GO:0007…	04360: Axon guidance, 04380: Osteoclast differentiation, 04510: Focal adhesion, 04520: Adherens junction, 04650: Natural killer cell mediated cytotoxicity, 04660: T cell receptor signaling pathway, 04664: Fc epsilon RI signaling pathway, 05020: Prion diseases, 05130: Pathogenic Escherichia coli infection, 05416: Viral myocarditis	2.02063	19.7723	0.00254813	0.132336	0.081724	-1.03175	-0.447613	0.698244	0.975019	0.966816	1.00321	0.0440234	0.968886	0.98811	0.984186	1.04623	0.587959	0.616106	0.932622	0.932974	6.53973	6.65983	6.54137	6.40101	6.75332	6.27848	7.64102	7.53123	7.6028	6.48705	6.64927	6.3039	6.60476	6.73145	6.23859	6.49915	6.62321	6.48579
84961_at	84961	FBXL20	F-box and leucine-rich repeat protein 20	GO:0005737: cytoplasm		1.65858	133.444	5.61522e-05	0.112148	0.0631164	1.05305	2.54559	0.125842	0.942805	0.884031	1.00861	0.0903879	0.936216	0.974694	0.966117	1.00989	0.27758	0.807396	0.968306	0.967015	7.47676	7.49045	7.3429	7.50027	7.652	7.70779	8.21056	8.20957	8.07975	7.68444	7.61717	7.57728	7.55277	7.61374	7.36557	7.59571	7.58902	7.71352
55720_at	55720	TSR1	TSR1, 20S rRNA accumulation, homolog (S. cerevisiae)	GO:0005730: nucleolus, GO:0042255: ribosome assembly		-1.71238	-10.7961	0.00847074	0.150517	0.093686	-1.07775	-4.45555	0.0468605	0.942805	0.848235	-1.09831	-4.15613	0.0533058	0.44211	0.324986	-1.05991	-2.81874	0.106188	0.862696	0.858817	8.58897	8.24137	8.3963	8.43619	8.31698	8.31769	7.66604	7.51854	7.7034	8.24359	8.23775	8.18145	8.43653	8.17294	8.29188	8.4116	8.20077	8.2048
203286_at	203286	ANKS6	ankyrin repeat and sterile alpha motif domain containing 6	GO:0005737: cytoplasm, GO:0042803: protein homodimerization activity		-1.78354	-6.41973	0.0234154	0.183859	0.116174	-1.05575	-0.886367	0.468931	0.950878	0.935252	-1.02253	-7.16947	0.0189048	0.405875	0.288233	-1.08246	-3.26609	0.0823323	0.862696	0.858817	5.57091	5.66809	5.86983	5.7863	5.78942	5.89339	4.98584	4.66283	4.91877	5.75954	5.74835	5.86474	5.67731	5.6535	5.50228	5.72336	5.68918	5.71107
199953_at	199953	TMEM201	transmembrane protein 201	GO:0005637: nuclear inner membrane, GO:0016021: integral to membrane		-1.78059	-22.1315	0.0020354	0.130202	0.0799942	-1.1477	-1.83558	0.207841	0.943537	0.891357	1.01202	0.149825	0.894648	0.959214	0.945096	-1.07167	-1.13494	0.374105	0.883931	0.884939	6.05909	6.10618	6.4485	6.08021	6.03625	6.38489	5.2961	5.26092	5.55672	6.23485	6.05219	6.25166	6.06473	5.85715	6.06869	6.03677	6.05144	6.09585
29766_at	29766	TMOD3	tropomodulin 3 (ubiquitous)	GO:0003779: actin binding, GO:0005523: tropomyosin binding, GO:0005737: cytoplasm, GO:0005856: cytoskeleton		1.81831	18.1635	0.0030174	0.134189	0.0825321	1.32299	4.5384	0.0452786	0.942805	0.847452	1.00443	0.131396	0.907488	0.964005	0.951596	1.00016	-0.0522936	0.963048	0.994594	0.994553	8.1471	8.19683	8.00066	7.98824	8.08263	8.16589	9.08938	8.97492	8.86344	7.99754	8.15516	8.09985	8.37638	8.63939	8.52442	8.11629	8.03982	8.07188
25932_at	25932	CLIC4	chloride intracellular channel 4	GO:0005247: voltage-gated chloride channel activity, GO:0005254: chloride channel activity, GO:0005515: protein binding, GO:0005622: intracellular, GO:0005737: cytoplasm, GO:0005739: mitochondrion, GO:0005813: centrosome, GO:0005829: cytosol, GO:0005886: plasma membrane, GO:0005902: microvillus, GO:0005911: cell-cell junction, GO:0006821: chloride transport, GO:0006821: chloride transport, GO:000…		1.7536	10.6521	0.00869827	0.150517	0.093713	1.12275	3.64706	0.0676429	0.942805	0.87762	-1.07601	-1.59242	0.252294	0.608888	0.512018	-1.07135	-1.03924	0.407838	0.889611	0.886948	8.39864	8.35014	8.15483	8.32625	8.4555	8.39197	9.29696	9.00639	9.01949	8.31702	8.37789	8.1521	8.47538	8.54399	8.38109	8.43796	8.30758	8.10066
374383_at	374383	NCR3LG1	natural killer cell cytotoxicity receptor 3 ligand 1	GO:0005198: structural molecule activity, GO:0005886: plasma membrane, GO:0016021: integral to membrane, GO:0019028: viral capsid		-2.22587	-9.74173	0.0103736	0.155438	0.0976364	-1.0997	-4.37056	0.0485687	0.942805	0.852851	-1.01434	-0.254991	0.822555	0.928135	0.90442	1.04229	1.07306	0.395538	0.888104	0.885512	6.24015	6.22342	5.92325	6.48296	6.45608	6.06585	4.94648	4.8532	5.06871	6.30435	6.33026	6.27692	6.03986	6.10956	5.824	6.52938	6.4268	6.22194
23657_at	23657	SLC7A11	solute carrier family 7 (anionic amino acid transporter light chain, xc- system), member 11	GO:0005515: protein binding, GO:0005791: rough endoplasmic reticulum, GO:0005856: cytoskeleton, GO:0005886: plasma membrane, GO:0006811: ion transport, GO:0006865: amino acid transport, GO:0006979: response to oxidative stress, GO:0007420: brain development, GO:0007596: blood coagulation, GO:0009636: response to toxin, GO:0015327: cystine:glutamate antiporter activity, GO:0016021: integral to mem…		3.37195	7.0338	0.0196196	0.177172	0.111627	-1.10458	-1.9223	0.1945	0.942805	0.889788	-1.07121	-0.730579	0.541028	0.787546	0.728214	-1.04199	-1.21095	0.349591	0.881626	0.883211	5.97347	6.62763	5.77224	6.05026	6.36523	5.96027	8.06272	7.88468	7.56741	6.23935	6.01005	5.77381	5.70005	6.46671	5.7638	6.03659	6.20331	5.95259
51062_at	51062	ATL1	atlastin GTPase 1	GO:0000137: Golgi cis cisterna, GO:0000139: Golgi membrane, GO:0003924: GTPase activity, GO:0005515: protein binding, GO:0005525: GTP binding, GO:0005783: endoplasmic reticulum, GO:0005789: endoplasmic reticulum membrane, GO:0005794: Golgi apparatus, GO:0006184: GTP catabolic process, GO:0007029: endoplasmic reticulum organization, GO:0007409: axonogenesis, GO:0008219: cell death, GO:0016021: int…		2.319	12.3854	0.00645587	0.144801	0.0904294	1.0638	0.487419	0.674153	0.971521	0.961611	-1.0363	-0.485263	0.675442	0.859035	0.816559	-1.04793	-1.02488	0.413193	0.891693	0.889032	5.86675	5.43636	5.59481	5.44454	5.52286	5.36049	6.90772	6.63773	6.97322	5.60629	5.13893	5.37474	5.79032	5.80955	5.51743	5.46732	5.28686	5.35726
256691_at	256691	MAMDC2	MAM domain containing 2	GO:0005539: glycosaminoglycan binding, GO:0005614: interstitial matrix, GO:0005783: endoplasmic reticulum, GO:0016020: membrane, GO:0019800: peptide cross-linking via chondroitin 4-sulfate glycosaminoglycan		6.19981	8.67141	0.0130395	0.162443	0.101763	2.79575	8.28545	0.0142562	0.942805	0.796725	1.26772	3.25851	0.0826696	0.476227	0.359041	1.14001	2.33407	0.144741	0.862696	0.858817	4.50472	4.16184	3.75452	4.55094	4.17636	4.07307	7.3826	6.14356	6.62224	4.95038	4.31007	4.54507	5.71297	5.53658	5.55505	4.61257	4.33637	4.40543
90784_at	90784	LOC90784	uncharacterized LOC90784			-2.10284	-8.5502	0.0134044	0.163778	0.102509	-1.19516	-1.97663	0.186722	0.942805	0.887992	1.00888	0.105688	0.925475	0.97046	0.960241	1.03197	0.541095	0.642651	0.938527	0.941023	6.90612	6.78266	7.21781	6.79172	6.90188	6.95926	5.8422	5.90838	5.90589	6.84285	6.75599	7.07928	6.78324	6.69436	6.59883	6.9486	6.79864	7.02978
64798_at	64798	DEPTOR	DEP domain containing MTOR-interacting protein	GO:0005515: protein binding, GO:0005622: intracellular, GO:0005622: intracellular, GO:0006469: negative regulation of protein kinase activity, GO:0032007: negative regulation of TOR signaling cascade, GO:0035556: intracellular signal transduction, GO:0042981: regulation of apoptotic process, GO:0045792: negative regulation of cell size		-2.23163	-15.2631	0.00426509	0.135792	0.0838762	-1.18323	-1.85047	0.205466	0.943537	0.89064	-1.03364	-0.91107	0.45843	0.741741	0.669685	1.00196	-0.00902483	0.993619	0.998691	0.998771	8.18674	8.20405	7.92296	8.15837	8.28311	8.28794	6.99113	6.92996	6.90619	8.19467	8.25255	8.1325	7.67751	8.17069	7.69812	8.28115	8.27533	8.17145
25929_at	25929	GEMIN5	gem (nuclear organelle) associated protein 5	GO:0000387: spliceosomal snRNP assembly, GO:0000398: nuclear mRNA splicing, via spliceosome, GO:0005515: protein binding, GO:0005634: nucleus, GO:0005654: nucleoplasm, GO:0005654: nucleoplasm, GO:0005681: spliceosomal complex, GO:0005737: cytoplasm, GO:0005829: cytosol, GO:0006461: protein complex assembly, GO:0010467: gene expression, GO:0015030: Cajal body, GO:0016070: RNA metabolic process, GO…	03013: RNA transport	-1.85115	-13.6354	0.00533552	0.140942	0.0874669	-1.13414	-2.13107	0.166778	0.942805	0.887992	-1.11599	-2.89913	0.101232	0.487801	0.374481	-1.01263	-0.618699	0.599192	0.928134	0.929064	8.43222	8.13888	8.21723	8.25422	8.17138	8.24076	7.45198	7.20878	7.45331	8.13336	7.90166	8.15007	8.08012	8.08552	8.06209	8.19418	8.13482	8.28109
55081_at	55081	IFT57	intraflagellar transport 57 homolog (Chlamydomonas)	GO:0003677: DNA binding, GO:0005515: protein binding, GO:0005794: Golgi apparatus, GO:0005929: cilium, GO:0005932: microtubule basal body, GO:0006351: transcription, DNA-dependent, GO:0006355: regulation of transcription, DNA-dependent, GO:0006915: apoptotic process, GO:0006919: activation of cysteine-type endopeptidase activity involved in apoptotic process, GO:0042981: regulation of apoptotic p…	05016: Huntington's disease	1.16301	2.11079	0.169227	0.416643	0.306251	1.11012	2.44253	0.134592	0.942805	0.887992	-1.40159	-11.8898	0.00699961	0.391301	0.27354	-1.07423	-4.48526	0.046284	0.862696	0.858817	7.3209	7.16866	7.01693	7.27076	7.05287	7.09806	7.39873	7.28989	7.44555	6.72645	6.5407	6.68982	7.36992	7.30581	7.27521	7.12201	6.96287	7.0258
25989_at	25989	ULK3	unc-51-like kinase 3 (C. elegans)	GO:0000407: pre-autophagosomal structure, GO:0004674: protein serine/threonine kinase activity, GO:0005515: protein binding, GO:0005524: ATP binding, GO:0005737: cytoplasm, GO:0006914: autophagy, GO:0045879: negative regulation of smoothened signaling pathway, GO:0045880: positive regulation of smoothened signaling pathway, GO:0046777: protein autophosphorylation, GO:0090398: cellular senescence	04140: Regulation of autophagy, 04150: mTOR signaling pathway	-1.40055	-5.46779	0.0318587	0.201534	0.129141	-1.077	-6.32738	0.0240792	0.942805	0.804412	1.10187	6.76056	0.0211865	0.405875	0.291214	-1.04365	-1.19025	0.356075	0.882106	0.883211	7.32761	7.37366	7.56419	7.32576	7.36798	7.36925	6.80303	7.05158	6.93589	7.42533	7.51906	7.53758	7.25407	7.2463	7.44345	7.15659	7.37139	7.34424
643977_at	643977	FLJ32255	uncharacterized LOC643977			1.53691	14.2184	0.00491008	0.139811	0.0865636	1.11469	2.26744	0.151508	0.942805	0.887992	-1.06292	-1.34399	0.311121	0.646409	0.557635	-1.08692	-6.95734	0.0200403	0.862696	0.858817	6.26113	6.02608	6.24371	6.44659	6.27038	6.54542	6.81381	6.7269	6.84637	6.23544	6.18404	6.56924	6.2917	6.29015	6.4095	6.30187	6.18345	6.4157
51491_at	51491	NOP16	NOP16 nucleolar protein homolog (yeast)	GO:0005634: nucleus, GO:0005730: nucleolus, GO:0043231: intracellular membrane-bounded organelle		-2.35281	-37.4379	0.000712708	0.130202	0.0799942	-1.17217	-2.80712	0.106933	0.942805	0.884031	-1.1877	-2.35414	0.142785	0.525131	0.416759	-1.03641	-0.862777	0.479194	0.903975	0.90185	8.45879	7.97858	8.32611	8.35991	8.08962	8.20845	7.22733	6.79866	7.03208	7.90248	7.86169	8.12494	8.10854	7.90621	8.04653	8.18292	8.12114	8.19098
80324_at	80324	PUS1	pseudouridylate synthase 1	GO:0001522: pseudouridine synthesis, GO:0003677: DNA binding, GO:0003723: RNA binding, GO:0004730: pseudouridylate synthase activity, GO:0005634: nucleus, GO:0005667: transcription factor complex, GO:0005730: nucleolus, GO:0005739: mitochondrion, GO:0008033: tRNA processing, GO:0009982: pseudouridine synthase activity, GO:0030374: ligand-dependent nuclear receptor transcription coactivator activi…		-1.49726	-7.44265	0.0175782	0.173542	0.108833	1.03632	0.745111	0.533868	0.957427	0.943209	-1.04051	-1.42611	0.289939	0.633752	0.541175	-1.02785	-0.726887	0.542862	0.916591	0.9192	5.68331	5.88106	5.80262	5.80335	5.87991	5.79611	5.24759	5.09025	5.25958	5.72422	5.7498	5.82863	5.82579	5.79275	5.89283	5.86866	5.68283	5.79625
1178_at	1178	CLC	Charcot-Leyden crystal protein	GO:0004091: carboxylesterase activity, GO:0004622: lysophospholipase activity, GO:0007275: multicellular organismal development, GO:0016042: lipid catabolic process, GO:0030246: carbohydrate binding		-2.9675	-6.49569	0.0228895	0.182931	0.115405	1.03207	0.780102	0.516996	0.954091	0.938693	1.04263	0.29779	0.793949	0.915727	0.888952	1.12191	3.93186	0.0590168	0.862696	0.858817	9.66017	9.69898	9.55622	10.4423	10.282	10.1938	7.89037	7.65273	8.48402	10.1487	10.3695	10.5152	9.6879	9.84556	9.51206	10.5432	10.4317	10.4375
10430_at	10430	TMEM147	transmembrane protein 147	GO:0005789: endoplasmic reticulum membrane, GO:0016021: integral to membrane		-1.56038	-39.4635	0.00064149	0.130202	0.0799942	-1.09716	-3.27092	0.0821187	0.942805	0.87762	-1.04085	-0.822123	0.497422	0.76258	0.696762	-1.02604	-1.63599	0.243477	0.866402	0.865919	8.26912	8.08805	8.32039	8.2329	8.14149	8.16385	7.64427	7.46127	7.64579	8.02533	8.06619	8.25758	8.12463	8.02884	8.1192	8.18426	8.0712	8.17044
29957_at	29957	SLC25A24	solute carrier family 25 (mitochondrial carrier; phosphate carrier), member 24	GO:0005509: calcium ion binding, GO:0005737: cytoplasm, GO:0005739: mitochondrion, GO:0005743: mitochondrial inner membrane, GO:0016021: integral to membrane, GO:0055085: transmembrane transport		1.95755	29.4177	0.00115353	0.130202	0.0799942	1.14681	1.58813	0.253185	0.94367	0.906818	-1.12647	-1.87392	0.201797	0.571674	0.468418	1.00823	0.0796385	0.943776	0.990842	0.990243	6.76664	6.43519	6.62334	6.53372	6.52059	6.59431	7.77038	7.33773	7.62198	6.51209	6.17093	6.43152	6.66509	6.85044	6.85582	6.55516	6.37275	6.74111
114885_at	114885	OSBPL11	oxysterol binding protein-like 11	GO:0005543: phospholipid binding, GO:0006869: lipid transport		1.30393	13.9991	0.00506397	0.140309	0.0868731	1.00644	0.111888	0.92113	0.995795	0.991901	-1.11247	-2.62306	0.11978	0.505636	0.393529	1.02218	0.495083	0.669585	0.942037	0.943167	6.95537	6.80448	6.69527	6.76749	6.80559	6.46047	7.29251	7.18288	7.12678	6.59634	6.55447	6.41405	6.85442	6.8181	6.80284	6.77256	6.74683	6.60182
7454_at	7454	WAS	Wiskott-Aldrich syndrome	GO:0003779: actin binding, GO:0005083: small GTPase regulator activity, GO:0005515: protein binding, GO:0005829: cytosol, GO:0006461: protein complex assembly, GO:0006952: defense response, GO:0006955: immune response, GO:0007596: blood coagulation, GO:0008154: actin polymerization or depolymerization, GO:0008544: epidermis development, GO:0012506: vesicle membrane, GO:0015629: actin cytoskeleton…	04062: Chemokine signaling pathway, 04520: Adherens junction, 04666: Fc gamma R-mediated phagocytosis, 04810: Regulation of actin cytoskeleton, 05100: Bacterial invasion of epithelial cells, 05130: Pathogenic Escherichia coli infection, 05131: Shigellosis	-1.46156	-10.0286	0.00979709	0.153843	0.0962548	-1.06931	-3.6774	0.06664	0.942805	0.87762	1.08544	4.85144	0.0399579	0.427949	0.310702	1.04906	1.17585	0.36067	0.882353	0.883211	8.46763	8.55242	8.68953	8.54154	8.43742	8.63326	7.86345	7.94775	8.24952	8.66544	8.51051	8.78986	8.42186	8.44022	8.55602	8.52155	8.48412	8.80709
9256_at	9256	BZRAP1	benzodiazapine receptor (peripheral) associated protein 1	GO:0005515: protein binding, GO:0005737: cytoplasm, GO:0005739: mitochondrion, GO:0008150: biological_process, GO:0030156: benzodiazepine receptor binding		-1.85009	-9.78776	0.0102777	0.155438	0.0976364	-1.20969	-10.6117	0.00876375	0.942805	0.796725	-1.01758	-0.859145	0.480794	0.753902	0.685647	1.06233	0.986126	0.428027	0.894661	0.892301	4.8804	4.76728	5.03912	5.155	5.13809	5.39828	3.88839	4.05617	4.06179	5.10567	5.17188	5.33651	4.64515	4.44353	4.77283	5.40307	5.155	5.38027
157574_at	157574	FBXO16	F-box protein 16			1.70969	21.7542	0.00210639	0.130202	0.0799942	-1.00992	-0.291254	0.798286	0.985072	0.980549	-1.3389	-2.81638	0.106339	0.496273	0.382019	-1.10169	-2.25159	0.153182	0.862696	0.858817	4.33424	4.26567	4.39648	4.37121	4.39176	4.47472	5.0579	5.10752	5.14952	3.86494	3.72476	4.33355	4.34683	4.39269	4.19513	4.10904	4.27353	4.42769
2036_at	2036	EPB41L1	erythrocyte membrane protein band 4.1-like 1	GO:0003779: actin binding, GO:0005198: structural molecule activity, GO:0005829: cytosol, GO:0005856: cytoskeleton, GO:0005886: plasma membrane, GO:0007268: synaptic transmission, GO:0019898: extrinsic to membrane, GO:0030866: cortical actin cytoskeleton organization	04530: Tight junction	2.34952	8.95765	0.0122345	0.16039	0.100864	1.41278	16.3325	0.00372787	0.930492	0.768841	1.11206	3.15872	0.0873004	0.47694	0.362027	1.12379	8.58971	0.0132838	0.862696	0.858817	3.81321	3.82965	3.87585	3.55208	3.72492	3.50489	4.76357	5.15038	5.26446	3.76601	3.78214	3.68872	4.35387	4.36729	4.28955	3.69287	3.88241	3.71093
11238_at	11238	CA5B	carbonic anhydrase VB, mitochondrial	GO:0004089: carbonate dehydratase activity, GO:0005739: mitochondrion, GO:0006730: one-carbon metabolic process, GO:0008270: zinc ion binding	00910: Nitrogen metabolism	3.75686	13.6495	0.00532463	0.140942	0.0874669	2.00902	4.10475	0.0545407	0.942805	0.852851	1.21324	8.20854	0.0145187	0.405875	0.288233	-1.02695	-0.46284	0.688957	0.9458	0.947009	6.83269	6.26867	6.5245	6.7688	6.61397	6.80569	8.45469	8.26535	8.5955	7.08858	6.82494	7.10915	7.2294	7.46189	7.80185	6.5378	6.70698	6.8095
9885_at	9885	OSBPL2	oxysterol binding protein-like 2	GO:0006869: lipid transport, GO:0008289: lipid binding		1.29812	7.41754	0.0176943	0.173542	0.108833	-1.09799	-4.70009	0.0424088	0.942805	0.846454	-1.00366	-0.38332	0.738391	0.890733	0.855134	-1.01234	-0.505172	0.663607	0.941351	0.94208	6.86343	6.82281	6.7099	6.86442	6.821	6.81286	7.13481	7.2067	7.17723	6.85726	6.79212	6.83269	6.68504	6.74213	6.56263	6.78031	6.77814	6.88235
11052_at	11052	CPSF6	cleavage and polyadenylation specific factor 6, 68kDa	GO:0000166: nucleotide binding, GO:0003723: RNA binding, GO:0003729: mRNA binding, GO:0005515: protein binding, GO:0005634: nucleus, GO:0005849: mRNA cleavage factor complex, GO:0006378: mRNA polyadenylation, GO:0006397: mRNA processing, GO:0030529: ribonucleoprotein complex, GO:0042382: paraspeckles, GO:0051262: protein tetramerization	03015: mRNA surveillance pathway	-1.36794	-19.1558	0.0027141	0.133698	0.0821641	-1.00459	-0.248666	0.826823	0.989873	0.985539	1.02691	1.08776	0.390324	0.699261	0.618824	1.05973	1.21613	0.347991	0.881626	0.883211	9.18754	9.15394	9.07525	9.09783	9.18294	8.98677	8.68931	8.71461	8.65565	9.16699	9.15157	9.06144	9.19627	9.09065	9.10824	9.09933	9.21097	9.19906
526_at	526	ATP6V1B2	ATPase, H+ transporting, lysosomal 56/58kDa, V1 subunit B2	GO:0005524: ATP binding, GO:0005794: Golgi apparatus, GO:0005829: cytosol, GO:0005829: cytosol, GO:0005886: plasma membrane, GO:0005902: microvillus, GO:0006879: cellular iron ion homeostasis, GO:0008286: insulin receptor signaling pathway, GO:0012505: endomembrane system, GO:0015078: hydrogen ion transmembrane transporter activity, GO:0015991: ATP hydrolysis coupled proton transport, GO:0015992:…	00190: Oxidative phosphorylation, 01100: Metabolic pathways, 04145: Phagosome, 04966: Collecting duct acid secretion, 05110: Vibrio cholerae infection, 05120: Epithelial cell signaling in Helicobacter pylori infection, 05323: Rheumatoid arthritis	1.5695	10.4891	0.00896708	0.15189	0.0948031	1.10265	2.37552	0.140741	0.942805	0.887992	1.02904	1.02182	0.414343	0.714525	0.636962	-1.02382	-0.854925	0.482661	0.903975	0.90185	8.79427	8.71624	8.87107	9.01193	8.86534	8.87442	9.41483	9.5212	9.38096	8.98982	8.97838	8.90416	8.92704	8.99436	8.86952	8.95013	8.91087	8.78527
1849_at	1849	DUSP7	dual specificity phosphatase 7	GO:0000188: inactivation of MAPK activity, GO:0002224: toll-like receptor signaling pathway, GO:0002755: MyD88-dependent toll-like receptor signaling pathway, GO:0002756: MyD88-independent toll-like receptor signaling pathway, GO:0004725: protein tyrosine phosphatase activity, GO:0005515: protein binding, GO:0005654: nucleoplasm, GO:0005829: cytosol, GO:0008063: Toll signaling pathway, GO:0017017…	04010: MAPK signaling pathway	-1.78771	-8.59832	0.0132577	0.163169	0.10214	-1.1823	-4.66833	0.0429511	0.942805	0.847178	-1.05995	-1.59873	0.250993	0.608023	0.510464	-1.05784	-1.73415	0.225028	0.86385	0.860211	7.25405	7.20794	7.26987	7.18523	7.0337	7.15775	6.55475	6.1761	6.46691	6.99073	7.04145	7.08535	7.08478	6.8639	7.05279	7.0203	7.05105	7.056
10133_at	10133	OPTN	optineurin	GO:0000042: protein targeting to Golgi, GO:0005515: protein binding, GO:0005737: cytoplasm, GO:0005794: Golgi apparatus, GO:0005802: trans-Golgi network, GO:0007030: Golgi organization, GO:0007165: signal transduction, GO:0008022: protein C-terminus binding, GO:0008219: cell death, GO:0016023: cytoplasmic membrane-bounded vesicle, GO:0043001: Golgi to plasma membrane protein transport, GO:0048471…		2.79555	41.6072	0.000577147	0.130202	0.0799942	1.28016	5.2886	0.0339435	0.942805	0.833355	1.19035	1.49646	0.273202	0.622899	0.52861	1.00004	-0.071789	0.949303	0.992814	0.991998	6.04141	5.96223	5.9214	5.81284	6.14693	5.58979	7.4545	7.49388	7.42343	6.20265	6.06788	5.98393	6.28202	6.25881	6.43818	5.71049	6.03031	5.78673
89822_at	89822	KCNK17	potassium channel, subfamily K, member 17	GO:0005244: voltage-gated ion channel activity, GO:0005267: potassium channel activity, GO:0005886: plasma membrane, GO:0006813: potassium ion transport, GO:0007268: synaptic transmission, GO:0016020: membrane, GO:0016021: integral to membrane, GO:0071805: potassium ion transmembrane transport		-2.71127	-18.5989	0.00287836	0.133732	0.0821641	-1.334	-16.0976	0.00383684	0.930492	0.768841	-1.2144	-2.69333	0.114632	0.502689	0.389686	-1.11687	-8.16822	0.0146593	0.862696	0.858817	6.94707	7.02844	6.86522	7.14657	7.0641	6.52193	5.47137	5.73293	5.30688	6.70582	6.72183	6.44003	6.54238	6.65012	6.39958	6.976	6.87724	6.40016
4758_at	4758	NEU1	sialidase 1 (lysosomal sialidase)	GO:0004308: exo-alpha-sialidase activity, GO:0005764: lysosome, GO:0005765: lysosomal membrane, GO:0005886: plasma membrane, GO:0006665: sphingolipid metabolic process, GO:0006687: glycosphingolipid metabolic process, GO:0016023: cytoplasmic membrane-bounded vesicle, GO:0030054: cell junction, GO:0043202: lysosomal lumen, GO:0043231: intracellular membrane-bounded organelle, GO:0044281: small mol…	00511: Other glycan degradation, 00600: Sphingolipid metabolism, 04142: Lysosome	3.85381	11.7129	0.0072103	0.146649	0.0914032	1.2221	2.01081	0.18204	0.942805	0.887992	1.18561	5.35761	0.0331174	0.410985	0.295492	-1.00363	-0.126563	0.910863	0.984178	0.983747	7.42623	7.35069	7.71773	7.89166	7.74376	7.79292	9.0601	9.55377	9.66385	8.03835	8.04155	8.08045	7.4285	7.78247	8.11371	7.83031	7.88092	7.68983
9375_at	9375	TM9SF2	transmembrane 9 superfamily member 2	GO:0005768: endosome, GO:0005887: integral to plasma membrane, GO:0006810: transport, GO:0010008: endosome membrane		1.1515	5.34058	0.0333186	0.204065	0.131013	1.10802	12.1807	0.0066725	0.942805	0.783968	-1.07763	-7.11233	0.0192011	0.405875	0.288233	-1.00435	-0.576597	0.622459	0.934131	0.935295	9.96174	9.97302	9.95772	9.95931	10.0241	9.96984	10.2382	10.1532	10.1086	9.87948	9.89222	9.85753	10.1125	10.0922	10.1312	9.97057	10.0204	9.94324
80818_at	80818	ZNF436	zinc finger protein 436	GO:0003677: DNA binding, GO:0005634: nucleus, GO:0005737: cytoplasm, GO:0006351: transcription, DNA-dependent, GO:0006355: regulation of transcription, DNA-dependent, GO:0008270: zinc ion binding		1.56966	23.7009	0.00177547	0.130202	0.0799942	-1.00199	-0.0953511	0.932729	0.99591	0.992713	-1.07561	-1.99861	0.183693	0.559399	0.454307	-1.08421	-1.90505	0.197061	0.862696	0.858817	5.2648	5.27216	5.28425	5.50437	5.54022	5.5616	5.93337	5.96425	5.87292	5.38483	5.34702	5.55288	5.09371	5.42462	5.27616	5.53297	5.32896	5.38238
9533_at	9533	POLR1C	polymerase (RNA) I polypeptide C, 30kDa	GO:0003677: DNA binding, GO:0003899: DNA-directed RNA polymerase activity, GO:0005654: nucleoplasm, GO:0005736: DNA-directed RNA polymerase I complex, GO:0006360: transcription from RNA polymerase I promoter, GO:0006361: transcription initiation from RNA polymerase I promoter, GO:0006362: transcription elongation from RNA polymerase I promoter, GO:0006363: termination of RNA polymerase I transcri…	00230: Purine metabolism, 00240: Pyrimidine metabolism, 01100: Metabolic pathways, 03020: RNA polymerase, 04623: Cytosolic DNA-sensing pathway	-1.64281	-7.40004	0.0177758	0.173542	0.108833	-1.13377	-3.14556	0.0879387	0.942805	0.87762	-1.0649	-2.02829	0.179707	0.558196	0.451815	-1.04556	-1.3442	0.311063	0.875857	0.883211	7.94157	7.73018	7.9058	7.90835	7.75551	7.79586	7.02185	7.11645	7.27098	7.73206	7.6758	7.77546	7.66128	7.65149	7.71432	7.71894	7.75369	7.78658
80020_at	80020	FOXRED2	FAD-dependent oxidoreductase domain containing 2	GO:0005515: protein binding, GO:0005788: endoplasmic reticulum lumen, GO:0016491: oxidoreductase activity, GO:0030433: ER-associated protein catabolic process, GO:0050660: flavin adenine dinucleotide binding		-1.97044	-15.9552	0.00390522	0.134892	0.0832556	-1.14563	-3.09476	0.0904662	0.942805	0.87762	-1.10168	-2.50597	0.129109	0.512842	0.402194	-1.14191	-2.02719	0.179853	0.862696	0.858817	7.82842	7.78425	8.06254	7.87699	7.85457	8.15219	6.87774	6.68473	7.16941	7.77471	7.78473	7.8986	7.75756	7.5118	7.80873	7.80786	7.74363	7.73327
6249_at	6249	CLIP1	CAP-GLY domain containing linker protein 1	GO:0000087: M phase of mitotic cell cycle, GO:0000236: mitotic prometaphase, GO:0000278: mitotic cell cycle, GO:0000776: kinetochore, GO:0001578: microtubule bundle formation, GO:0001726: ruffle, GO:0003676: nucleic acid binding, GO:0005515: protein binding, GO:0005737: cytoplasm, GO:0005768: endosome, GO:0005813: centrosome, GO:0005829: cytosol, GO:0005874: microtubule, GO:0005881: cytoplasmic m…		1.86083	23.8642	0.00175131	0.130202	0.0799942	1.12617	2.67468	0.115967	0.942805	0.884031	1.00106	-0.0967084	0.931776	0.972915	0.963859	-1.0119	-0.337299	0.768001	0.961611	0.960304	7.1402	7.0272	6.95317	6.92042	7.06649	7.15133	8.0238	7.86364	7.91803	7.10667	7.08954	6.91564	7.29197	7.31251	7.02203	7.00706	6.95592	7.11717
196527_at	196527	ANO6	anoctamin 6	GO:0002543: activation of blood coagulation via clotting cascade, GO:0005254: chloride channel activity, GO:0005886: plasma membrane, GO:0034707: chloride channel complex, GO:0097045: phosphatidylserine exposure on blood platelet		1.54483	23.2777	0.00184043	0.130202	0.0799942	1.12075	2.35337	0.14286	0.942805	0.887992	1.07843	2.37046	0.141221	0.523283	0.414561	1.0194	1.01273	0.41778	0.89248	0.889477	9.37072	9.39952	9.40682	9.5578	9.64232	9.59385	9.95953	10.0785	10.0199	9.77933	9.67531	9.65898	9.55777	9.66808	9.43428	9.64572	9.6167	9.61245
284611_at	284611	FAM102B	family with sequence similarity 102, member B			1.57181	9.77058	0.0103134	0.155438	0.0976364	1.1855	3.97609	0.0578221	0.942805	0.862719	-1.03864	-0.825368	0.495942	0.761721	0.695931	1.01965	0.831436	0.493186	0.90534	0.904445	6.82506	6.84409	6.8119	6.79475	7.03568	6.93932	7.43552	7.38718	7.604	6.79403	6.83765	6.96385	6.95234	7.17901	7.07849	6.85264	6.99732	7.00177
100874207_at	100874207	ST3GAL6-AS1	ST3GAL6 antisense RNA 1			3.77327	31.3448	0.00101626	0.130202	0.0799942	1.33666	2.80459	0.107096	0.942805	0.884031	1.37594	3.37234	0.0778061	0.471061	0.353659	1.09799	0.589361	0.615326	0.932616	0.932974	4.13384	4.47652	4.24904	4.11305	3.8167	4.24975	6.04336	6.28593	6.2698	4.72355	4.36698	4.43456	4.86115	4.52911	4.64663	4.18739	4.32525	3.96074
326624_at	326624	RAB37	RAB37, member RAS oncogene family	GO:0005525: GTP binding, GO:0005793: endoplasmic reticulum-Golgi intermediate compartment, GO:0007264: small GTPase mediated signal transduction, GO:0015031: protein transport, GO:0016023: cytoplasmic membrane-bounded vesicle		-1.21625	-3.15809	0.0873307	0.304786	0.208674	1.06978	4.70414	0.0423403	0.942805	0.846454	1.31181	35.3288	0.000800239	0.311726	0.201841	1.0194	0.283458	0.803474	0.967886	0.967015	6.898	7.0138	6.96823	7.1453	7.18627	7.08765	6.71904	6.79776	6.49895	7.54843	7.5556	7.48962	7.00797	7.07042	7.09269	7.26052	7.28049	6.94774
55255_at	55255	WDR41	WD repeat domain 41			1.40296	60.0604	0.000277104	0.127634	0.0764362	1.11845	2.85657	0.103814	0.942805	0.884031	-1.16799	-6.69999	0.021559	0.405875	0.291214	1.00298	0.0167321	0.988169	0.997935	0.997771	8.32884	8.13068	8.20367	8.313	8.29338	8.14369	8.83293	8.61507	8.68047	8.02128	8.10648	7.94789	8.53102	8.35788	8.25239	8.25449	8.21645	8.28197
50628_at	50628	GEMIN4	gem (nuclear organelle) associated protein 4	GO:0000387: spliceosomal snRNP assembly, GO:0005515: protein binding, GO:0005654: nucleoplasm, GO:0005681: spliceosomal complex, GO:0005730: nucleolus, GO:0005737: cytoplasm, GO:0005829: cytosol, GO:0006364: rRNA processing, GO:0010467: gene expression, GO:0015030: Cajal body, GO:0016070: RNA metabolic process, GO:0030532: small nuclear ribonucleoprotein complex, GO:0034660: ncRNA metabolic proce…	03013: RNA transport	-1.65381	-22.1986	0.00202316	0.130202	0.0799942	-1.04075	-2.00899	0.182285	0.942805	0.887992	-1.03052	-1.02008	0.414998	0.714734	0.637519	-1.02509	-0.663809	0.575096	0.922921	0.923757	7.19225	7.00228	7.33296	7.1958	7.18251	7.32149	6.40068	6.3019	6.64533	7.11919	7.22446	7.22201	7.16335	6.97272	7.21681	7.26774	7.06148	7.25644
9875_at	9875	URB1	URB1 ribosome biogenesis 1 homolog (S. cerevisiae)	GO:0003674: molecular_function, GO:0005730: nucleolus, GO:0005730: nucleolus, GO:0008150: biological_process		-2.10168	-13.3347	0.00557684	0.142362	0.0885795	-1.24312	-3.29375	0.0811185	0.942805	0.87762	-1.13468	-2.72266	0.112574	0.502277	0.388675	-1.00358	-0.11898	0.916164	0.985287	0.985073	7.11815	6.98581	6.97084	6.81346	7.08041	6.89317	5.92918	5.84419	6.06996	6.67429	6.76085	6.79553	6.70292	6.85983	6.55003	6.88734	6.91304	6.95845
83667_at	83667	SESN2	sestrin 2	GO:0005634: nucleus, GO:0005737: cytoplasm, GO:0007050: cell cycle arrest	04115: p53 signaling pathway	3.5842	17.4925	0.00325216	0.134717	0.0832069	-1.04309	-0.607012	0.605575	0.96774	0.958336	1.24192	4.35502	0.0488911	0.436269	0.319879	-1.19057	-2.13378	0.166456	0.862696	0.858817	5.10668	5.25722	5.13113	5.34291	5.58595	5.23831	7.0552	7.18657	6.75593	5.75604	5.7594	5.57909	4.83183	5.19739	5.25566	5.08799	5.53296	4.76005
55788_at	55788	LMBRD1	LMBR1 domain containing 1	GO:0005765: lysosomal membrane, GO:0006810: transport, GO:0016021: integral to membrane, GO:0031419: cobalamin binding, GO:0044419: interspecies interaction between organisms	04977: Vitamin digestion and absorption	1.39205	41.3769	0.000583583	0.130202	0.0799942	1.0936	2.4177	0.136826	0.942805	0.887992	1.02776	0.983731	0.428963	0.723999	0.648415	1.04165	1.06399	0.398798	0.888104	0.885512	6.60136	6.59115	6.38812	6.54179	6.70757	6.42167	7.09463	7.04594	6.87142	6.62556	6.66819	6.49265	6.62336	6.76879	6.57006	6.64577	6.65775	6.53824
6809_at	6809	STX3	syntaxin 3	GO:0005484: SNAP receptor activity, GO:0005515: protein binding, GO:0005773: vacuole, GO:0005911: cell-cell junction, GO:0006836: neurotransmitter transport, GO:0006886: intracellular protein transport, GO:0006887: exocytosis, GO:0006944: cellular membrane fusion, GO:0016021: integral to membrane, GO:0016324: apical plasma membrane, GO:0030426: growth cone, GO:0031175: neuron projection developme…	04130: SNARE interactions in vesicular transport	1.97136	10.7782	0.00849846	0.150517	0.093686	1.22001	2.47904	0.131398	0.942805	0.887992	1.02914	0.477497	0.680101	0.861805	0.819505	-1.00599	-0.183729	0.871167	0.977181	0.976189	6.26597	5.98972	6.06729	6.16836	6.36898	6.40723	7.08845	6.95294	7.20215	6.36007	6.38049	6.31383	6.36467	6.51923	6.26361	6.26002	6.25008	6.40095
22936_at	22936	ELL2	elongation factor, RNA polymerase II, 2	GO:0005634: nucleus, GO:0006355: regulation of transcription, DNA-dependent, GO:0006368: transcription elongation from RNA polymerase II promoter, GO:0008023: transcription elongation factor complex		2.78409	18.5942	0.00287983	0.133732	0.0821641	1.41105	2.54128	0.126192	0.942805	0.884031	-1.03827	-0.58125	0.61985	0.828303	0.779214	-1.02326	-0.390192	0.73403	0.953197	0.953114	6.81348	6.58722	6.46626	6.6439	6.74095	6.74694	8.16923	8.02614	8.09003	6.84896	6.45746	6.6189	7.06226	7.42799	6.79275	6.72208	6.81502	6.46667
51388_at	51388	NIP7	nuclear import 7 homolog (S. cerevisiae)	GO:0003723: RNA binding, GO:0005515: protein binding, GO:0005730: nucleolus, GO:0042255: ribosome assembly		-1.69999	-7.52104	0.0172231	0.172469	0.108361	-1.1411	-10.6548	0.00869392	0.942805	0.796725	1.01495	0.598775	0.61011	0.824232	0.774691	-1.0489	-1.02465	0.41328	0.891693	0.889032	8.30228	8.11026	8.31733	8.20554	8.10211	8.18525	7.32791	7.48552	7.59761	8.16033	8.19379	8.19973	8.09278	7.95539	8.10977	8.25104	8.03819	7.98672
56912_at	56912	IFT46	intraflagellar transport 46 homolog (Chlamydomonas)	GO:0003674: molecular_function, GO:0005634: nucleus, GO:0005737: cytoplasm, GO:0005932: microtubule basal body, GO:0008022: protein C-terminus binding, GO:0008150: biological_process, GO:0009296: flagellum assembly, GO:0009434: microtubule-based flagellum, GO:0031512: motile primary cilium, GO:0042073: intraflagellar transport, GO:0043234: protein complex, GO:0050821: protein stabilization		1.30844	6.02005	0.0265011	0.191486	0.12169	-1.04571	-0.95673	0.439668	0.95073	0.933389	-1.10218	-5.35771	0.0331163	0.410985	0.295492	1.00326	0.096705	0.931779	0.98789	0.987597	7.06841	6.93246	7.12014	6.92284	6.83464	6.97941	7.35148	7.43533	7.48917	6.7831	6.73878	6.79251	7.06994	6.93706	6.91025	6.86734	6.82645	7.05415
124935_at	124935	SLC43A2	solute carrier family 43, member 2	GO:0005886: plasma membrane, GO:0006811: ion transport, GO:0006865: amino acid transport, GO:0015179: L-amino acid transmembrane transporter activity, GO:0016021: integral to membrane, GO:0055085: transmembrane transport		2.68792	7.16001	0.0189534	0.17555	0.110412	-1.00595	-0.184537	0.87061	0.994044	0.989786	1.02372	0.351069	0.759069	0.900678	0.868324	-1.12185	-1.78563	0.216081	0.863234	0.858817	5.44773	5.30506	5.68764	5.39428	5.5941	5.72997	6.6771	7.17487	6.73327	5.5874	5.5579	5.66008	5.20651	5.62553	5.51545	5.41473	5.33369	5.45248
84365_at	84365	MKI67IP	MKI67 (FHA domain) interacting nucleolar phosphoprotein	GO:0000166: nucleotide binding, GO:0000794: condensed nuclear chromosome, GO:0003723: RNA binding, GO:0005515: protein binding, GO:0005654: nucleoplasm, GO:0005730: nucleolus, GO:0005737: cytoplasm, GO:0006461: protein complex assembly, GO:0009303: rRNA transcription, GO:0010923: negative regulation of phosphatase activity, GO:0016072: rRNA metabolic process		-1.59573	-8.33281	0.014098	0.164404	0.102913	-1.03663	-0.772476	0.520628	0.954513	0.939782	-1.00869	-0.444708	0.700026	0.87131	0.830931	-1.07126	-8.1093	0.0148683	0.862696	0.858817	9.31757	9.19001	9.37607	9.21779	9.14379	9.1619	8.79751	8.46327	8.58623	9.11977	9.17147	9.19114	9.40395	9.08354	9.22957	9.121	9.06417	9.04005
330_at	330	BIRC3	baculoviral IAP repeat containing 3	GO:0004842: ubiquitin-protein ligase activity, GO:0005515: protein binding, GO:0005634: nucleus, GO:0005737: cytoplasm, GO:0006915: apoptotic process, GO:0006916: anti-apoptosis, GO:0007166: cell surface receptor signaling pathway, GO:0008270: zinc ion binding, GO:0034121: regulation of toll-like receptor signaling pathway, GO:0038061: NIK/NF-kappaB cascade, GO:0039535: regulation of RIG-I signal…	04120: Ubiquitin mediated proteolysis, 04210: Apoptosis, 04510: Focal adhesion, 04621: NOD-like receptor signaling pathway, 05145: Toxoplasmosis, 05200: Pathways in cancer, 05222: Small cell lung cancer	3.29934	5.47118	0.031821	0.201534	0.129141	1.20633	1.58738	0.25334	0.94367	0.906818	-1.07143	-0.691174	0.560903	0.798267	0.741186	1.10274	1.02045	0.414859	0.891695	0.889032	4.39728	4.41716	4.28732	4.76001	4.77311	4.24068	6.63798	5.64409	5.78865	4.91613	4.33241	4.16506	4.93902	4.64226	4.27923	4.99378	4.64959	4.52087
79980_at	79980	DSN1	DSN1, MIND kinetochore complex component, homolog (S. cerevisiae)	GO:0000087: M phase of mitotic cell cycle, GO:0000236: mitotic prometaphase, GO:0000278: mitotic cell cycle, GO:0000444: MIS12/MIND type complex, GO:0005515: protein binding, GO:0005634: nucleus, GO:0005737: cytoplasm, GO:0005829: cytosol, GO:0007059: chromosome segregation, GO:0051301: cell division		1.18302	5.95051	0.027099	0.192554	0.122732	1.03901	2.18813	0.160143	0.942805	0.887992	-1.19316	-3.5949	0.0694187	0.459875	0.343773	-1.04044	-1.61422	0.247832	0.86643	0.867574	7.24466	7.11694	7.19085	7.20217	7.11095	7.34049	7.52668	7.27716	7.47263	7.05537	6.87535	6.94788	7.25682	7.21577	7.24416	7.18144	7.08745	7.21044
84803_at	84803	AGPAT9	1-acylglycerol-3-phosphate O-acyltransferase 9	GO:0004366: glycerol-3-phosphate O-acyltransferase activity, GO:0005783: endoplasmic reticulum, GO:0005789: endoplasmic reticulum membrane, GO:0005789: endoplasmic reticulum membrane, GO:0016021: integral to membrane, GO:0016024: CDP-diacylglycerol biosynthetic process, GO:0019432: triglyceride biosynthetic process, GO:0019432: triglyceride biosynthetic process, GO:0019432: triglyceride biosynthe…	00561: Glycerolipid metabolism, 00564: Glycerophospholipid metabolism, 01100: Metabolic pathways	1.69915	29.4238	0.00115306	0.130202	0.0799942	1.23354	2.70282	0.11396	0.942805	0.884031	-1.10102	-2.30173	0.147973	0.531725	0.422852	-1.03224	-0.617024	0.600103	0.92825	0.929064	6.45686	6.18698	6.42174	6.52813	6.32709	6.28743	7.2163	6.99856	7.14374	6.32191	6.12743	6.26882	6.56669	6.76954	6.5904	6.35216	6.24863	6.39051
7345_at	7345	UCHL1	ubiquitin carboxyl-terminal esterase L1 (ubiquitin thiolesterase)	GO:0004197: cysteine-type endopeptidase activity, GO:0004221: ubiquitin thiolesterase activity, GO:0005515: protein binding, GO:0005634: nucleus, GO:0005737: cytoplasm, GO:0005737: cytoplasm, GO:0005737: cytoplasm, GO:0005789: endoplasmic reticulum membrane, GO:0005886: plasma membrane, GO:0006511: ubiquitin-dependent protein catabolic process, GO:0008219: cell death, GO:0008242: omega peptidase …	05012: Parkinson's disease	1.34339	5.01711	0.0375067	0.212785	0.137542	1.03065	0.537867	0.644513	0.970843	0.960018	-1.76259	-3.71003	0.0655852	0.456665	0.339856	-1.09815	-3.32141	0.0799301	0.862696	0.858817	7.07212	6.45776	6.66233	7.06025	6.41709	6.35278	7.33181	6.99952	7.12406	5.76281	5.67998	5.82838	7.04738	6.64476	6.6192	6.84948	6.28846	6.28349
3419_at	3419	IDH3A	isocitrate dehydrogenase 3 (NAD+) alpha	GO:0000287: magnesium ion binding, GO:0004449: isocitrate dehydrogenase (NAD+) activity, GO:0005739: mitochondrion, GO:0005759: mitochondrial matrix, GO:0005975: carbohydrate metabolic process, GO:0006099: tricarboxylic acid cycle, GO:0006102: isocitrate metabolic process, GO:0006103: 2-oxoglutarate metabolic process, GO:0006734: NADH metabolic process, GO:0044281: small molecule metabolic proces…	00020: Citrate cycle (TCA cycle), 01100: Metabolic pathways	-1.84737	-11.2633	0.00779057	0.148425	0.0924855	-1.06863	-1.68391	0.234235	0.94367	0.904682	-1.10837	-4.46646	0.0466475	0.43405	0.317499	-1.07021	-1.79685	0.214192	0.863234	0.858817	9.0718	8.8052	9.08614	8.96119	8.99125	8.87683	8.08244	8.07139	8.13971	8.86589	8.84926	8.66648	8.87521	8.8103	8.98327	8.96977	8.81563	8.74369
2585_at	2585	GALK2	galactokinase 2	GO:0004335: galactokinase activity, GO:0005524: ATP binding, GO:0005737: cytoplasm, GO:0005975: carbohydrate metabolic process, GO:0006012: galactose metabolic process, GO:0033858: N-acetylgalactosamine kinase activity	00052: Galactose metabolism, 00520: Amino sugar and nucleotide sugar metabolism, 01100: Metabolic pathways	1.23234	10.4198	0.00908515	0.15189	0.094823	-1.00621	-1.73479	0.224914	0.943537	0.900443	-1.18814	-6.38329	0.023674	0.405875	0.291396	1.02815	0.357205	0.755109	0.958428	0.957249	6.89824	6.8158	6.74127	6.91782	6.82771	6.73007	7.1487	7.11733	7.09173	6.59737	6.64237	6.48657	6.88709	6.79921	6.74215	6.93297	6.70496	6.93854
8514_at	8514	KCNAB2	potassium voltage-gated channel, shaker-related subfamily, beta member 2	GO:0005249: voltage-gated potassium channel activity, GO:0005737: cytoplasm, GO:0005886: plasma membrane, GO:0007268: synaptic transmission, GO:0015459: potassium channel regulator activity, GO:0016021: integral to membrane, GO:0044224: juxtaparanode region of axon		-1.41025	-25.2704	0.00156228	0.130202	0.0799942	-1.03839	-0.999504	0.422841	0.948965	0.931395	-1.04456	-1.43641	0.28741	0.631631	0.538712	-1.04358	-1.82714	0.209203	0.863186	0.858817	9.46019	9.55618	9.65868	9.60863	9.61762	9.66157	8.93927	9.04588	9.20126	9.4549	9.59983	9.64028	9.48531	9.52661	9.49349	9.49307	9.61888	9.58882
1407_at	1407	CRY1	cryptochrome 1 (photolyase-like)	GO:0000122: negative regulation of transcription from RNA polymerase II promoter, GO:0000166: nucleotide binding, GO:0000988: protein binding transcription factor activity, GO:0003677: DNA binding, GO:0003690: double-stranded DNA binding, GO:0005515: protein binding, GO:0005634: nucleus, GO:0005739: mitochondrion, GO:0006281: DNA repair, GO:0006351: transcription, DNA-dependent, GO:0007623: circa…	04710: Circadian rhythm - mammal	1.95021	10.7679	0.00851465	0.150517	0.093686	1.15437	3.12827	0.0887873	0.942805	0.87762	1.06129	1.16533	0.364069	0.683837	0.601509	1.02194	0.840461	0.489114	0.904948	0.904232	6.40453	6.41787	6.19657	6.44189	6.39297	6.27499	7.19366	7.36687	7.32886	6.50456	6.60633	6.24597	6.71953	6.50692	6.405	6.43802	6.38534	6.37769
84959_at	84959	UBASH3B	ubiquitin associated and SH3 domain containing B	GO:0004725: protein tyrosine phosphatase activity, GO:0005634: nucleus, GO:0005737: cytoplasm		-1.45374	-5.03759	0.0372192	0.212467	0.137274	1.0299	0.253592	0.823499	0.989081	0.984795	1.18062	4.29999	0.0500575	0.436297	0.320331	-1.04175	-1.32045	0.317538	0.877991	0.883211	7.41653	7.08472	7.34686	7.21698	7.17572	7.34612	6.65372	6.61638	6.93471	7.54606	7.4207	7.48437	7.22583	7.38204	7.32456	7.08356	7.19969	7.27416
79893_at	79893	GGNBP2	gametogenetin binding protein 2	GO:0005634: nucleus, GO:0007275: multicellular organismal development, GO:0007283: spermatogenesis, GO:0016023: cytoplasmic membrane-bounded vesicle, GO:0030154: cell differentiation		1.33226	10.7371	0.00856285	0.150517	0.093686	-1.03037	-0.846079	0.486597	0.951662	0.936575	1.02754	0.770247	0.521694	0.776772	0.713016	1.01784	0.713956	0.549331	0.916644	0.9192	8.58801	8.47787	8.49488	8.42759	8.55323	8.39303	8.98634	8.96337	8.84958	8.55644	8.57465	8.35537	8.50022	8.53879	8.38626	8.50083	8.51099	8.4361
6868_at	6868	ADAM17	ADAM metallopeptidase domain 17	GO:0001666: response to hypoxia, GO:0001934: positive regulation of protein phosphorylation, GO:0002446: neutrophil mediated immunity, GO:0002467: germinal center formation, GO:0002690: positive regulation of leukocyte chemotaxis, GO:0004222: metalloendopeptidase activity, GO:0004222: metalloendopeptidase activity, GO:0004222: metalloendopeptidase activity, GO:0005138: interleukin-6 receptor bind…	04330: Notch signaling pathway, 05010: Alzheimer's disease, 05120: Epithelial cell signaling in Helicobacter pylori infection	1.56015	18.0923	0.00304109	0.134189	0.0825321	1.02472	0.394563	0.731265	0.977829	0.971403	-1.05488	-2.13721	0.166047	0.545426	0.43894	-1.00582	-0.296183	0.795014	0.965548	0.965119	7.12164	7.00273	6.8293	6.98021	7.04769	7.00158	7.70941	7.6294	7.5373	6.99295	6.89667	6.90375	7.02793	7.1784	6.84015	7.01639	6.94895	7.03496
26230_at	26230	TIAM2	T-cell lymphoma invasion and metastasis 2	GO:0005057: receptor signaling protein activity, GO:0005085: guanyl-nucleotide exchange factor activity, GO:0005089: Rho guanyl-nucleotide exchange factor activity, GO:0005543: phospholipid binding, GO:0005829: cytosol, GO:0006915: apoptotic process, GO:0007264: small GTPase mediated signal transduction, GO:0008624: induction of apoptosis by extracellular signals, GO:0030027: lamellipodium, GO:00…	04062: Chemokine signaling pathway, 04810: Regulation of actin cytoskeleton	2.36024	38.6808	0.00066769	0.130202	0.0799942	1.10168	0.954061	0.440742	0.95073	0.933389	1.04061	0.542594	0.641788	0.840672	0.794062	1.0255	0.213553	0.850688	0.973479	0.973379	3.39156	3.4866	3.68869	3.36472	3.62394	3.34791	4.56588	4.75351	4.96214	3.57517	3.5074	3.40782	3.80859	3.4746	3.65681	3.27787	3.52033	3.61603
219285_at	219285	SAMD9L	sterile alpha motif domain containing 9-like			1.79484	14.4587	0.00474939	0.138603	0.085816	1.08301	2.76694	0.109565	0.942805	0.884031	1.02804	0.626167	0.595143	0.816028	0.764549	1.00546	0.466863	0.686518	0.944939	0.946616	7.04232	6.91355	6.71053	6.9797	7.0083	6.94775	7.77704	7.76839	7.64555	7.12759	6.94197	6.9779	7.17313	7.08874	6.74619	6.98966	6.98645	6.98262
23545_at	23545	ATP6V0A2	ATPase, H+ transporting, lysosomal V0 subunit a2	GO:0000220: vacuolar proton-transporting V-type ATPase, V0 domain, GO:0001669: acrosomal vesicle, GO:0005515: protein binding, GO:0005737: cytoplasm, GO:0005886: plasma membrane, GO:0006879: cellular iron ion homeostasis, GO:0006955: immune response, GO:0008286: insulin receptor signaling pathway, GO:0010008: endosome membrane, GO:0015078: hydrogen ion transmembrane transporter activity, GO:00159…	00190: Oxidative phosphorylation, 01100: Metabolic pathways, 04142: Lysosome, 04145: Phagosome, 04966: Collecting duct acid secretion, 05110: Vibrio cholerae infection, 05120: Epithelial cell signaling in Helicobacter pylori infection, 05323: Rheumatoid arthritis	-1.30068	-16.4157	0.00369038	0.134892	0.0832556	-1.06298	-2.27441	0.15078	0.942805	0.887992	1.00453	0.118171	0.916731	0.967301	0.955491	-1.02787	-1.27108	0.331532	0.881225	0.883211	9.05577	9.25088	8.97882	9.14907	9.40446	9.09338	8.72055	8.86019	8.5658	9.21215	9.32342	9.12692	8.97181	9.22687	8.81928	9.1212	9.30394	9.1007
55604_at	55604	LRRC16A	leucine rich repeat containing 16A	GO:0005634: nucleus, GO:0005737: cytoplasm, GO:0005829: cytosol, GO:0007015: actin filament organization, GO:0007596: blood coagulation, GO:0016477: cell migration, GO:0030027: lamellipodium, GO:0030032: lamellipodium assembly, GO:0031529: ruffle organization, GO:0046415: urate metabolic process		1.7421	6.74284	0.0212945	0.179956	0.113485	1.08134	1.10422	0.384575	0.947573	0.927657	1.01761	0.300653	0.792053	0.914829	0.887822	1.04609	1.01838	0.415641	0.892004	0.889253	6.48142	6.43244	6.18362	6.2151	6.42325	6.31479	7.06024	7.09617	7.28695	6.39419	6.30553	6.31336	6.40092	6.5915	6.42452	6.3954	6.36744	6.37568
29097_at	29097	CNIH4	cornichon homolog 4 (Drosophila)	GO:0005783: endoplasmic reticulum, GO:0016021: integral to membrane, GO:0035556: intracellular signal transduction		1.84123	5.76719	0.0287743	0.19584	0.125154	1.10689	0.792986	0.510915	0.953331	0.937695	-1.13014	-2.3768	0.14062	0.522474	0.413654	-1.03976	-0.69201	0.560474	0.919323	0.92063	7.51516	7.12157	7.60564	7.53856	7.36352	7.5139	8.22678	8.28598	8.3234	7.19532	7.29792	7.37898	7.43097	7.58658	7.60134	7.51781	7.43609	7.27597
16_at	16	AARS	alanyl-tRNA synthetase	GO:0000049: tRNA binding, GO:0001942: hair follicle development, GO:0002161: aminoacyl-tRNA editing activity, GO:0004813: alanine-tRNA ligase activity, GO:0005524: ATP binding, GO:0005737: cytoplasm, GO:0005829: cytosol, GO:0006400: tRNA modification, GO:0006418: tRNA aminoacylation for protein translation, GO:0006419: alanyl-tRNA aminoacylation, GO:0006457: protein folding, GO:0008033: tRNA proc…	00970: Aminoacyl-tRNA biosynthesis	1.53993	12.2747	0.00657173	0.14481	0.0904294	-1.04003	-0.769863	0.521878	0.95515	0.940323	-1.00329	-0.150616	0.894097	0.95908	0.944771	-1.0189	-1.59026	0.252743	0.86643	0.86809	8.9841	8.82629	8.96085	8.8974	8.95393	8.83033	9.61218	9.53132	9.49103	8.83615	9.02162	8.80659	8.72396	8.93469	8.91913	8.89624	8.93292	8.77086
57587_at	57587	KIAA1430	KIAA1430			-1.40862	-7.84081	0.0158795	0.169153	0.106348	-1.01408	-0.45759	0.692149	0.974001	0.965472	1.01779	0.690373	0.561313	0.798345	0.741186	-1.00594	-0.257205	0.821064	0.970137	0.968565	8.51913	8.56057	8.35546	8.35873	8.54034	8.19173	8.14881	8.00213	7.79291	8.44642	8.50494	8.21311	8.51131	8.61326	8.2454	8.3534	8.46506	8.2439
64979_at	64979	MRPL36	mitochondrial ribosomal protein L36	GO:0003735: structural constituent of ribosome, GO:0005762: mitochondrial large ribosomal subunit, GO:0006412: translation		-1.79209	-8.45668	0.0136964	0.164219	0.102731	-1.07584	-1.74801	0.222573	0.943537	0.900443	-1.09552	-7.45352	0.0175283	0.405875	0.288233	-1.06823	-1.36452	0.30565	0.874606	0.882447	8.66545	8.44476	8.51471	8.50492	8.38392	8.54483	7.68083	7.53599	7.86185	8.34987	8.24059	8.44772	8.63909	8.21544	8.44614	8.51743	8.14918	8.4706
8727_at	8727	CTNNAL1	catenin (cadherin-associated protein), alpha-like 1	GO:0005198: structural molecule activity, GO:0005829: cytosol, GO:0005886: plasma membrane, GO:0007155: cell adhesion, GO:0007266: Rho protein signal transduction, GO:0015629: actin cytoskeleton, GO:0045296: cadherin binding		1.03736	0.982677	0.429375	0.661065	0.563392	-1.03016	-1.69149	0.232814	0.94367	0.904414	-1.49259	-10.9623	0.00821902	0.394303	0.277145	-1.12557	-2.71141	0.113357	0.862696	0.858817	6.21228	6.14382	6.15427	6.28951	6.19153	6.31223	6.33838	6.09511	6.23006	5.61157	5.62681	5.81563	6.14296	6.07526	6.16217	5.99054	6.10236	6.17999
4242_at	4242	MFNG	MFNG O-fucosylpeptide 3-beta-N-acetylglucosaminyltransferase	GO:0005615: extracellular space, GO:0007389: pattern specification process, GO:0030173: integral to Golgi membrane, GO:0032092: positive regulation of protein binding, GO:0033829: O-fucosylpeptide 3-beta-N-acetylglucosaminyltransferase activity, GO:0045747: positive regulation of Notch signaling pathway, GO:0046872: metal ion binding	00514: Other types of O-glycan biosynthesis, 04330: Notch signaling pathway	-1.46446	-5.85608	0.0279434	0.194663	0.124306	-1.04343	-0.986534	0.427868	0.948965	0.931395	1.12748	1.59547	0.251664	0.60847	0.511129	-1.02701	-0.898381	0.463793	0.903573	0.90085	8.36557	8.3289	8.48649	8.37763	8.35267	8.35717	7.65515	7.94595	7.90986	8.32436	8.59799	8.65972	8.2444	8.39545	8.34803	8.28037	8.41034	8.27635
92856_at	92856	IMP4	IMP4, U3 small nucleolar ribonucleoprotein, homolog (yeast)	GO:0005515: protein binding, GO:0005730: nucleolus, GO:0006364: rRNA processing, GO:0030529: ribonucleoprotein complex	03008: Ribosome biogenesis in eukaryotes	-1.47908	-20.3705	0.0024012	0.130943	0.0805275	-1.11723	-4.16106	0.0531893	0.942805	0.852851	-1.10654	-4.88198	0.0394888	0.427949	0.310702	-1.08967	-2.428	0.135893	0.862696	0.858817	9.49131	9.33537	9.52009	9.51628	9.34293	9.37589	8.95021	8.80136	8.89952	9.3096	9.22337	9.26209	9.329	9.24208	9.29282	9.31581	9.31667	9.22533
1880_at	1880	GPR183	G protein-coupled receptor 183	GO:0002313: mature B cell differentiation involved in immune response, GO:0004930: G-protein coupled receptor activity, GO:0005886: plasma membrane, GO:0005887: integral to plasma membrane, GO:0006955: immune response, GO:0006959: humoral immune response, GO:0007186: G-protein coupled receptor signaling pathway, GO:0008142: oxysterol binding, GO:0030890: positive regulation of B cell proliferatio…		4.01555	60.5642	0.000272515	0.127634	0.0764362	2.32481	10.6743	0.00866269	0.942805	0.796725	2.09077	9.64022	0.0105897	0.403396	0.281039	1.10713	1.89806	0.198112	0.862696	0.858817	6.18894	5.68787	6.36261	6.06672	6.00512	6.2641	8.20281	7.74499	8.30613	7.33434	7.00212	7.16624	7.31466	7.11966	7.4292	6.33978	6.14852	6.27635
22882_at	22882	ZHX2	zinc fingers and homeoboxes 2	GO:0000122: negative regulation of transcription from RNA polymerase II promoter, GO:0003700: sequence-specific DNA binding transcription factor activity, GO:0003714: transcription corepressor activity, GO:0005515: protein binding, GO:0005634: nucleus, GO:0005737: cytoplasm, GO:0005886: plasma membrane, GO:0006351: transcription, DNA-dependent, GO:0008270: zinc ion binding, GO:0042803: protein ho…		2.01982	6.47123	0.0230569	0.183092	0.115499	1.17646	2.4301	0.135704	0.942805	0.887992	-1.13631	-2.57076	0.123826	0.508204	0.396577	-1.10021	-3.21938	0.0844427	0.862696	0.858817	5.11832	5.32372	5.13634	5.77147	5.68942	5.55144	6.30595	6.43836	5.829	5.49219	5.41286	5.53777	5.52888	5.50004	5.2342	5.56793	5.6324	5.39473
8871_at	8871	SYNJ2	synaptojanin 2	GO:0000166: nucleotide binding, GO:0003723: RNA binding, GO:0004439: phosphatidylinositol-4,5-bisphosphate 5-phosphatase activity, GO:0004445: inositol-polyphosphate 5-phosphatase activity, GO:0005515: protein binding, GO:0005881: cytoplasmic microtubule, GO:0007420: brain development, GO:0017124: SH3 domain binding, GO:0030165: PDZ domain binding, GO:0031315: extrinsic to mitochondrial outer mem…	00562: Inositol phosphate metabolism, 01100: Metabolic pathways, 04070: Phosphatidylinositol signaling system	1.99508	15.4333	0.00417211	0.135792	0.0838762	1.25137	5.01791	0.0374955	0.942805	0.833355	1.16045	7.38185	0.0178612	0.405875	0.288233	1.02982	0.426702	0.711138	0.949225	0.948259	6.38163	6.38163	6.43587	6.38601	6.35504	6.17549	7.49923	7.28331	7.39723	6.54668	6.57629	6.43587	6.67757	6.83972	6.64089	6.24882	6.47472	6.30469
23166_at	23166	STAB1	stabilin 1	GO:0005041: low-density lipoprotein receptor activity, GO:0005044: scavenger receptor activity, GO:0005540: hyaluronic acid binding, GO:0005887: integral to plasma membrane, GO:0006898: receptor-mediated endocytosis, GO:0006954: inflammatory response, GO:0007155: cell adhesion, GO:0007267: cell-cell signaling, GO:0015035: protein disulfide oxidoreductase activity, GO:0016525: negative regulation …		-2.10364	-12.5097	0.0063295	0.144801	0.0904294	-1.11891	-1.66412	0.237995	0.94367	0.904682	1.01926	0.330874	0.772189	0.906603	0.877028	1.05285	4.64383	0.0433763	0.862696	0.858817	6.58822	6.82348	7.31206	6.87311	7.04897	7.22406	5.42707	5.91768	6.14461	6.81164	7.2162	7.18988	6.61254	6.61148	6.99164	6.92726	7.15465	7.2866
100131096_at	100131096	LOC100131096	uncharacterized LOC100131096			-1.63185	-7.73171	0.0163198	0.170259	0.10689	1.01593	0.0848201	0.940131	0.996324	0.99314	1.10961	1.55913	0.25931	0.613588	0.517381	-1.03275	-1.09793	0.386762	0.887569	0.885512	6.14029	5.89692	5.63821	5.9465	5.93856	6.07623	5.3043	5.12771	5.10595	6.23333	6.17313	5.97513	5.97612	5.83074	5.90144	5.96068	5.91273	5.9445
80017_at	80017	C14orf159	chromosome 14 open reading frame 159	GO:0003674: molecular_function, GO:0005575: cellular_component, GO:0005739: mitochondrion, GO:0008150: biological_process		-1.51608	-66.4864	0.000226145	0.127634	0.0764362	-1.12829	-13.2863	0.00561717	0.936384	0.782718	-1.08273	-4.11421	0.0543101	0.44211	0.324986	-1.03318	-0.738435	0.537146	0.915206	0.917542	7.25231	7.27481	7.38703	7.40178	7.35843	7.60564	6.63387	6.68267	6.79641	7.23138	7.26253	7.5263	7.10336	7.09385	7.19415	7.26	7.44144	7.51334
26509_at	26509	MYOF	myoferlin	GO:0001778: plasma membrane repair, GO:0005543: phospholipid binding, GO:0005543: phospholipid binding, GO:0005635: nuclear envelope, GO:0005886: plasma membrane, GO:0005901: caveola, GO:0006936: muscle contraction, GO:0008015: blood circulation, GO:0016021: integral to membrane, GO:0030659: cytoplasmic vesicle membrane, GO:0031410: cytoplasmic vesicle, GO:0031965: nuclear membrane, GO:0034605: c…		2.56941	9.36276	0.011216	0.158311	0.0994814	1.05461	2.70005	0.114155	0.942805	0.884031	-1.03834	-0.699427	0.556685	0.795687	0.738363	-1.0236	-0.394096	0.73156	0.952761	0.952835	3.48446	3.42823	3.61278	3.33376	3.4681	3.72666	4.89304	4.50148	5.17316	3.19061	3.57849	3.58132	3.5089	3.51072	3.7343	3.14825	3.6314	3.62453
377677_at	377677	CA13	carbonic anhydrase XIII	GO:0004089: carbonate dehydratase activity, GO:0006730: one-carbon metabolic process, GO:0008270: zinc ion binding	00910: Nitrogen metabolism	1.91388	7.36249	0.0179528	0.174009	0.109144	1.20198	2.11626	0.168562	0.942805	0.887992	-1.15889	-2.36138	0.142089	0.524301	0.415861	-1.0999	-2.47066	0.132121	0.862696	0.858817	4.37669	4.53188	4.75049	4.80998	4.52708	4.59793	5.58144	5.4579	5.37026	4.55378	4.16989	4.55504	4.89145	4.7202	4.80395	4.55856	4.42984	4.52793
51651_at	51651	PTRH2	peptidyl-tRNA hydrolase 2	GO:0004045: aminoacyl-tRNA hydrolase activity, GO:0005739: mitochondrion, GO:0006915: apoptotic process		-1.68108	-136.588	5.35973e-05	0.112148	0.0631164	-1.13731	-1.9539	0.189923	0.942805	0.887992	1.03049	1.08704	0.390577	0.699389	0.618923	1.0328	1.61454	0.247767	0.86643	0.867573	7.05076	6.89488	6.8841	6.77835	6.82163	6.74169	6.29537	6.15642	6.12972	6.7464	6.92116	6.80096	6.82887	6.88585	6.5378	6.80958	6.81024	6.85855
8662_at	8662	EIF3B	eukaryotic translation initiation factor 3, subunit B	GO:0000166: nucleotide binding, GO:0003743: translation initiation factor activity, GO:0003743: translation initiation factor activity, GO:0005515: protein binding, GO:0005829: cytosol, GO:0005852: eukaryotic translation initiation factor 3 complex, GO:0006412: translation, GO:0006413: translational initiation, GO:0006413: translational initiation, GO:0006413: translational initiation, GO:0006446…	03013: RNA transport	-1.6269	-14.4583	0.00474966	0.138603	0.085816	-1.07243	-3.64339	0.0677655	0.942805	0.87762	-1.09462	-3.48541	0.0733728	0.464274	0.347683	-1.07315	-4.58651	0.0443956	0.862696	0.858817	9.33507	9.33557	9.44324	9.39494	9.34989	9.27882	8.62781	8.5493	8.82547	9.19226	9.19142	9.24342	9.17851	9.26841	9.36268	9.25113	9.28231	9.18362
5604_at	5604	MAP2K1	mitogen-activated protein kinase kinase 1	GO:0000165: MAPK cascade, GO:0000165: MAPK cascade, GO:0000186: activation of MAPKK activity, GO:0000187: activation of MAPK activity, GO:0000187: activation of MAPK activity, GO:0002224: toll-like receptor signaling pathway, GO:0002755: MyD88-dependent toll-like receptor signaling pathway, GO:0002756: MyD88-independent toll-like receptor signaling pathway, GO:0003056: regulation of vascular smoo…	04010: MAPK signaling pathway, 04012: ErbB signaling pathway, 04062: Chemokine signaling pathway, 04114: Oocyte meiosis, 04270: Vascular smooth muscle contraction, 04320: Dorso-ventral axis formation, 04370: VEGF signaling pathway, 04380: Osteoclast differentiation, 04510: Focal adhesion, 04540: Gap junction, 04620: Toll-like receptor signaling pathway, 04650: Natural killer cell mediated cytotox…	1.47612	17.411	0.00328254	0.134717	0.0832117	1.08694	3.57047	0.070274	0.942805	0.87762	-1.09979	-2.4484	0.134071	0.51634	0.406363	-1.08132	-1.20744	0.35068	0.881626	0.883211	6.32025	6.3089	6.37801	6.39906	6.40714	6.57721	6.9257	6.91422	6.84851	6.27649	6.35681	6.33174	6.41679	6.38541	6.56343	6.50616	6.26599	6.23809
4784_at	4784	NFIX	nuclear factor I/X (CCAAT-binding transcription factor)	GO:0000122: negative regulation of transcription from RNA polymerase II promoter, GO:0003677: DNA binding, GO:0003700: sequence-specific DNA binding transcription factor activity, GO:0003705: RNA polymerase II distal enhancer sequence-specific DNA binding transcription factor activity, GO:0005634: nucleus, GO:0006260: DNA replication, GO:0006355: regulation of transcription, DNA-dependent, GO:000…		-1.52599	-7.88496	0.0157063	0.168722	0.105947	-1.02889	-1.10186	0.385395	0.947573	0.927657	1.04972	1.17276	0.361665	0.682434	0.599838	1.00974	3.32756	0.0796691	0.862696	0.858817	7.64752	7.59029	7.76699	7.55802	7.45146	7.55589	6.91348	7.12225	7.12712	7.7336	7.50074	7.53409	7.681	7.52019	7.6773	7.57433	7.47124	7.56171
6574_at	6574	SLC20A1	solute carrier family 20 (phosphate transporter), member 1	GO:0004871: signal transducer activity, GO:0004872: receptor activity, GO:0005315: inorganic phosphate transmembrane transporter activity, GO:0005316: high affinity inorganic phosphate:sodium symporter activity, GO:0005436: sodium:phosphate symporter activity, GO:0005886: plasma membrane, GO:0005887: integral to plasma membrane, GO:0006796: phosphate-containing compound metabolic process, GO:0006…		-1.33206	-8.69499	0.0129702	0.162443	0.101763	1.11601	2.03093	0.179359	0.942805	0.887992	1.05025	0.833323	0.492332	0.760112	0.693811	1.00758	0.108479	0.923519	0.98623	0.98653	8.44296	8.22148	8.42616	8.165	8.32004	8.39086	8.0126	7.89546	7.93678	8.39967	8.38727	8.2806	8.47026	8.52212	8.56004	8.31263	8.27429	8.31107
55596_at	55596	ZCCHC8	zinc finger, CCHC domain containing 8	GO:0000398: nuclear mRNA splicing, via spliceosome, GO:0003676: nucleic acid binding, GO:0005515: protein binding, GO:0005634: nucleus, GO:0008270: zinc ion binding, GO:0071013: catalytic step 2 spliceosome		1.44863	6.45402	0.0231758	0.183431	0.115758	-1.01899	-0.520356	0.654686	0.971521	0.961053	1.06089	2.59136	0.122211	0.50646	0.394981	1.00379	0.192301	0.865262	0.976209	0.975702	7.88282	7.72374	7.89337	7.86172	7.84368	7.91187	8.33158	8.47385	8.27088	7.95408	8.00091	7.91393	7.76554	7.8539	7.78518	7.88349	7.89613	7.85168
1396_at	1396	CRIP1	cysteine-rich protein 1 (intestinal)	GO:0003680: AT DNA binding, GO:0005737: cytoplasm, GO:0006915: apoptotic process, GO:0006955: immune response, GO:0007507: heart development, GO:0008270: zinc ion binding, GO:0008283: cell proliferation, GO:0008301: DNA binding, bending, GO:0010033: response to organic substance, GO:0010043: response to zinc ion, GO:0010468: regulation of gene expression, GO:0042277: peptide binding, GO:0060741: …		5.87557	13.9579	0.0050937	0.140309	0.0868915	3.11279	12.9084	0.00594792	0.936384	0.783968	1.53254	2.85614	0.10384	0.491721	0.378136	1.32108	2.90975	0.100602	0.862696	0.858817	6.10423	6.19778	5.931	5.7644	5.47665	5.98253	8.37013	8.50101	8.90948	5.94573	6.32379	6.71784	7.82322	7.50461	7.76787	5.89782	6.06185	6.4326
57488_at	57488	ESYT2	extended synaptotagmin-like protein 2	GO:0005886: plasma membrane, GO:0016021: integral to membrane		1.42192	15.8089	0.00397742	0.13536	0.0835061	1.12865	5.90608	0.0274916	0.942805	0.817931	1.05772	1.55757	0.259644	0.613713	0.517584	1.04018	0.951476	0.441785	0.897974	0.894266	8.96902	9.0736	9.00733	9.03431	9.13453	8.97176	9.49225	9.5189	9.5602	9.06457	9.16095	9.1525	9.12798	9.30444	9.1395	9.00569	9.1623	9.13621
50640_at	50640	PNPLA8	patatin-like phospholipase domain containing 8	GO:0000139: Golgi membrane, GO:0004622: lysophospholipase activity, GO:0005524: ATP binding, GO:0005622: intracellular, GO:0005778: peroxisomal membrane, GO:0005789: endoplasmic reticulum membrane, GO:0006631: fatty acid metabolic process, GO:0016021: integral to membrane, GO:0016042: lipid catabolic process, GO:0047499: calcium-independent phospholipase A2 activity, GO:0048471: perinuclear regio…		1.62314	23.1476	0.00186112	0.130202	0.0799942	1.08644	0.977373	0.431458	0.948965	0.931477	-1.09857	-3.82091	0.0621762	0.45209	0.334174	1.04398	1.26163	0.334294	0.881225	0.883211	7.03162	6.77176	6.88565	6.94322	6.94212	6.86376	7.77023	7.48845	7.52482	6.8639	6.81411	6.66156	6.86102	7.12004	7.02028	6.92698	7.09078	6.91282
220992_at	220992	ZNF485	zinc finger protein 485	GO:0003677: DNA binding, GO:0005634: nucleus, GO:0006351: transcription, DNA-dependent, GO:0006355: regulation of transcription, DNA-dependent, GO:0008270: zinc ion binding		-1.72375	-8.92429	0.0123244	0.161091	0.101289	-1.03546	-0.554117	0.635184	0.969507	0.958907	-1.06541	-1.56928	0.257143	0.611232	0.515219	-1.0501	-1.88716	0.199765	0.862696	0.858817	6.32944	6.26211	6.47498	6.2585	6.35884	6.25906	5.59072	5.64969	5.43706	6.2981	6.15069	6.14244	6.13436	6.44998	6.2982	6.25493	6.19074	6.2141
27292_at	27292	DIMT1	DIM1 dimethyladenosine transferase 1 homolog (S. cerevisiae)	GO:0000179: rRNA (adenine-N6,N6-)-dimethyltransferase activity, GO:0003723: RNA binding, GO:0005730: nucleolus, GO:0052909: 18S rRNA (adenine(1779)-N(6)/adenine(1780)-N(6))-dimethyltransferase activity		-1.47633	-15.4128	0.00418315	0.135792	0.0838762	-1.03997	-0.840435	0.489126	0.951662	0.936575	1.05173	1.4674	0.279964	0.627767	0.534117	1.00446	0.340014	0.766235	0.960966	0.959593	8.25822	8.04703	8.06471	8.15164	8.05276	7.89708	7.71277	7.41393	7.55445	8.16757	8.08246	8.0648	8.03571	8.11817	8.03125	8.12959	8.05314	7.93734
3303_at	3303	HSPA1A	heat shock 70kDa protein 1A		03040: Spliceosome, 04010: MAPK signaling pathway, 04141: Protein processing in endoplasmic reticulum, 04144: Endocytosis, 04612: Antigen processing and presentation, 05020: Prion diseases, 05145: Toxoplasmosis	-1.71587	-8.12656	0.0148066	0.165985	0.104171	-1.08245	-0.842138	0.488362	0.951662	0.936575	1.13879	5.05207	0.0370178	0.420869	0.303778	1.00706	0.032152	0.977271	0.997039	0.996767	9.31206	9.68548	9.76677	9.37182	9.47257	9.66325	8.67422	8.71823	9.01586	9.61357	9.67403	9.77971	9.46469	9.30073	9.60509	9.37616	9.64851	9.49262
81553_at	81553	FAM49A	family with sequence similarity 49, member A	GO:0005622: intracellular		3.12421	14.0533	0.00502529	0.140165	0.0867115	1.22503	1.6945	0.232253	0.94367	0.904205	1.1283	0.831656	0.493086	0.760178	0.694232	1.0463	0.689061	0.561987	0.919655	0.920879	4.6712	4.28499	4.32001	4.53277	4.52523	4.08583	6.17246	5.81981	6.18563	4.64309	4.34045	4.59744	4.58007	4.88373	4.60915	4.65311	4.41341	4.25767
9659_at	9659	PDE4DIP	phosphodiesterase 4D interacting protein	GO:0005515: protein binding, GO:0005634: nucleus, GO:0005737: cytoplasm, GO:0005794: Golgi apparatus, GO:0005813: centrosome, GO:0005813: centrosome, GO:0019899: enzyme binding, GO:0030016: myofibril, GO:0043623: cellular protein complex assembly		2.0201	9.62995	0.010612	0.155732	0.0978391	1.17293	3.22646	0.0841177	0.942805	0.87762	1.16871	4.45027	0.046964	0.43405	0.317499	1.04023	0.536101	0.645533	0.939357	0.941415	4.72571	4.43346	4.68989	4.64605	4.79752	4.67767	5.72661	5.62429	5.51869	4.91466	4.90639	4.96823	4.86109	4.79824	4.86967	4.80165	4.60694	4.8547
9209_at	9209	LRRFIP2	leucine rich repeat (in FLII) interacting protein 2	GO:0005515: protein binding, GO:0005575: cellular_component, GO:0008150: biological_process, GO:0016055: Wnt receptor signaling pathway, GO:0030275: LRR domain binding		1.66296	6.58428	0.022298	0.181965	0.114623	1.06667	1.12881	0.376167	0.947573	0.924203	-1.07977	-1.28967	0.326177	0.658339	0.571645	-1.08963	-3.31234	0.080317	0.862696	0.858817	7.16764	7.23755	7.07943	7.25231	7.37006	7.17927	8.10672	7.81018	7.74332	7.29829	7.24077	6.91343	7.40799	7.28698	7.05599	7.16466	7.16989	7.09265
3635_at	3635	INPP5D	inositol polyphosphate-5-phosphatase, 145kDa	GO:0004445: inositol-polyphosphate 5-phosphatase activity, GO:0005515: protein binding, GO:0005829: cytosol, GO:0005884: actin filament, GO:0005886: plasma membrane, GO:0006796: phosphate-containing compound metabolic process, GO:0006915: apoptotic process, GO:0007165: signal transduction, GO:0007596: blood coagulation, GO:0008340: determination of adult lifespan, GO:0009968: negative regulation …	04070: Phosphatidylinositol signaling system, 04662: B cell receptor signaling pathway, 04664: Fc epsilon RI signaling pathway, 04666: Fc gamma R-mediated phagocytosis, 04910: Insulin signaling pathway	-1.14331	-23.8931	0.00174709	0.130202	0.0799942	1.03737	2.1204	0.168061	0.942805	0.887992	1.16944	8.71075	0.0129242	0.405875	0.288144	1.02638	1.04339	0.406309	0.889611	0.886948	9.86997	10.0639	9.97244	10.1483	10.2335	10.1521	9.68169	9.88147	9.76336	10.406	10.4077	10.3963	9.93927	10.1484	9.9762	10.2458	10.2705	10.1277
10014_at	10014	HDAC5	histone deacetylase 5	GO:0000118: histone deacetylase complex, GO:0000122: negative regulation of transcription from RNA polymerase II promoter, GO:0000122: negative regulation of transcription from RNA polymerase II promoter, GO:0004407: histone deacetylase activity, GO:0005080: protein kinase C binding, GO:0005515: protein binding, GO:0005634: nucleus, GO:0005737: cytoplasm, GO:0005794: Golgi apparatus, GO:0006325: …		1.7961	14.4898	0.00472917	0.138603	0.085816	-1.06368	-3.37641	0.07764	0.942805	0.87762	1.31595	7.65403	0.0166445	0.405875	0.288233	1.03962	2.90838	0.100683	0.862696	0.858817	6.14397	6.17069	6.03606	5.83992	6.03896	5.69789	6.93107	7.12943	6.8177	6.31041	6.3351	6.11409	6.00861	6.08089	5.99257	5.88708	6.13145	5.72562
10540_at	10540	DCTN2	dynactin 2 (p50)	GO:0000086: G2/M transition of mitotic cell cycle, GO:0000278: mitotic cell cycle, GO:0000776: kinetochore, GO:0003774: motor activity, GO:0005515: protein binding, GO:0005634: nucleus, GO:0005813: centrosome, GO:0005829: cytosol, GO:0005869: dynactin complex, GO:0005874: microtubule, GO:0007052: mitotic spindle organization, GO:0007067: mitosis, GO:0008283: cell proliferation, GO:0015630: microt…	04962: Vasopressin-regulated water reabsorption, 05016: Huntington's disease	1.5701	11.254	0.00780331	0.148425	0.0924855	1.03217	0.79293	0.510941	0.953331	0.937695	1.11659	2.62146	0.119902	0.505636	0.393627	1.02908	0.887424	0.468477	0.903975	0.901789	8.23982	8.1518	8.29702	8.32708	8.30098	8.1527	8.77765	8.88342	8.97329	8.37252	8.42008	8.45338	8.20112	8.29961	8.31862	8.31885	8.29915	8.28259
9989_at	9989	PPP4R1	protein phosphatase 4, regulatory subunit 1	GO:0004721: phosphoprotein phosphatase activity, GO:0005515: protein binding, GO:0006468: protein phosphorylation, GO:0007165: signal transduction, GO:0030289: protein phosphatase 4 complex, GO:0030362: protein phosphatase type 4 regulator activity		1.1716	46.0321	0.000471598	0.129876	0.0775505	-1.00139	-0.086108	0.939225	0.996308	0.993046	-1.19672	-9.91458	0.0100204	0.403396	0.281039	-1.05065	-2.34545	0.143627	0.862696	0.858817	7.64272	7.59768	7.59824	7.35051	7.46747	7.47888	7.86831	7.81934	7.83637	7.03963	7.24258	7.23596	7.63881	7.64909	7.54278	7.32355	7.33694	7.42059
51316_at	51316	PLAC8	placenta-specific 8			-2.08995	-9.50059	0.0108982	0.156067	0.0980771	-1.11997	-2.82425	0.105838	0.942805	0.884031	-1.03487	-0.683083	0.565065	0.800158	0.743519	1.04482	2.57879	0.123193	0.862696	0.858817	10.1024	10.1429	10.2953	10.4804	10.4181	10.4496	8.82672	9.08783	9.40937	10.3992	10.2437	10.5438	10.0159	10.0187	10.0078	10.5158	10.4598	10.561
1662_at	1662	DDX10	DEAD (Asp-Glu-Ala-Asp) box polypeptide 10	GO:0003723: RNA binding, GO:0003724: RNA helicase activity, GO:0005524: ATP binding, GO:0008026: ATP-dependent helicase activity		-1.84076	-8.20168	0.0145425	0.16522	0.103562	-1.1619	-3.23999	0.083502	0.942805	0.87762	-1.09952	-3.73692	0.0647341	0.454775	0.338101	-1.03424	-3.09941	0.0902305	0.862696	0.858817	8.54808	8.38008	8.21537	8.23562	8.27008	8.2393	7.59698	7.34309	7.53772	8.15705	8.04071	8.13221	8.1929	8.22785	8.06392	8.16595	8.21146	8.22135
1050_at	1050	CEBPA	CCAAT/enhancer binding protein (C/EBP), alpha	GO:0000050: urea cycle, GO:0000122: negative regulation of transcription from RNA polymerase II promoter, GO:0001889: liver development, GO:0001892: embryonic placenta development, GO:0003677: DNA binding, GO:0003700: sequence-specific DNA binding transcription factor activity, GO:0003705: RNA polymerase II distal enhancer sequence-specific DNA binding transcription factor activity, GO:0005515: p…	05200: Pathways in cancer, 05221: Acute myeloid leukemia	-1.57474	-6.42414	0.0233844	0.183838	0.116166	1.08819	1.91026	0.196284	0.942805	0.889788	-1.03548	-1.26161	0.3343	0.663933	0.578	-1.01063	-0.462913	0.688913	0.9458	0.947009	6.9713	6.77206	6.83416	7.20831	6.93894	7.14023	6.04632	6.18831	6.34242	7.07851	6.90702	7.1476	6.97532	6.90729	7.05264	7.15512	6.99238	7.09167
23560_at	23560	GTPBP4	GTP binding protein 4	GO:0000079: regulation of cyclin-dependent protein kinase activity, GO:0003924: GTPase activity, GO:0005515: protein binding, GO:0005525: GTP binding, GO:0005634: nucleus, GO:0005730: nucleolus, GO:0005737: cytoplasm, GO:0005794: Golgi apparatus, GO:0006184: GTP catabolic process, GO:0008156: negative regulation of DNA replication, GO:0008285: negative regulation of cell proliferation, GO:0022408…	03008: Ribosome biogenesis in eukaryotes	-1.49806	-6.27263	0.024486	0.187096	0.118314	-1.01622	-1.04732	0.404862	0.948376	0.929788	1.0652	1.94743	0.190849	0.564039	0.460185	-1.03716	-7.23618	0.0185675	0.862696	0.858817	8.10617	7.96414	8.04635	8.06857	7.86632	7.91477	7.52139	7.21009	7.61759	8.15218	8.03856	7.92788	8.04522	7.9376	8.06315	8.00156	7.823	7.86708
202_at	202	AIM1	absent in melanoma 1	GO:0003674: molecular_function, GO:0005575: cellular_component, GO:0008150: biological_process, GO:0030246: carbohydrate binding		1.79568	7.51475	0.0172512	0.172469	0.108361	1.21649	4.11028	0.0544056	0.942805	0.852851	-1.0666	-1.10624	0.383876	0.69478	0.614329	1.03346	0.4435	0.700767	0.948348	0.948259	6.15668	5.94374	5.86003	6.07132	6.12863	6.03122	6.78288	6.72484	6.94756	5.83906	5.95385	6.1362	6.33793	6.1909	6.27009	6.15707	5.95569	6.23549
55009_at	55009	C19orf24	chromosome 19 open reading frame 24	GO:0005737: cytoplasm, GO:0016021: integral to membrane, GO:0044421: extracellular region part		-1.43597	-12.8388	0.00601202	0.144	0.0899686	-1.11285	-1.91661	0.19534	0.942805	0.889788	1.08318	2.29167	0.148998	0.532266	0.423662	1.03477	1.52332	0.267136	0.867811	0.872753	6.99012	7.06597	6.9904	6.87481	6.73257	6.79898	6.40875	6.52245	6.54573	6.90483	6.84175	7.0005	6.87893	6.70354	6.97897	6.89006	6.84494	6.81715
100505594_at	100505594	LOC100505594	uncharacterized LOC100505594			1.96467	8.98556	0.0121599	0.160345	0.100838	-1.18172	-2.03234	0.179173	0.942805	0.887992	1.06719	2.11239	0.169033	0.546532	0.441245	-1.02051	-0.292076	0.79774	0.9661	0.965924	7.38829	6.13161	6.48299	7.38328	6.18089	6.51555	8.17994	7.29389	7.42773	7.49321	6.33898	6.525	6.99313	6.12652	6.12783	7.07502	6.45241	6.40309
10171_at	10171	RCL1	RNA terminal phosphate cyclase-like 1	GO:0003963: RNA-3'-phosphate cyclase activity, GO:0005730: nucleolus, GO:0006396: RNA processing, GO:0008150: biological_process, GO:0042254: ribosome biogenesis	03008: Ribosome biogenesis in eukaryotes	-1.39976	-47.4689	0.0004435	0.127634	0.0764362	-1.02716	-1.31142	0.320044	0.944101	0.918326	-1.0041	-0.184283	0.870784	0.949028	0.931401	1.0231	0.434478	0.706324	0.948778	0.948259	7.51565	7.4355	7.36695	7.35411	7.49402	7.40053	7.01096	6.9545	6.89689	7.432	7.36505	7.42596	7.478	7.34353	7.37871	7.53149	7.4548	7.34955
5339_at	5339	PLEC	plectin	GO:0003779: actin binding, GO:0005515: protein binding, GO:0005737: cytoplasm, GO:0005829: cytosol, GO:0005886: plasma membrane, GO:0005925: focal adhesion, GO:0006915: apoptotic process, GO:0006921: cellular component disassembly involved in apoptotic process, GO:0008307: structural constituent of muscle, GO:0008307: structural constituent of muscle, GO:0016528: sarcoplasm, GO:0030056: hemidesmo…		2.18673	14.1557	0.00495339	0.140165	0.0867115	1.47865	9.03166	0.0120383	0.942805	0.796725	1.27521	4.19689	0.0523548	0.439831	0.323328	-1.01356	-0.301548	0.791462	0.964343	0.96378	5.49923	5.90273	5.75942	5.5029	5.59963	5.48499	6.68966	7.11942	6.72576	5.69924	6.08042	5.84599	6.14356	6.34257	6.36014	5.36098	5.72548	5.42969
55635_at	55635	DEPDC1	DEP domain containing 1	GO:0005096: GTPase activator activity, GO:0005515: protein binding, GO:0005634: nucleus, GO:0006351: transcription, DNA-dependent, GO:0017053: transcriptional repressor complex, GO:0035556: intracellular signal transduction, GO:0045892: negative regulation of transcription, DNA-dependent		1.26675	5.95738	0.0270391	0.192553	0.12269	1.12929	3.43273	0.0753917	0.942805	0.87762	-1.30138	-4.79174	0.0408992	0.430828	0.312406	-1.14961	-2.86701	0.103172	0.862696	0.858817	6.64886	6.35956	6.5025	6.63504	6.5459	6.59593	7.08188	6.59603	6.84971	6.41081	6.07482	6.13748	6.7979	6.63046	6.60345	6.51814	6.1999	6.44497
6667_at	6667	SP1	Sp1 transcription factor	GO:0000978: RNA polymerase II core promoter proximal region sequence-specific DNA binding, GO:0000979: RNA polymerase II core promoter sequence-specific DNA binding, GO:0001077: RNA polymerase II core promoter proximal region sequence-specific DNA binding transcription factor activity involved in positive regulation of transcription, GO:0001103: RNA polymerase II repressing transcription factor b…	04350: TGF-beta signaling pathway, 05016: Huntington's disease	1.44529	31.6869	0.000994471	0.130202	0.0799942	1.03651	3.15588	0.0874375	0.942805	0.87762	1.10064	3.75619	0.0641337	0.453171	0.336411	1.02627	1.35309	0.308681	0.87514	0.882831	7.9192	8.0057	8.03051	8.00452	7.99024	7.9646	8.44361	8.56869	8.53661	8.10818	8.20073	8.06266	7.97907	8.08045	8.05053	8.07548	8.047	7.94758
55212_at	55212	BBS7	Bardet-Biedl syndrome 7	GO:0001947: heart looping, GO:0005515: protein binding, GO:0005813: centrosome, GO:0007368: determination of left/right symmetry, GO:0007601: visual perception, GO:0032402: melanosome transport, GO:0034464: BBSome, GO:0045444: fat cell differentiation, GO:0048546: digestive tract morphogenesis, GO:0050896: response to stimulus, GO:0051877: pigment granule aggregation in cell center, GO:0060170: c…		1.79893	24.6036	0.00164789	0.130202	0.0799942	1.09627	0.937436	0.447494	0.950816	0.933931	1.02161	0.420518	0.714982	0.879291	0.84037	-1.03299	-0.983296	0.429133	0.895236	0.892301	6.60597	6.32882	6.38671	6.52448	6.39808	6.50849	7.39879	7.16442	7.29723	6.43929	6.59273	6.47597	6.39186	6.68642	6.58263	6.36516	6.46876	6.4474
26821_at	26821	SNORA74A	small nucleolar RNA, H/ACA box 74A			1.44425	3.63952	0.0678953	0.272141	0.182683	1.35163	2.57403	0.123568	0.942805	0.884031	3.11122	24.8431	0.00161635	0.339891	0.225077	1.10404	4.17735	0.0528075	0.862696	0.858817	6.85585	6.98031	6.84111	7.0006	6.91555	6.88709	7.10388	7.71086	7.41245	8.65505	8.65272	8.39898	7.56914	7.03893	7.29935	7.20643	7.0054	7.01735
133308_at	133308	SLC9B2	solute carrier family 9, subfamily B (NHA2, cation proton antiporter 2), member 2	GO:0006814: sodium ion transport, GO:0015299: solute:hydrogen antiporter activity, GO:0016021: integral to membrane, GO:0031966: mitochondrial membrane		-1.43918	-12.7769	0.00606992	0.144	0.0899686	-1.12281	-2.14557	0.165057	0.942805	0.887992	1.04659	1.09731	0.386975	0.697196	0.616578	-1.08083	-2.64073	0.118456	0.862696	0.858817	7.40241	7.4342	7.51758	7.49405	7.62156	7.61396	6.95939	6.88186	6.93337	7.70696	7.57661	7.63034	7.10336	7.41001	7.32609	7.47353	7.43823	7.47648
23236_at	23236	PLCB1	phospholipase C, beta 1 (phosphoinositide-specific)	GO:0000086: G2/M transition of mitotic cell cycle, GO:0000790: nuclear chromatin, GO:0004435: phosphatidylinositol phospholipase C activity, GO:0004435: phosphatidylinositol phospholipase C activity, GO:0004871: signal transducer activity, GO:0005096: GTPase activator activity, GO:0005509: calcium ion binding, GO:0005516: calmodulin binding, GO:0005521: lamin binding, GO:0005546: phosphatidylinos…	00562: Inositol phosphate metabolism, 01100: Metabolic pathways, 04020: Calcium signaling pathway, 04062: Chemokine signaling pathway, 04070: Phosphatidylinositol signaling system, 04270: Vascular smooth muscle contraction, 04310: Wnt signaling pathway, 04540: Gap junction, 04720: Long-term potentiation, 04730: Long-term depression, 04912: GnRH signaling pathway, 04916: Melanogenesis, 04970: Sali…	1.47787	6.97211	0.019958	0.177901	0.112118	-1.07456	-1.2711	0.331528	0.944101	0.919329	-1.24179	-7.85427	0.0158264	0.405875	0.288233	-1.03487	-0.501608	0.665715	0.941421	0.94208	6.92771	6.82126	6.64685	6.60134	6.59093	6.54404	7.53872	7.22302	7.31148	6.29866	6.19324	6.30287	6.65349	6.7576	6.6585	6.4551	6.33351	6.7566
3069_at	3069	HDLBP	high density lipoprotein binding protein	GO:0003723: RNA binding, GO:0005634: nucleus, GO:0005737: cytoplasm, GO:0005886: plasma membrane, GO:0006869: lipid transport, GO:0008203: cholesterol metabolic process, GO:0008289: lipid binding, GO:0034364: high-density lipoprotein particle		1.1377	6.12797	0.0256111	0.189176	0.120062	-1.03515	-1.96496	0.188356	0.942805	0.887992	-1.10514	-2.99162	0.0959271	0.483235	0.369129	-1.02291	-1.47851	0.277354	0.868949	0.874045	9.60859	9.60024	9.60086	9.67512	9.64303	9.61834	9.84484	9.7889	9.7324	9.46001	9.59125	9.44756	9.50662	9.55738	9.59458	9.66468	9.56533	9.6074
5873_at	5873	RAB27A	RAB27A, member RAS oncogene family	GO:0001750: photoreceptor outer segment, GO:0003924: GTPase activity, GO:0005515: protein binding, GO:0005525: GTP binding, GO:0005764: lysosome, GO:0005770: late endosome, GO:0005794: Golgi apparatus, GO:0006184: GTP catabolic process, GO:0006184: GTP catabolic process, GO:0006605: protein targeting, GO:0006887: exocytosis, GO:0007264: small GTPase mediated signal transduction, GO:0007596: blood…		1.55861	22.1042	0.00204041	0.130202	0.0799942	1.03729	0.478493	0.679502	0.971521	0.961611	-1.08531	-3.55197	0.0709317	0.461679	0.344669	1.02864	0.831447	0.493181	0.90534	0.904445	6.58841	6.31185	6.37632	6.54417	6.45687	6.63426	7.18736	6.93627	7.07198	6.47773	6.27574	6.52519	6.40475	6.5252	6.47664	6.58464	6.41378	6.75449
23170_at	23170	TTLL12	tubulin tyrosine ligase-like family, member 12	GO:0004835: tubulin-tyrosine ligase activity, GO:0006464: cellular protein modification process		-2.16194	-11.6748	0.00725692	0.146649	0.0914358	-1.18827	-8.59805	0.0132585	0.942805	0.796725	-1.14624	-4.95397	0.0384142	0.426403	0.309022	-1.0702	-1.70809	0.229743	0.865926	0.865632	8.77072	8.83378	9.03677	8.80215	8.92634	8.929	7.46082	7.81948	8.00535	8.53145	8.73583	8.79615	8.5781	8.56611	8.74873	8.76102	8.88436	8.71139
164091_at	164091	PAQR7	progestin and adipoQ receptor family member VII	GO:0005496: steroid binding, GO:0005886: plasma membrane, GO:0007275: multicellular organismal development, GO:0016021: integral to membrane, GO:0030154: cell differentiation, GO:0048477: oogenesis		-1.54723	-6.53928	0.0225956	0.182298	0.114919	-1.02355	-0.447917	0.698058	0.974984	0.966759	1.06136	1.94394	0.191351	0.5649	0.46098	-1.12756	-1.69116	0.232876	0.865926	0.865632	5.36151	5.63642	5.65249	5.4754	5.60221	5.80948	4.9588	4.90049	4.87179	5.59246	5.74057	5.80791	5.57395	5.50009	5.4391	5.5378	5.43421	5.3482
4627_at	4627	MYH9	myosin, heavy chain 9, non-muscle	GO:0000146: microfilament motor activity, GO:0000212: meiotic spindle organization, GO:0000910: cytokinesis, GO:0001525: angiogenesis, GO:0001701: in utero embryonic development, GO:0001725: stress fiber, GO:0001726: ruffle, GO:0001768: establishment of T cell polarity, GO:0001772: immunological synapse, GO:0001931: uropod, GO:0003774: motor activity, GO:0003779: actin binding, GO:0005515: protei…	04530: Tight junction, 04810: Regulation of actin cytoskeleton, 05416: Viral myocarditis	1.10254	5.04391	0.0371311	0.212117	0.137025	1.07901	4.96814	0.0382078	0.942805	0.833355	-1.06003	-3.58048	0.0699217	0.460711	0.344341	-1.0109	-1.75221	0.221834	0.863593	0.858817	9.1225	9.12027	9.08605	9.15844	9.18371	9.10177	9.20881	9.29921	9.24167	9.03009	9.10608	9.0543	9.20625	9.27345	9.17721	9.14435	9.18267	9.06983
54942_at	54942	FAM206A	family with sequence similarity 206, member A	GO:0005960: glycine cleavage complex, GO:0006546: glycine catabolic process		1.4246	10.3214	0.00925676	0.15189	0.0948428	-1.0783	-2.20266	0.158512	0.942805	0.887992	-1.05569	-1.04922	0.404168	0.708129	0.62971	-1.05347	-1.4573	0.282365	0.871504	0.876701	7.95076	7.86398	8.00448	7.96746	7.74351	7.82832	8.47544	8.47395	8.39288	7.69708	7.86078	7.72045	7.88402	7.81841	7.78431	7.91749	7.74143	7.64915
5868_at	5868	RAB5A	RAB5A, member RAS oncogene family	GO:0001726: ruffle, GO:0003924: GTPase activity, GO:0005515: protein binding, GO:0005525: GTP binding, GO:0005769: early endosome, GO:0005886: plasma membrane, GO:0006184: GTP catabolic process, GO:0006184: GTP catabolic process, GO:0006897: endocytosis, GO:0007264: small GTPase mediated signal transduction, GO:0007399: nervous system development, GO:0007596: blood coagulation, GO:0010008: endoso…	04144: Endocytosis, 04145: Phagosome, 04962: Vasopressin-regulated water reabsorption, 05014: Amyotrophic lateral sclerosis (ALS), 05146: Amoebiasis	1.44744	7.33532	0.0180824	0.174105	0.10917	1.10115	20.9601	0.00226847	0.930492	0.768841	-1.00561	-0.195986	0.862729	0.946277	0.927953	-1.05913	-1.30246	0.322555	0.87876	0.883211	8.39892	8.49909	8.42864	8.44274	8.55069	8.33286	9.04609	9.04346	8.82682	8.38255	8.49093	8.42333	8.54933	8.63815	8.55608	8.40466	8.33455	8.32953
57561_at	57561	ARRDC3	arrestin domain containing 3	GO:0005515: protein binding, GO:0005737: cytoplasm, GO:0007165: signal transduction		3.28052	25.7855	0.00150062	0.130202	0.0799942	1.11302	1.48951	0.274802	0.944101	0.911493	1.4551	5.45095	0.0320464	0.408962	0.294375	1.11345	3.2045	0.0851311	0.862696	0.858817	8.03082	8.15326	7.69654	7.39714	8.10405	7.26383	9.73212	9.75428	9.52681	8.11571	8.48811	7.76437	7.9883	8.3475	7.98811	7.56724	8.16751	7.49065
9980_at	9980	DOPEY2	dopey family member 2	GO:0000139: Golgi membrane, GO:0003674: molecular_function, GO:0006895: Golgi to endosome transport, GO:0007029: endoplasmic reticulum organization, GO:0007275: multicellular organismal development, GO:0015031: protein transport		1.40723	8.66075	0.013071	0.162646	0.101879	-1.00333	-0.394638	0.731218	0.977829	0.971403	-1.16115	-7.35562	0.0179854	0.405875	0.288233	-1.08705	-2.94476	0.0985642	0.862696	0.858817	6.58691	6.53965	6.48446	6.49437	6.52476	6.68954	6.98527	7.13335	6.96427	6.32937	6.3081	6.42276	6.56192	6.55741	6.477	6.29112	6.43334	6.61944
3727_at	3727	JUND	jun D proto-oncogene	GO:0000785: chromatin, GO:0002076: osteoblast development, GO:0003700: sequence-specific DNA binding transcription factor activity, GO:0005515: protein binding, GO:0005634: nucleus, GO:0006351: transcription, DNA-dependent, GO:0006357: regulation of transcription from RNA polymerase II promoter, GO:0043565: sequence-specific DNA binding, GO:0044212: transcription regulatory region DNA binding, GO…	04010: MAPK signaling pathway, 04380: Osteoclast differentiation	-1.10551	-3.04121	0.0932442	0.314021	0.216084	-1.12335	-13.5986	0.00536421	0.936384	0.776884	1.22374	5.8376	0.0281132	0.405875	0.291396	-1.01366	-0.72116	0.545718	0.916591	0.9192	7.73363	7.43527	7.48552	7.68677	7.47834	7.44877	7.50132	7.29461	7.41957	8.07285	7.69972	7.71003	7.54584	7.28998	7.31485	7.71697	7.41223	7.42435
117177_at	117177	RAB3IP	RAB3A interacting protein (rabin3)	GO:0005085: guanyl-nucleotide exchange factor activity, GO:0005515: protein binding, GO:0005634: nucleus, GO:0005813: centrosome, GO:0005829: cytosol, GO:0005932: microtubule basal body, GO:0006893: Golgi to plasma membrane transport, GO:0015031: protein transport, GO:0030027: lamellipodium, GO:0030479: actin cortical patch, GO:0033365: protein localization to organelle, GO:0042384: cilium assemb…		1.32592	7.40905	0.0177338	0.173542	0.108833	1.10307	3.4807	0.0735501	0.942805	0.87762	-1.03106	-1.54941	0.261404	0.614816	0.518849	-1.01031	-0.393231	0.732107	0.952761	0.952835	7.79118	7.51223	7.61489	7.79519	7.62038	7.62821	8.21036	8.00389	7.91884	7.74051	7.62989	7.53928	7.86528	7.72557	7.74861	7.74557	7.68515	7.56522
9414_at	9414	TJP2	tight junction protein 2	GO:0004385: guanylate kinase activity, GO:0005515: protein binding, GO:0005654: nucleoplasm, GO:0005737: cytoplasm, GO:0005829: cytosol, GO:0005886: plasma membrane, GO:0005886: plasma membrane, GO:0005912: adherens junction, GO:0005923: tight junction, GO:0006915: apoptotic process, GO:0006921: cellular component disassembly involved in apoptotic process, GO:0030054: cell junction, GO:0035329: h…	04530: Tight junction, 05110: Vibrio cholerae infection	1.95236	20.8423	0.00229409	0.130637	0.0803738	1.161	1.15586	0.367163	0.947573	0.9226	-1.03591	-1.26291	0.33392	0.663818	0.577777	-1.09597	-2.69847	0.114267	0.862696	0.858817	6.73429	6.58972	6.40996	6.42555	6.66371	6.58598	7.60619	7.59017	7.42889	6.45487	6.58246	6.48163	6.59926	7.04966	6.66924	6.38651	6.45711	6.42983
25976_at	25976	TIPARP	TCDD-inducible poly(ADP-ribose) polymerase	GO:0001570: vasculogenesis, GO:0001822: kidney development, GO:0003676: nucleic acid binding, GO:0003950: NAD+ ADP-ribosyltransferase activity, GO:0006471: protein ADP-ribosylation, GO:0006807: nitrogen compound metabolic process, GO:0008209: androgen metabolic process, GO:0008210: estrogen metabolic process, GO:0008270: zinc ion binding, GO:0008585: female gonad development, GO:0009791: post-emb…		1.9143	221.915	2.03056e-05	0.112148	0.0631164	1.43295	18.9116	0.00278436	0.930492	0.768841	1.38891	6.23149	0.0247984	0.405875	0.291396	1.04391	0.672522	0.570542	0.921777	0.922846	7.72801	7.99217	7.78991	7.41284	7.69418	7.69499	8.66484	8.93628	8.71939	7.98423	8.21039	8.01759	8.20735	8.49694	8.36121	7.62707	7.72731	7.6186
23303_at	23303	KIF13B	kinesin family member 13B	GO:0003777: microtubule motor activity, GO:0005515: protein binding, GO:0005524: ATP binding, GO:0005737: cytoplasm, GO:0005874: microtubule, GO:0006605: protein targeting, GO:0007018: microtubule-based movement, GO:0007165: signal transduction, GO:0019901: protein kinase binding, GO:0030424: axon, GO:0042110: T cell activation, GO:0050770: regulation of axonogenesis, GO:0071889: 14-3-3 protein b…		1.45018	12.5286	0.00631057	0.144801	0.0904087	1.12591	2.8202	0.106095	0.942805	0.884031	1.02014	0.826381	0.495481	0.76153	0.695825	1.07852	2.06927	0.174395	0.862696	0.858817	6.54662	6.78543	6.7688	6.70948	6.8979	6.79895	7.13593	7.35031	7.21955	6.78431	6.94482	6.76115	6.72084	7.05469	6.83117	6.91389	6.98738	6.82658
7866_at	7866	IFRD2	interferon-related developmental regulator 2	GO:0003674: molecular_function, GO:0005575: cellular_component		-1.98213	-20.4463	0.00238351	0.130637	0.0803738	-1.06151	-1.67119	0.236644	0.94367	0.904682	-1.09117	-1.58748	0.25332	0.609367	0.512782	-1.0032	-0.135469	0.904645	0.982506	0.98239	7.4802	7.47625	7.73833	7.51723	7.37291	7.54866	6.55171	6.39195	6.78515	7.22072	7.43434	7.38317	7.47081	7.28821	7.67169	7.52046	7.43783	7.46272
114294_at	114294	LACTB	lactamase, beta	GO:0005737: cytoplasm, GO:0005739: mitochondrion, GO:0016787: hydrolase activity		2.07899	32.3577	0.000953725	0.130202	0.0799942	1.39467	6.71619	0.0214584	0.942805	0.796725	1.01995	0.389605	0.734402	0.888641	0.852731	-1.01861	-0.734458	0.539108	0.915648	0.918398	6.03946	5.76277	5.70823	5.9437	5.96793	5.97311	7.04888	6.88105	6.74595	5.95542	5.88754	6.11834	6.47942	6.13866	6.32159	5.8489	6.00297	5.95013
10885_at	10885	WDR3	WD repeat domain 3	GO:0005634: nucleus, GO:0005730: nucleolus, GO:0031965: nuclear membrane	03008: Ribosome biogenesis in eukaryotes	-2.07688	-11.7652	0.00714699	0.146649	0.0913992	-1.17485	-2.28466	0.149719	0.942805	0.887992	-1.06306	-1.86244	0.203582	0.573029	0.469788	-1.06723	-1.37392	0.303186	0.874606	0.882383	8.27144	7.96694	8.03103	8.00047	8.05494	7.91248	7.11783	6.82006	7.15105	7.99118	7.87887	7.82836	7.76562	7.9498	7.81522	8.03616	7.93333	7.70626
594839_at	594839	SNORA33	small nucleolar RNA, H/ACA box 33			1.01686	0.00309265	0.997813	0.998779	0.998485	1.19914	1.65661	0.239443	0.94367	0.904682	2.26516	121.275	6.79853e-05	0.230781	0.151471	1.31946	6.59898	0.022202	0.862696	0.858817	9.04068	9.14411	8.75688	8.9449	8.96217	8.79168	8.68577	9.22169	9.03594	10.1154	10.1612	9.96088	9.40696	9.09099	9.184	9.25803	9.28311	9.3444
29902_at	29902	FAM216A	family with sequence similarity 216, member A			-1.84554	-10.871	0.00835583	0.150439	0.0935151	-1.09135	-6.09113	0.0259099	0.942805	0.817445	-1.05583	-0.974603	0.43255	0.724995	0.649773	-1.0902	-1.58878	0.253049	0.86643	0.86809	7.31571	7.14185	7.11151	7.34603	7.23622	7.07191	6.48871	6.09132	6.32328	7.09196	7.24691	7.06527	7.19724	7.04676	6.94586	7.06821	7.12139	7.07689
4205_at	4205	MEF2A	myocyte enhancer factor 2A	GO:0000002: mitochondrial genome maintenance, GO:0000122: negative regulation of transcription from RNA polymerase II promoter, GO:0000165: MAPK cascade, GO:0000790: nuclear chromatin, GO:0000977: RNA polymerase II regulatory region sequence-specific DNA binding, GO:0000981: sequence-specific DNA binding RNA polymerase II transcription factor activity, GO:0001085: RNA polymerase II transcription …		1.42486	25.2777	0.00156137	0.130202	0.0799942	1.04077	4.50414	0.0459231	0.942805	0.84748	1.07669	2.04812	0.17711	0.555209	0.449313	1.00537	0.0886551	0.937434	0.989674	0.989423	6.80673	6.77373	6.81701	6.7247	6.77849	6.73559	7.34242	7.24432	7.34234	6.90668	6.75473	6.88872	6.86262	6.85418	6.8533	6.68657	6.70631	6.86123
23243_at	23243	ANKRD28	ankyrin repeat domain 28	GO:0005515: protein binding, GO:0005654: nucleoplasm		2.16971	19.9752	0.00249683	0.131524	0.0813871	1.22338	4.05914	0.0556722	0.942805	0.856993	1.44335	8.47398	0.0136417	0.405875	0.288233	1.10423	4.64187	0.0434106	0.862696	0.858817	8.24082	8.4173	8.11724	8.29969	8.40472	8.17531	9.41721	9.42116	9.2831	8.9506	8.86488	8.64436	8.50101	8.59792	8.53854	8.39288	8.53994	8.37404
10333_at	10333	TLR6	toll-like receptor 6	GO:0002224: toll-like receptor signaling pathway, GO:0002755: MyD88-dependent toll-like receptor signaling pathway, GO:0004872: receptor activity, GO:0004888: transmembrane signaling receptor activity, GO:0005886: plasma membrane, GO:0005887: integral to plasma membrane, GO:0006954: inflammatory response, GO:0006955: immune response, GO:0007165: signal transduction, GO:0007250: activation of NF-k…	04145: Phagosome, 04620: Toll-like receptor signaling pathway, 05142: Chagas disease (American trypanosomiasis)	3.59122	15.1524	0.00432722	0.135857	0.0839946	1.30983	2.04505	0.177508	0.942805	0.887992	1.4457	2.69506	0.114508	0.502689	0.389686	1.13741	1.4362	0.287461	0.873539	0.879479	4.13972	4.09811	4.16612	4.05101	4.18033	3.71981	6.12985	6.03726	5.73471	4.73496	4.29859	4.43801	4.54626	4.77679	4.17091	4.2997	4.11729	4.06107
9051_at	9051	PSTPIP1	proline-serine-threonine phosphatase interacting protein 1	GO:0005829: cytosol, GO:0005856: cytoskeleton, GO:0007155: cell adhesion, GO:0007165: signal transduction, GO:0016491: oxidoreductase activity, GO:0030027: lamellipodium, GO:0032154: cleavage furrow, GO:0035872: nucleotide-binding domain, leucine rich repeat containing receptor signaling pathway, GO:0045087: innate immune response, GO:0048471: perinuclear region of cytoplasm	04621: NOD-like receptor signaling pathway	1.28824	6.23555	0.0247673	0.187096	0.118314	1.1379	4.06447	0.0555382	0.942805	0.856903	-1.15124	-13.7182	0.00527179	0.381025	0.267946	-1.25498	-4.55976	0.0448834	0.862696	0.858817	4.72623	4.7516	4.70289	4.9819	4.79446	4.9362	4.97385	5.15926	5.13687	4.77972	4.61619	4.70662	4.8736	4.86266	4.99701	4.50484	4.55371	4.65996
222584_at	222584	FAM83B	family with sequence similarity 83, member B			1.75224	17.0807	0.00341006	0.134717		1.08443	1.22769	0.344449	0.945909		1.03472	0.589691	0.615142	0.826195		1.09625	1.84681	0.206047	0.862939		1.85973	1.81128	2.03814	1.89896	1.8682	1.84956	2.72169	2.52474	2.88572	1.78761	1.9201	2.04088	2.10543	2.01092	1.91661	1.94379	1.92185	2.13562
1121_at	1121	CHM	choroideremia (Rab escort protein 1)	GO:0001568: blood vessel development, GO:0004663: Rab geranylgeranyltransferase activity, GO:0005096: GTPase activator activity, GO:0005968: Rab-protein geranylgeranyltransferase complex, GO:0006886: intracellular protein transport, GO:0007601: visual perception, GO:0017137: Rab GTPase binding, GO:0018344: protein geranylgeranylation, GO:0050896: response to stimulus		1.5323	13.3128	0.00559508	0.142429	0.0886009	1.04155	0.734634	0.539021	0.958694	0.944076	-1.04884	-1.1973	0.353852	0.676677	0.592567	-1.03779	-0.674111	0.569715	0.921719	0.922579	6.53312	6.31279	6.36302	6.46004	6.55835	6.50267	7.06766	6.92655	7.05739	6.51511	6.33044	6.45503	6.45172	6.51368	6.40581	6.49145	6.27684	6.56757
6840_at	6840	SVIL	supervillin	GO:0002102: podosome, GO:0005634: nucleus, GO:0005737: cytoplasm, GO:0005886: plasma membrane, GO:0007010: cytoskeleton organization, GO:0007519: skeletal muscle tissue development, GO:0015629: actin cytoskeleton, GO:0015629: actin cytoskeleton, GO:0030054: cell junction, GO:0043034: costamere, GO:0051015: actin filament binding, GO:0071437: invadopodium		2.03631	27.3175	0.00133735	0.130202	0.0799942	1.13144	2.09918	0.170651	0.942805	0.887992	-1.00657	-0.163801	0.884944	0.955082	0.939406	-1.05668	-0.723413	0.544593	0.916591	0.9192	5.5338	5.58549	5.44998	5.61746	5.56141	5.22053	6.484	6.64248	6.51775	5.52487	5.37372	5.44032	5.54235	5.85091	5.69656	5.28902	5.22413	5.54378
7326_at	7326	UBE2G1	ubiquitin-conjugating enzyme E2G 1	GO:0004842: ubiquitin-protein ligase activity, GO:0005524: ATP binding, GO:0006511: ubiquitin-dependent protein catabolic process, GO:0031625: ubiquitin protein ligase binding, GO:0070534: protein K63-linked ubiquitination, GO:0070936: protein K48-linked ubiquitination	04120: Ubiquitin mediated proteolysis, 04141: Protein processing in endoplasmic reticulum, 05012: Parkinson's disease	-1.3145	-8.60089	0.01325	0.163169	0.10214	-1.0675	-1.93044	0.193308	0.942805	0.887992	-1.00446	-0.212908	0.851129	0.942034	0.921809	-1.00062	-0.101907	0.928127	0.986996	0.98653	8.57632	8.66215	8.74639	8.666	8.64907	8.69389	8.25503	8.18219	8.35969	8.68173	8.57524	8.73038	8.58407	8.55551	8.55567	8.65202	8.6429	8.71117
56479_at	56479	KCNQ5	potassium voltage-gated channel, KQT-like subfamily, member 5	GO:0005242: inward rectifier potassium channel activity, GO:0005886: plasma membrane, GO:0006461: protein complex assembly, GO:0007268: synaptic transmission, GO:0008076: voltage-gated potassium channel complex		-2.27917	-11.1331	0.0079717	0.148843	0.092712	-1.18967	-2.30652	0.147487	0.942805	0.887992	-1.22845	-5.90105	0.0275365	0.405875	0.291396	-1.06479	-2.05758	0.175888	0.862696	0.858817	7.92451	8.05151	8.01337	8.13274	8.00641	8.00671	6.66026	6.7119	7.02723	7.69361	7.76171	7.79001	7.93839	7.6854	7.5715	7.97969	7.88848	8.0018
581_at	581	BAX	BCL2-associated X protein	GO:0001783: B cell apoptotic process, GO:0001836: release of cytochrome c from mitochondria, GO:0005515: protein binding, GO:0005634: nucleus, GO:0005737: cytoplasm, GO:0005739: mitochondrion, GO:0005741: mitochondrial outer membrane, GO:0005757: mitochondrial permeability transition pore complex, GO:0005783: endoplasmic reticulum, GO:0005789: endoplasmic reticulum membrane, GO:0005829: cytosol, …	04115: p53 signaling pathway, 04141: Protein processing in endoplasmic reticulum, 04210: Apoptosis, 04722: Neurotrophin signaling pathway, 05014: Amyotrophic lateral sclerosis (ALS), 05016: Huntington's disease, 05020: Prion diseases, 05200: Pathways in cancer, 05210: Colorectal cancer	-1.20819	-3.73374	0.0648338	0.267202	0.179058	-1.0962	-2.17466	0.161677	0.942805	0.887992	1.17018	4.64444	0.0433656	0.432648	0.316551	-1.02851	-0.852416	0.483774	0.903987	0.90185	6.75303	6.5813	6.73708	6.62672	6.62071	6.7519	6.31523	6.43837	6.484	6.88711	6.9307	6.85361	6.49265	6.59573	6.57189	6.58683	6.67451	6.60966
92935_at	92935	MARS2	methionyl-tRNA synthetase 2, mitochondrial	GO:0004825: methionine-tRNA ligase activity, GO:0005524: ATP binding, GO:0005759: mitochondrial matrix, GO:0005759: mitochondrial matrix, GO:0006418: tRNA aminoacylation for protein translation, GO:0006431: methionyl-tRNA aminoacylation, GO:0010467: gene expression	00450: Selenocompound metabolism, 00970: Aminoacyl-tRNA biosynthesis	-1.63993	-5.66013	0.0298245	0.197377	0.126134	-1.12383	-2.13448	0.166371	0.942805	0.887992	1.04995	3.17996	0.0862841	0.476305	0.361082	-1.03334	-0.72142	0.545588	0.916591	0.9192	6.79248	6.46727	6.72778	6.64189	6.66602	6.58125	5.81179	5.87031	6.13152	6.68999	6.71387	6.69526	6.50758	6.45181	6.50904	6.68352	6.4532	6.59714
55370_at	55370	PPP4R1L	protein phosphatase 4, regulatory subunit 1-like	GO:0003674: molecular_function, GO:0005575: cellular_component, GO:0008150: biological_process		2.38966	6.82216	0.0208175	0.179241	0.112984	-1.00287	-0.108576	0.92345	0.995795	0.991931	1.12584	3.04294	0.0931526	0.481762	0.368204	-1.01187	-0.261967	0.81786	0.969934	0.968457	3.32151	3.69257	3.27489	3.45122	3.28128	3.17989	4.89508	4.61143	4.47776	3.51076	3.52137	3.38695	3.47998	3.56271	3.2181	3.40291	3.1295	3.31425
60386_at	60386	SLC25A19	solute carrier family 25 (mitochondrial thiamine pyrophosphate carrier), member 19	GO:0005743: mitochondrial inner membrane, GO:0016021: integral to membrane, GO:0030233: deoxynucleotide transmembrane transporter activity, GO:0030302: deoxynucleotide transport, GO:0030302: deoxynucleotide transport		-1.93101	-11.0547	0.00808374	0.14912	0.0927544	-1.12513	-2.21694	0.15693	0.942805	0.887992	-1.01985	-0.809171	0.503376	0.766499	0.700951	-1.0613	-2.14142	0.165548	0.862696	0.858817	7.6458	7.51358	7.9131	7.76542	7.64805	7.82227	6.52138	6.61793	7.06989	7.69933	7.69112	7.75748	7.35044	7.4868	7.712	7.664	7.63752	7.67327
59343_at	59343	SENP2	SUMO1/sentrin/SMT3 specific peptidase 2	GO:0001934: positive regulation of protein phosphorylation, GO:0005515: protein binding, GO:0005643: nuclear pore, GO:0005737: cytoplasm, GO:0006508: proteolysis, GO:0009950: dorsal/ventral axis specification, GO:0015031: protein transport, GO:0016055: Wnt receptor signaling pathway, GO:0016605: PML body, GO:0016926: protein desumoylation, GO:0016929: SUMO-specific protease activity, GO:0019904: …	03013: RNA transport, 04310: Wnt signaling pathway	1.2708	14.2693	0.0048754	0.139382	0.0862932	1.04438	1.29824	0.323745	0.944101	0.919329	-1.19533	-3.67301	0.0667836	0.456665	0.340359	-1.11747	-2.30843	0.147295	0.862696	0.858817	7.50308	7.29948	7.40906	7.61242	7.39324	7.51764	7.87389	7.6677	7.70601	7.27477	7.28225	7.18211	7.51726	7.45468	7.42294	7.29269	7.40807	7.32186
3983_at	3983	ABLIM1	actin binding LIM protein 1	GO:0003779: actin binding, GO:0005515: protein binding, GO:0005737: cytoplasm, GO:0007010: cytoskeleton organization, GO:0007411: axon guidance, GO:0007601: visual perception, GO:0008270: zinc ion binding, GO:0009887: organ morphogenesis, GO:0015629: actin cytoskeleton, GO:0045944: positive regulation of transcription from RNA polymerase II promoter	04360: Axon guidance	1.71045	8.4788	0.0136265	0.164122	0.102676	1.15391	2.63594	0.118813	0.942805	0.884031	-1.01031	-0.238802	0.833499	0.933522	0.91113	-1.01182	-0.310278	0.785698	0.963169	0.962869	8.12868	8.1828	8.31512	8.08108	8.26733	8.30771	8.88416	9.11832	8.92921	8.14076	8.08752	8.37029	8.27308	8.5373	8.42334	8.16791	8.13397	8.29499
372_at	372	ARCN1	archain 1	GO:0005829: cytosol, GO:0006886: intracellular protein transport, GO:0006890: retrograde vesicle-mediated transport, Golgi to ER, GO:0016044: cellular membrane organization, GO:0030126: COPI vesicle coat, GO:0030131: clathrin adaptor complex, GO:0048205: COPI coating of Golgi vesicle		1.35686	20.6752	0.00233119	0.130637	0.0803738	1.0287	4.21497	0.051941	0.942805	0.852851	1.07285	7.61645	0.016805	0.405875	0.288233	1.00553	0.116996	0.917553	0.985407	0.98518	9.107	9.11322	9.08181	9.20333	9.12885	9.1442	9.52809	9.59565	9.49816	9.312	9.24865	9.21971	9.13336	9.17236	9.11859	9.24714	9.20021	9.04732
9685_at	9685	CLINT1	clathrin interactor 1	GO:0005515: protein binding, GO:0005794: Golgi apparatus, GO:0005829: cytosol, GO:0006892: post-Golgi vesicle-mediated transport, GO:0006897: endocytosis, GO:0008289: lipid binding, GO:0016020: membrane, GO:0016044: cellular membrane organization, GO:0030136: clathrin-coated vesicle, GO:0030276: clathrin binding, GO:0048471: perinuclear region of cytoplasm		-1.25217	-11.1907	0.00789076	0.148771	0.0926605	-1.07417	-3.89235	0.0601146	0.942805	0.868317	-1.00242	-0.145881	0.897391	0.95984	0.945859	1.03269	4.27724	0.0505515	0.862696	0.858817	9.13	9.2571	9.22577	9.2338	9.27908	9.23293	8.86242	8.89586	8.87955	9.29555	9.21999	9.2172	9.06381	9.10186	9.13607	9.27269	9.34675	9.26535
55069_at	55069	TMEM248	transmembrane protein 248	GO:0016021: integral to membrane		-1.17631	-12.5604	0.00627899	0.144801	0.0904087	-1.05369	-3.82925	0.0619303	0.942805	0.868317	1.02721	2.82174	0.105997	0.495548	0.381509	-1.04108	-1.965	0.188351	0.862696	0.858817	8.73222	8.6993	8.79178	8.76218	8.7173	8.76876	8.46219	8.49253	8.56505	8.82551	8.75367	8.78486	8.66801	8.6506	8.67754	8.76103	8.64374	8.66737
9645_at	9645	MICAL2	microtubule associated monoxygenase, calponin and LIM domain containing 2	GO:0003779: actin binding, GO:0005737: cytoplasm, GO:0005856: cytoskeleton, GO:0008270: zinc ion binding, GO:0016709: oxidoreductase activity, acting on paired donors, with incorporation or reduction of molecular oxygen, NADH or NADPH as one donor, and incorporation of one atom of oxygen, GO:0030042: actin filament depolymerization, GO:0055114: oxidation-reduction process, GO:0071949: FAD binding		1.26443	4.66077	0.0430817	0.225818	0.146948	1.29096	9.3515	0.0112425	0.942805	0.796725	2.25107	11.8957	0.00699271	0.391301	0.27354	1.13479	16.0802	0.00384511	0.862696	0.858817	6.65318	6.71459	6.4689	6.68928	6.65824	6.29136	6.89264	7.19021	6.75839	7.89061	7.97006	7.2704	6.99626	7.02939	6.91312	6.89178	6.83947	6.45463
4815_at	4815	NINJ2	ninjurin 2	GO:0005887: integral to plasma membrane, GO:0007158: neuron cell-cell adhesion, GO:0007399: nervous system development, GO:0042246: tissue regeneration		-1.84992	-18.4928	0.00291135	0.133791	0.0822386	-1.1991	-4.6595	0.0431036	0.942805	0.847178	-1.14634	-3.27833	0.0817922	0.475707	0.35831	1.03954	0.876089	0.473374	0.903975	0.901789	5.94365	6.61721	6.79485	5.94893	6.63324	7.04202	4.95899	5.76711	5.96245	5.84674	6.44824	6.73045	5.60854	6.31181	6.64275	6.09697	6.5728	7.11458
5523_at	5523	PPP2R3A	protein phosphatase 2, regulatory subunit B'', alpha	GO:0000159: protein phosphatase type 2A complex, GO:0000159: protein phosphatase type 2A complex, GO:0005509: calcium ion binding, GO:0005515: protein binding, GO:0006470: protein dephosphorylation, GO:0008601: protein phosphatase type 2A regulator activity	03015: mRNA surveillance pathway	1.56843	4.3452	0.0490963	0.237307	0.155862	1.00837	0.157694	0.889181	0.994044	0.990852	-1.32809	-5.82022	0.0282744	0.405875	0.291396	-1.04159	-0.719833	0.546382	0.916591	0.9192	4.70321	4.51498	4.34685	4.44937	4.65804	4.33782	5.19268	4.9579	5.3044	4.13465	4.10745	3.96474	4.64719	4.64465	4.30167	4.36402	4.45039	4.43774
115752_at	115752	DIS3L	DIS3 mitotic control homolog (S. cerevisiae)-like	GO:0000175: 3'-5'-exoribonuclease activity, GO:0000175: 3'-5'-exoribonuclease activity, GO:0000177: cytoplasmic exosome (RNase complex), GO:0003723: RNA binding, GO:0005515: protein binding, GO:0005737: cytoplasm, GO:0005813: centrosome, GO:0005886: plasma membrane, GO:0016075: rRNA catabolic process, GO:0016075: rRNA catabolic process, GO:0019899: enzyme binding		-1.32562	-15.745	0.00400955	0.135413	0.0835697	-1.11497	-6.96456	0.02	0.942805	0.796725	-1.03626	-1.12247	0.378315	0.691801	0.610935	-1.00836	-0.428639	0.709937	0.949224	0.948259	8.19818	8.13029	8.22937	8.14082	8.12299	8.15521	7.83314	7.67609	7.82723	8.17889	8.04729	8.03399	8.06553	7.99335	8.0269	8.1854	8.09379	8.10199
51175_at	51175	TUBE1	tubulin, epsilon 1	GO:0000242: pericentriolar material, GO:0003924: GTPase activity, GO:0005200: structural constituent of cytoskeleton, GO:0005525: GTP binding, GO:0005874: microtubule, GO:0007018: microtubule-based movement, GO:0007098: centrosome cycle, GO:0051258: protein polymerization		1.7353	23.4075	0.00182012	0.130202	0.0799942	-1.04487	-0.653697	0.580422	0.965429	0.953973	-1.07171	-1.43151	0.288609	0.632534	0.539674	-1.08631	-1.73797	0.224347	0.863593	0.85991	6.6863	6.43802	6.31382	6.51739	6.73967	6.62927	7.42075	7.28997	7.11058	6.59123	6.5122	6.46539	6.50711	6.5861	6.12919	6.53796	6.5333	6.44578
51073_at	51073	MRPL4	mitochondrial ribosomal protein L4	GO:0003735: structural constituent of ribosome, GO:0005739: mitochondrion, GO:0005840: ribosome, GO:0006412: translation		-1.70956	-19.9389	0.0025059	0.131524	0.0813871	-1.25258	-8.36898	0.0139789	0.942805	0.796725	-1.1681	-4.87438	0.0396047	0.427949	0.310702	-1.04592	-16.2744	0.00375437	0.862696	0.858817	7.42788	7.3408	7.71144	7.38654	7.17988	7.4203	6.60264	6.64251	6.91095	7.0711	7.01863	7.22009	7.16476	7.02331	7.3142	7.31381	7.11863	7.35992
22821_at	22821	RASA3	RAS p21 protein activator 3	GO:0005096: GTPase activator activity, GO:0005099: Ras GTPase activator activity, GO:0005543: phospholipid binding, GO:0005737: cytoplasm, GO:0007165: signal transduction, GO:0015278: calcium-release channel activity, GO:0031235: intrinsic to internal side of plasma membrane, GO:0032320: positive regulation of Ras GTPase activity, GO:0035556: intracellular signal transduction, GO:0043547: positiv…		1.46048	21.9545	0.00206826	0.130202	0.0799942	1.073	2.76681	0.109574	0.942805	0.884031	1.09592	5.32356	0.0335213	0.412741	0.29696	1.01681	0.250987	0.825256	0.970515	0.968979	7.05561	7.26731	7.37858	7.0123	7.31195	7.5315	7.55659	7.81756	7.9654	7.14264	7.48718	7.62106	7.08355	7.40283	7.51733	7.1212	7.40007	7.39391
5154_at	5154	PDGFA	platelet-derived growth factor alpha polypeptide	GO:0000139: Golgi membrane, GO:0001525: angiogenesis, GO:0001666: response to hypoxia, GO:0001775: cell activation, GO:0001942: hair follicle development, GO:0002053: positive regulation of mesenchymal cell proliferation, GO:0002576: platelet degranulation, GO:0005161: platelet-derived growth factor receptor binding, GO:0005161: platelet-derived growth factor receptor binding, GO:0005518: collage…	04010: MAPK signaling pathway, 04060: Cytokine-cytokine receptor interaction, 04510: Focal adhesion, 04540: Gap junction, 04810: Regulation of actin cytoskeleton, 05200: Pathways in cancer, 05214: Glioma, 05215: Prostate cancer, 05218: Melanoma	3.68091	21.0534	0.00224847	0.130637	0.0803738	1.35219	2.809	0.106811	0.942805	0.884031	1.44506	2.71822	0.112882	0.502277	0.389019	1.21619	2.73438	0.111766	0.862696	0.858817	4.13925	4.5689	4.5556	4.15811	4.15692	4.17749	6.158	6.28088	6.4487	5.03935	4.44997	4.52003	4.8221	4.73425	4.96684	4.48785	4.23721	4.59386
57599_at	57599	WDR48	WD repeat domain 48	GO:0005515: protein binding, GO:0005634: nucleus, GO:0005764: lysosome, GO:0016579: protein deubiquitination, GO:0043231: intracellular membrane-bounded organelle, GO:0044419: interspecies interaction between organisms		1.40024	18.6731	0.00285563	0.133698	0.0821641	-1.01551	-0.3456	0.762609	0.981683	0.976578	1.02023	0.600105	0.609375	0.823624	0.774252	1.00473	0.320252	0.77914	0.962215	0.96193	8.0809	8.12889	7.97011	8.13385	8.31727	8.04849	8.59383	8.56216	8.47952	8.25268	8.29837	8.03084	8.12583	8.18267	7.79314	8.18105	8.30419	8.03391
8496_at	8496	PPFIBP1	PTPRF interacting protein, binding protein 1 (liprin beta 1)	GO:0005886: plasma membrane, GO:0007155: cell adhesion		3.17739	55.1885	0.000328162	0.127634	0.0764362	1.4964	5.70568	0.0293709	0.942805	0.819632	1.52556	4.18238	0.0526905	0.440859	0.324147	1.07994	3.54302	0.0712529	0.862696	0.858817	7.66285	7.38765	7.33989	7.4708	7.47617	7.19064	9.28654	9.04032	9.06515	8.33064	8.0295	7.56289	8.09577	8.15682	7.8609	7.63087	7.52918	7.30842
84842_at	84842	HPDL	4-hydroxyphenylpyruvate dioxygenase-like	GO:0003868: 4-hydroxyphenylpyruvate dioxygenase activity, GO:0009072: aromatic amino acid family metabolic process, GO:0046872: metal ion binding		-2.08814	-9.87785	0.0100939	0.154948	0.0972771	-1.15936	-3.46603	0.0741063	0.942805	0.87762	-1.1069	-20.993	0.0022614	0.340153	0.230323	-1.07901	-1.90526	0.19703	0.862696	0.858817	6.0897	6.06781	6.22429	6.19474	6.04782	5.9909	4.83837	5.19121	5.14106	6.05042	5.8882	5.85515	5.98699	5.88387	5.85853	6.12948	6.0058	5.76194
3109_at	3109	HLA-DMB	major histocompatibility complex, class II, DM beta	GO:0002504: antigen processing and presentation of peptide or polysaccharide antigen via MHC class II, GO:0005765: lysosomal membrane, GO:0005886: plasma membrane, GO:0016021: integral to membrane, GO:0019221: cytokine-mediated signaling pathway, GO:0031295: T cell costimulation, GO:0031902: late endosome membrane, GO:0042613: MHC class II protein complex, GO:0050852: T cell receptor signaling pa…	04145: Phagosome, 04514: Cell adhesion molecules (CAMs), 04612: Antigen processing and presentation, 04672: Intestinal immune network for IgA production, 04940: Type I diabetes mellitus, 05140: Leishmaniasis, 05145: Toxoplasmosis, 05150: Staphylococcus aureus infection, 05310: Asthma, 05320: Autoimmune thyroid disease, 05322: Systemic lupus erythematosus, 05323: Rheumatoid arthritis, 05330: Allog…	-1.67932	-8.90009	0.0123903	0.161331	0.101403	-1.01165	-0.273289	0.810266	0.986461	0.983023	1.01363	0.149132	0.895129	0.959214	0.945096	-1.00646	-0.462695	0.689045	0.9458	0.947009	7.19555	7.06241	7.10886	7.3113	7.16935	7.24547	6.21475	6.44441	6.43806	7.11547	7.30322	7.34386	6.91453	7.2916	7.06532	7.26316	7.19217	7.24204
9710_at	9710	KIAA0355	KIAA0355			1.84624	41.4669	0.000581055	0.130202	0.0799942	1.06577	4.98304	0.0379925	0.942805	0.833355	1.13206	1.67836	0.235281	0.597082	0.497034	1.01831	0.0643617	0.954536	0.993331	0.992697	5.83693	5.89494	5.74129	5.77708	5.99488	5.96651	6.73764	6.73692	6.65143	6.19947	6.08859	5.95044	5.94075	5.95045	5.85693	6.09939	5.90463	5.75767
55646_at	55646	LYAR	Ly1 antibody reactive homolog (mouse)	GO:0005730: nucleolus, GO:0046872: metal ion binding		-2.01225	-14.0909	0.0049987	0.140165	0.0867115	-1.07613	-2.57626	0.123392	0.942805	0.884031	-1.13731	-2.04222	0.177878	0.555589	0.449353	1.03541	0.446995	0.698622	0.948296	0.948259	7.19217	6.88557	6.9655	7.04212	6.91645	6.72969	6.0788	5.83505	6.09212	6.88118	6.54907	6.68303	7.06653	6.85796	6.79759	6.90956	6.92603	6.97742
84706_at	84706	GPT2	glutamic pyruvate transaminase (alanine aminotransferase) 2	GO:0004021: L-alanine:2-oxoglutarate aminotransferase activity, GO:0004021: L-alanine:2-oxoglutarate aminotransferase activity, GO:0005759: mitochondrial matrix, GO:0006103: 2-oxoglutarate metabolic process, GO:0008652: cellular amino acid biosynthetic process, GO:0030170: pyridoxal phosphate binding, GO:0034641: cellular nitrogen compound metabolic process, GO:0042851: L-alanine metabolic proces…	00250: Alanine, aspartate and glutamate metabolism, 01100: Metabolic pathways	1.26883	3.05144	0.0927044	0.313177	0.215435	-1.16978	-3.42868	0.0755505	0.942805	0.87762	-1.18682	-5.43824	0.0321893	0.409113	0.29459	-1.07933	-6.56512	0.022424	0.862696	0.858817	5.8525	5.86454	5.97427	5.93168	5.93858	5.75183	6.40552	6.2226	6.05509	5.72046	5.59914	5.55691	5.76943	5.58197	5.64948	5.79846	5.81839	5.67426
5007_at	5007	OSBP	oxysterol binding protein	GO:0000139: Golgi membrane, GO:0005543: phospholipid binding, GO:0006869: lipid transport, GO:0008142: oxysterol binding		1.36872	4.95862	0.0383463	0.215292	0.139325	-1.02487	-1.18575	0.357505	0.94715	0.920762	-1.05234	-1.73507	0.224864	0.588361	0.487904	-1.02682	-0.650691	0.582013	0.924129	0.925743	8.22099	8.1326	8.1627	8.08466	8.20924	8.20596	8.66553	8.73986	8.45184	8.11525	8.09361	8.06414	8.14405	8.15872	8.10509	8.19592	8.1525	8.02159
200844_at	200844	C3orf67	chromosome 3 open reading frame 67			2.50544	108.264	8.5305e-05	0.127634	0.0764362	1.1791	9.70091	0.0104597	0.942805	0.796725	-1.05451	-1.91274	0.195915	0.567328	0.463128	1.09514	1.05252	0.402959	0.888662	0.886344	4.02377	3.87697	3.89777	3.54269	3.89658	4.03052	5.35954	5.21554	5.19831	3.47063	3.74583	4.02018	4.2198	4.15765	4.13287	3.61486	4.23872	3.98136
100507032_at	100507032	LOC100507032	uncharacterized LOC100507032			-2.12259	-5.71247	0.0293042	0.196874	0.1258	-1.04883	-0.578414	0.621439	0.968489	0.958907	1.07469	1.37749	0.302256	0.642143	0.551666	1.06472	1.17542	0.360807	0.882353	0.883211	7.46669	6.83179	7.28472	7.33983	7.21288	7.2273	6.00925	6.06195	6.17302	7.36036	7.24749	7.47273	6.92607	7.20741	7.09282	7.47513	7.15463	7.41049
153129_at	153129	SLC38A9	solute carrier family 38, member 9	GO:0006814: sodium ion transport, GO:0006865: amino acid transport, GO:0016021: integral to membrane		1.35698	8.11151	0.0148604	0.166192	0.104328	1.00758	0.219775	0.846439	0.992225	0.987877	-1.06398	-2.17444	0.161702	0.541784	0.434607	-1.03228	-1.62095	0.246475	0.86643	0.866947	6.97573	6.81142	6.80909	6.86676	6.82148	6.87255	7.37707	7.18034	7.3539	6.85728	6.6737	6.75773	6.94875	6.9077	6.76849	6.79003	6.74819	6.88337
284098_at	284098	PIGW	phosphatidylinositol glycan anchor biosynthesis, class W	GO:0005789: endoplasmic reticulum membrane, GO:0006501: C-terminal protein lipidation, GO:0016021: integral to membrane, GO:0016254: preassembly of GPI anchor in ER membrane, GO:0016746: transferase activity, transferring acyl groups, GO:0043687: post-translational protein modification, GO:0044267: cellular protein metabolic process	00563: Glycosylphosphatidylinositol(GPI)-anchor biosynthesis, 01100: Metabolic pathways	-2.16614	-8.71921	0.0128997	0.162443	0.101763	-1.13687	-2.43994	0.134822	0.942805	0.887992	-1.23639	-17.4212	0.00327871	0.360689	0.246235	-1.18044	-6.7556	0.0212166	0.862696	0.858817	5.93297	5.7318	5.68146	5.79069	5.59976	5.72513	4.71572	4.44016	4.80939	5.51101	5.29993	5.38559	5.67796	5.69709	5.40327	5.51291	5.32605	5.556
55852_at	55852	TEX2	testis expressed 2	GO:0003674: molecular_function, GO:0005543: phospholipid binding, GO:0006665: sphingolipid metabolic process, GO:0007165: signal transduction, GO:0016021: integral to membrane		-1.50647	-10.2511	0.00938243	0.152046	0.0950136	-1.12064	-1.95203	0.190191	0.942805	0.887992	-1.00418	-0.171605	0.879541	0.952712	0.936123	-1.05603	-2.26095	0.15219	0.862696	0.858817	7.83663	7.66851	7.81578	7.76188	7.79029	7.73691	7.13666	7.18466	7.21797	7.73696	7.86363	7.66667	7.5747	7.73428	7.4874	7.61388	7.75888	7.6778
4214_at	4214	MAP3K1	mitogen-activated protein kinase kinase kinase 1, E3 ubiquitin protein ligase	GO:0000165: MAPK cascade, GO:0000186: activation of MAPKK activity, GO:0000209: protein polyubiquitination, GO:0002224: toll-like receptor signaling pathway, GO:0002755: MyD88-dependent toll-like receptor signaling pathway, GO:0004672: protein kinase activity, GO:0004672: protein kinase activity, GO:0004706: JUN kinase kinase kinase activity, GO:0004709: MAP kinase kinase kinase activity, GO:0004…	04010: MAPK signaling pathway, 04120: Ubiquitin mediated proteolysis, 04622: RIG-I-like receptor signaling pathway, 04722: Neurotrophin signaling pathway, 04912: GnRH signaling pathway	1.31355	12.6629	0.00617868	0.144527	0.0903572	1.02519	0.77244	0.520645	0.954513	0.939782	-1.03598	-1.82604	0.209382	0.57775	0.47562	1.03487	0.770105	0.521763	0.91121	0.913016	7.85026	7.65502	7.67425	7.81154	7.87123	7.93003	8.19939	8.0315	8.12704	7.79781	7.83708	7.82327	7.79558	7.72928	7.75822	7.97869	7.81873	7.95506
374618_at	374618	TEX9	testis expressed 9			1.92777	6.86689	0.0205554	0.179162	0.112914	1.03655	0.201234	0.859125	0.993941	0.989739	-1.15962	-3.32076	0.0799578	0.47341	0.356436	1.08369	0.912693	0.457749	0.901614	0.899889	5.79724	5.7739	5.23803	5.61309	5.67059	5.39158	6.67893	6.50275	6.42924	5.27461	5.47478	5.27614	5.50786	5.90287	5.49852	5.54997	5.63804	5.78795
92345_at	92345	NAF1	nuclear assembly factor 1 homolog (S. cerevisiae)	GO:0003723: RNA binding, GO:0005515: protein binding, GO:0005634: nucleus, GO:0005732: small nucleolar ribonucleoprotein complex, GO:0005737: cytoplasm, GO:0005813: centrosome, GO:0006364: rRNA processing, GO:0030054: cell junction, GO:0030515: snoRNA binding, GO:0031120: snRNA pseudouridine synthesis, GO:0042254: ribosome biogenesis		-1.43576	-10.2293	0.00942185	0.152231	0.0951405	-1.14253	-2.28576	0.149605	0.942805	0.887992	1.08862	3.01658	0.0945632	0.482999	0.369035	1.08325	2.6948	0.114527	0.862696	0.858817	7.9937	7.93103	8.02809	7.90891	7.824	7.91643	7.56916	7.3801	7.43264	8.09505	7.95439	7.96405	7.92205	7.79662	7.63815	8.03722	7.85871	8.09577
649446_at	649446	DLGAP1-AS1	DLGAP1 antisense RNA 1			3.53218	19.389	0.00264949	0.132398	0.081724	1.18455	0.83271	0.492609	0.951662	0.936575	1.52374	13.0994	0.00577726	0.381025	0.267946	1.1009	1.75927	0.220602	0.863593	0.858817	5.55149	5.35258	5.38812	5.51489	5.66238	5.56923	7.12725	7.36945	7.22347	6.21216	6.23678	6.11592	5.2397	6.00698	5.61961	5.72008	5.60503	5.81878
11200_at	11200	CHEK2	checkpoint kinase 2	GO:0000075: cell cycle checkpoint, GO:0000077: DNA damage checkpoint, GO:0000086: G2/M transition of mitotic cell cycle, GO:0000781: chromosome, telomeric region, GO:0004674: protein serine/threonine kinase activity, GO:0004674: protein serine/threonine kinase activity, GO:0005515: protein binding, GO:0005524: ATP binding, GO:0005654: nucleoplasm, GO:0006302: double-strand break repair, GO:000635…	04110: Cell cycle, 04115: p53 signaling pathway	-2.00069	-13.7454	0.00525111	0.140915	0.0873944	-1.1583	-1.79033	0.215287	0.943537	0.896304	-1.10064	-1.38536	0.300218	0.640973	0.550035	-1.10153	-3.07572	0.0914404	0.862696	0.858817	7.14415	6.90157	7.02613	7.03548	7.12949	7.19526	6.00109	5.92763	6.13066	7.06918	7.06608	6.77068	6.88598	6.92026	6.59332	6.97708	6.98174	6.97853
84687_at	84687	PPP1R9B	protein phosphatase 1, regulatory subunit 9B	GO:0000164: protein phosphatase type 1 complex, GO:0001560: regulation of cell growth by extracellular stimulus, GO:0003779: actin binding, GO:0004864: protein phosphatase inhibitor activity, GO:0005515: protein binding, GO:0005654: nucleoplasm, GO:0005737: cytoplasm, GO:0005856: cytoskeleton, GO:0005886: plasma membrane, GO:0005912: adherens junction, GO:0007050: cell cycle arrest, GO:0007096: r…		-1.58126	-12.7976	0.00605042	0.144	0.0899686	-1.08257	-2.13484	0.166329	0.942805	0.887992	-1.04909	-0.903472	0.461633	0.743473	0.672181	-1.02313	-1.14082	0.37214	0.883845	0.884381	6.6087	6.48469	6.55455	6.7424	6.76686	6.53919	5.83032	5.87051	5.95707	6.5178	6.63886	6.66178	6.35729	6.43647	6.50164	6.71899	6.67795	6.55075
22880_at	22880	MORC2	MORC family CW-type zinc finger 2	GO:0005524: ATP binding, GO:0005634: nucleus, GO:0005829: cytosol, GO:0008270: zinc ion binding		-1.54161	-8.68414	0.013002	0.162443	0.101763	-1.00274	-0.113902	0.919719	0.995795	0.991901	1.00913	0.157211	0.889516	0.95731	0.942537	1.03678	0.903308	0.461703	0.902445	0.900115	6.92903	6.83591	6.80909	6.89393	6.94015	7.05128	6.3302	6.0706	6.28913	6.85058	7.07913	6.98617	6.84982	6.92586	6.78123	6.949	7.08335	7.00298
2222_at	2222	FDFT1	farnesyl-diphosphate farnesyltransferase 1	GO:0004310: farnesyl-diphosphate farnesyltransferase activity, GO:0005783: endoplasmic reticulum, GO:0005789: endoplasmic reticulum membrane, GO:0006694: steroid biosynthetic process, GO:0006695: cholesterol biosynthetic process, GO:0008299: isoprenoid biosynthetic process, GO:0016021: integral to membrane, GO:0016491: oxidoreductase activity, GO:0044255: cellular lipid metabolic process, GO:0044…	00100: Steroid biosynthesis, 01100: Metabolic pathways	-1.43816	-14.9703	0.00443247	0.135983	0.084129	-1.03863	-0.989321	0.426782	0.948965	0.931395	-1.07817	-2.731	0.111999	0.501797	0.387745	-1.03854	-1.38742	0.299687	0.874606	0.882383	11.3445	11.2387	11.1584	11.3584	11.3842	11.3024	10.7865	10.6763	10.7035	11.3263	11.2178	11.1718	11.1381	11.207	11.2197	11.3794	11.3107	11.1879
201164_at	201164	PLD6	phospholipase D family, member 6	GO:0005741: mitochondrial outer membrane, GO:0007126: meiosis, GO:0007286: spermatid development, GO:0008053: mitochondrial fusion, GO:0016021: integral to membrane, GO:0016042: lipid catabolic process, GO:0030719: P granule organization, GO:0034587: piRNA metabolic process, GO:0035755: cardiolipin hydrolase activity, GO:0042803: protein homodimerization activity, GO:0043046: DNA methylation invo…		-2.35052	-6.78334	0.0210489	0.179755	0.113308	-1.11824	-1.51702	0.268543	0.944101	0.910078	-1.05124	-0.698797	0.557006	0.795933	0.738622	-1.13139	-2.10872	0.169479	0.862696	0.858817	6.21025	5.94956	6.14338	6.18499	6.33514	6.25165	4.62518	4.70901	5.19939	6.29923	6.26812	5.95965	5.83237	6.10045	5.82679	6.17168	6.12368	5.92454
100506881_at	100506881	LOC100506881	uncharacterized LOC100506881			2.06189	9.64622	0.0105768	0.155518		1.04362	0.200093	0.859908	0.993941		-1.07835	-0.978876	0.430867	0.72471		-1.0598	-0.876404	0.473238	0.903975		3.04972	2.79459	2.60849	2.84041	3.11525	2.70414	3.96589	3.73574	3.85856	2.93996	2.79419	2.56824	2.71688	3.11451	2.73098	2.80332	2.82313	2.7599
51663_at	51663	ZFR	zinc finger RNA binding protein	GO:0003677: DNA binding, GO:0003723: RNA binding, GO:0005515: protein binding, GO:0005634: nucleus, GO:0005694: chromosome, GO:0005737: cytoplasm, GO:0007275: multicellular organismal development, GO:0008270: zinc ion binding		1.33878	10.1576	0.0095534	0.15306	0.0957558	1.04461	1.20712	0.350781	0.945909	0.919439	1.04793	2.0136	0.181665	0.558911	0.452871	-1.00718	-0.385762	0.73684	0.95383	0.953239	9.30599	9.38638	9.24005	9.25154	9.33303	9.23187	9.80632	9.74999	9.6353	9.36159	9.32438	9.33015	9.45644	9.36134	9.29819	9.28938	9.27328	9.22118
84418_at	84418	CYSTM1	cysteine-rich transmembrane module containing 1	GO:0016021: integral to membrane		2.43653	10.302	0.00929121	0.151929	0.0949762	1.34391	4.61035	0.0439675	0.942805	0.847452	1.01928	-0.0481807	0.965951	0.987095	0.982786	-1.04461	-0.574403	0.623691	0.934343	0.935295	6.52071	6.59601	6.67022	6.66454	6.20285	6.28529	7.77719	8.09918	7.73084	6.22121	6.54698	6.35983	6.9254	6.8672	7.25625	6.33222	6.25683	6.34119
79789_at	79789	CLMN	calmin (calponin-like, transmembrane)	GO:0003779: actin binding, GO:0005737: cytoplasm, GO:0016021: integral to membrane		2.49961	19.7806	0.00254601	0.132336	0.081724	1.41258	7.74749	0.016255	0.942805	0.796725	1.10566	0.7295	0.541564	0.787699	0.728406	-1.02365	-0.353733	0.757348	0.958428	0.957249	4.24025	4.71925	4.53707	4.04899	4.7649	4.43479	5.6917	5.9619	5.79872	4.49234	4.83486	4.29481	4.64171	5.33683	5.00444	4.14249	4.47098	4.5025
27148_at	27148	STK36	serine/threonine kinase 36	GO:0000287: magnesium ion binding, GO:0004674: protein serine/threonine kinase activity, GO:0004674: protein serine/threonine kinase activity, GO:0005515: protein binding, GO:0005524: ATP binding, GO:0005524: ATP binding, GO:0005634: nucleus, GO:0005737: cytoplasm, GO:0006468: protein phosphorylation, GO:0006468: protein phosphorylation, GO:0007228: positive regulation of hh target transcription …	04340: Hedgehog signaling pathway, 05200: Pathways in cancer, 05217: Basal cell carcinoma	1.24797	4.47593	0.0464639	0.233065	0.152498	1.04329	1.32196	0.317121	0.944101	0.917264	-1.20409	-5.29885	0.0338189	0.414049	0.297648	-1.05908	-1.32775	0.31553	0.877991	0.883211	6.31782	6.19849	6.33493	6.35569	6.38662	6.54533	6.49012	6.67506	6.62846	6.16622	6.131	6.18123	6.30662	6.34214	6.38164	6.3836	6.19103	6.4559
85236_at	85236	HIST1H2BK	histone cluster 1, H2bk	GO:0000786: nucleosome, GO:0003677: DNA binding, GO:0005634: nucleus, GO:0006334: nucleosome assembly, GO:0042742: defense response to bacterium	05322: Systemic lupus erythematosus	2.533	36.5286	0.000748595	0.130202	0.0799942	1.07198	0.736993	0.537857	0.958694	0.944076	1.40637	4.137	0.0537608	0.44211	0.324986	1.06196	0.914861	0.45684	0.901614	0.899485	8.88637	8.99133	8.87021	9.17239	8.99858	8.79127	10.2553	10.3751	10.1373	9.58118	9.3261	9.50206	9.17973	8.79925	9.02739	9.12746	9.03467	9.0437
4144_at	4144	MAT2A	methionine adenosyltransferase II, alpha	GO:0000096: sulfur amino acid metabolic process, GO:0004478: methionine adenosyltransferase activity, GO:0005524: ATP binding, GO:0005829: cytosol, GO:0006556: S-adenosylmethionine biosynthetic process, GO:0006730: one-carbon metabolic process, GO:0006805: xenobiotic metabolic process, GO:0007623: circadian rhythm, GO:0009416: response to light stimulus, GO:0009725: response to hormone stimulus, …	00270: Cysteine and methionine metabolism, 01100: Metabolic pathways	-1.51276	-10.9874	0.00818194	0.149871	0.0932477	-1.00199	-0.104788	0.926106	0.995817	0.991931	-1.00961	-0.28735	0.800881	0.918596	0.892891	-1.02373	-1.00683	0.420031	0.892613	0.889477	10.3714	10.2455	10.4041	10.3294	10.4414	10.4116	9.72132	9.58803	9.9138	10.4587	10.2637	10.4023	10.2513	10.377	10.3727	10.3693	10.3663	10.3424
9830_at	9830	TRIM14	tripartite motif containing 14	GO:0003674: molecular_function, GO:0005622: intracellular, GO:0005737: cytoplasm, GO:0008150: biological_process, GO:0008270: zinc ion binding		-1.78371	-22.7127	0.00193287	0.130202	0.0799942	-1.10442	-1.74221	0.223595	0.943537	0.900443	-1.01737	-0.421557	0.714336	0.879074	0.840232	-1.01271	-0.530055	0.649036	0.939371	0.941434	6.93972	6.95026	7.1911	7.23013	6.97506	7.15855	6.08516	6.06216	6.42628	7.13119	6.88572	7.26302	6.92906	6.85816	6.84293	7.17881	6.91608	7.21146
92689_at	92689	FAM114A1	family with sequence similarity 114, member A1	GO:0005737: cytoplasm		2.40402	6.42119	0.0234051	0.183838	0.116166	1.1895	1.8767	0.201368	0.943537	0.889788	1.11639	1.49857	0.27272	0.622515	0.528213	1.02431	0.393817	0.731736	0.952761	0.952835	4.052	4.06719	3.69684	4.25571	4.03457	4.11655	5.43917	4.91788	5.17867	4.48419	4.31067	4.06761	4.18636	4.11275	4.22171	4.32263	4.17744	3.99835
124359_at	124359	CDYL2	chromodomain protein, Y-like 2	GO:0003824: catalytic activity, GO:0005515: protein binding, GO:0005634: nucleus		2.2314	14.8118	0.00452719	0.136728	0.0844413	1.25699	2.70628	0.113716	0.942805	0.884031	1.24846	7.95376	0.015442	0.405875	0.288233	-1.01678	-0.376477	0.74275	0.954436	0.953668	6.35452	6.33331	6.07982	6.23497	6.34271	6.08472	7.38413	7.46753	7.37714	6.59971	6.69603	6.32381	6.43915	6.71138	6.5765	6.35309	6.2207	6.00502
4835_at	4835	NQO2	NAD(P)H dehydrogenase, quinone 2	GO:0001512: dihydronicotinamide riboside quinone reductase activity, GO:0005634: nucleus, GO:0005737: cytoplasm, GO:0008753: NADPH dehydrogenase (quinone) activity, GO:0009055: electron carrier activity, GO:0046872: metal ion binding		1.29512	38.2178	0.000683948	0.130202	0.0799942	1.04467	3.40106	0.0766442	0.942805	0.87762	-1.07268	-3.40731	0.0763946	0.469095	0.351426	-1.05065	-2.12656	0.167319	0.862696	0.858817	7.89697	8.56757	8.18428	8.0168	8.42601	8.28435	8.2708	8.9233	8.5738	7.9114	8.37763	8.13261	7.95379	8.60181	8.28164	7.90119	8.4207	8.18901
7453_at	7453	WARS	tryptophanyl-tRNA synthetase	GO:0001525: angiogenesis, GO:0004830: tryptophan-tRNA ligase activity, GO:0004830: tryptophan-tRNA ligase activity, GO:0005515: protein binding, GO:0005524: ATP binding, GO:0005737: cytoplasm, GO:0005829: cytosol, GO:0006412: translation, GO:0006418: tRNA aminoacylation for protein translation, GO:0006436: tryptophanyl-tRNA aminoacylation, GO:0008285: negative regulation of cell proliferation, GO…	00380: Tryptophan metabolism, 00970: Aminoacyl-tRNA biosynthesis	1.80806	23.0086	0.00188361	0.130202	0.0799942	1.10233	2.71974	0.112776	0.942805	0.884031	1.01642	0.20688	0.855255	0.943048	0.923808	-1.0572	-1.29292	0.325253	0.880093	0.883211	8.69152	8.53279	8.55959	8.59914	8.58084	8.40464	9.54635	9.44985	9.34817	8.68393	8.70703	8.24832	8.71965	8.75942	8.71951	8.59856	8.54185	8.19501
1374_at	1374	CPT1A	carnitine palmitoyltransferase 1A (liver)	GO:0001676: long-chain fatty acid metabolic process, GO:0004095: carnitine O-palmitoyltransferase activity, GO:0005739: mitochondrion, GO:0005741: mitochondrial outer membrane, GO:0005743: mitochondrial inner membrane, GO:0006006: glucose metabolic process, GO:0006635: fatty acid beta-oxidation, GO:0006641: triglyceride metabolic process, GO:0006853: carnitine shuttle, GO:0014070: response to org…	00071: Fatty acid metabolism, 03320: PPAR signaling pathway, 04920: Adipocytokine signaling pathway	-1.21698	-29.7377	0.00112889	0.130202	0.0799942	1.00641	0.232394	0.837847	0.991201	0.986879	-1.00167	-0.105963	0.925283	0.97046	0.960191	-1.01611	-0.706377	0.553156	0.917214	0.919817	9.97183	9.9687	9.96991	10.0092	10.1362	9.95929	9.68957	9.6683	9.70246	10.0084	10.0843	10.0032	9.91373	10.0368	9.98474	9.97462	10.0599	9.99854
653513_at	653513	LOC653513	phosphodiesterase 4D interacting protein pseudogene			2.58998	11.6833	0.00724645	0.146649		1.24117	2.25365	0.152963	0.942805		1.30883	4.56811	0.0447304	0.432648		1.27432	3.56169	0.0705849	0.862696		2.57583	3.14067	2.65559	2.41906	3.02579	2.57869	4.14683	4.30788	4.0078	2.90858	3.24353	3.02189	2.64032	3.45017	3.18016	2.81488	3.18227	3.05657
6352_at	6352	CCL5	chemokine (C-C motif) ligand 5	GO:0000165: MAPK cascade, GO:0002407: dendritic cell chemotaxis, GO:0002544: chronic inflammatory response, GO:0002548: monocyte chemotaxis, GO:0002676: regulation of chronic inflammatory response, GO:0004435: phosphatidylinositol phospholipase C activity, GO:0004672: protein kinase activity, GO:0005515: protein binding, GO:0005576: extracellular region, GO:0005615: extracellular space, GO:000573…	04060: Cytokine-cytokine receptor interaction, 04062: Chemokine signaling pathway, 04620: Toll-like receptor signaling pathway, 04621: NOD-like receptor signaling pathway, 04623: Cytosolic DNA-sensing pathway, 05020: Prion diseases, 05120: Epithelial cell signaling in Helicobacter pylori infection, 05142: Chagas disease (American trypanosomiasis), 05323: Rheumatoid arthritis	5.4978	22.7398	0.00192828	0.130202	0.0799942	1.10698	0.568675	0.626919	0.969263	0.958907	2.37089	6.12383	0.0256444	0.405875	0.291396	1.03525	0.706748	0.552968	0.917214	0.919817	5.81227	5.95433	6.01406	5.92135	5.63508	5.88449	8.17258	8.28063	8.67932	6.77194	6.90642	7.41834	5.79748	5.80029	6.53249	5.83833	5.7231	6.02035
63910_at	63910	SLC17A9	solute carrier family 17, member 9	GO:0005215: transporter activity, GO:0006887: exocytosis, GO:0016021: integral to membrane, GO:0055085: transmembrane transport		-1.82464	-7.43407	0.0176178	0.173542	0.108833	-1.17925	-5.11035	0.0362234	0.942805	0.833355	-1.04886	-0.88275	0.47049	0.748049	0.6787	1.01679	0.336037	0.768823	0.961692	0.960304	7.1972	7.18745	7.54877	7.3893	7.32301	7.58344	6.19563	6.54592	6.55933	7.16185	7.382	7.53111	6.91934	7.04127	7.25459	7.44557	7.43216	7.48184
84172_at	84172	POLR1B	polymerase (RNA) I polypeptide B, 128kDa	GO:0003677: DNA binding, GO:0003899: DNA-directed RNA polymerase activity, GO:0005515: protein binding, GO:0005654: nucleoplasm, GO:0005730: nucleolus, GO:0005736: DNA-directed RNA polymerase I complex, GO:0005737: cytoplasm, GO:0006360: transcription from RNA polymerase I promoter, GO:0006361: transcription initiation from RNA polymerase I promoter, GO:0006362: transcription elongation from RNA …	00230: Purine metabolism, 00240: Pyrimidine metabolism, 01100: Metabolic pathways, 03020: RNA polymerase	-1.79388	-8.71085	0.012924	0.162443	0.101763	-1.1173	-2.22547	0.155996	0.942805	0.887992	-1.15118	-11.3193	0.00771458	0.394054	0.275111	-1.03878	-1.24942	0.337906	0.881626	0.883211	6.30256	6.16734	6.37501	6.22352	6.24928	6.17196	5.62508	5.31097	5.35982	6.03472	6.01023	5.98981	6.06904	6.20275	6.07034	6.14701	6.09344	6.23138
9950_at	9950	GOLGA5	golgin A5	GO:0000137: Golgi cis cisterna, GO:0000138: Golgi trans cisterna, GO:0000301: retrograde transport, vesicle recycling within Golgi, GO:0005794: Golgi apparatus, GO:0005797: Golgi medial cisterna, GO:0005801: cis-Golgi network, GO:0007030: Golgi organization, GO:0016021: integral to membrane, GO:0017137: Rab GTPase binding, GO:0030663: COPI coated vesicle membrane, GO:0030674: protein binding, bri…		1.30932	7.75957	0.0162057	0.170012	0.106781	-1.01472	-0.54168	0.642315	0.970172	0.959497	1.01876	0.683868	0.56466	0.800115	0.743389	-1.02606	-2.46336	0.132757	0.862696	0.858817	7.43597	7.32087	7.20976	7.24929	7.3268	7.17907	7.72431	7.74515	7.65849	7.31024	7.27713	7.24529	7.34878	7.2875	7.26356	7.183	7.29661	7.16373
100616387_at	100616387	MIR3064	microRNA 3064			1.32745	6.078	0.0260176	0.19063	0.121093	1.02971	1.37543	0.30279	0.944101	0.917264	-1.08932	-8.73506	0.0128538	0.405875	0.288144	1.01623	0.64194	0.586669	0.925005	0.926656	10.2085	10.4711	10.1716	10.1468	10.3424	10.2786	10.7162	10.7513	10.6006	10.0515	10.2049	10.1407	10.1904	10.5513	10.2344	10.2259	10.3716	10.2375
9173_at	9173	IL1RL1	interleukin 1 receptor-like 1	GO:0002113: interleukin-33 binding, GO:0002114: interleukin-33 receptor activity, GO:0002826: negative regulation of T-helper 1 type immune response, GO:0004896: cytokine receptor activity, GO:0004908: interleukin-1 receptor activity, GO:0005057: receptor signaling protein activity, GO:0005515: protein binding, GO:0005615: extracellular space, GO:0005622: intracellular, GO:0006955: immune respons…		1.75825	13.7712	0.00523161	0.140911	0.0872869	1.75745	8.84135	0.0125524	0.942805	0.796725	3.85651	11.639	0.00730113	0.391301	0.27354	1.44191	5.35232	0.0331797	0.862696	0.858817	6.87062	6.62617	6.72948	6.85751	6.68882	6.63276	7.66716	7.34424	7.65003	9.01946	8.70517	8.241	7.43648	7.57309	7.62814	7.33401	7.06837	7.34066
3055_at	3055	HCK	hemopoietic cell kinase	GO:0002522: leukocyte migration involved in immune response, GO:0002758: innate immune response-activating signal transduction, GO:0004713: protein tyrosine kinase activity, GO:0004715: non-membrane spanning protein tyrosine kinase activity, GO:0005515: protein binding, GO:0005524: ATP binding, GO:0005634: nucleus, GO:0005764: lysosome, GO:0005794: Golgi apparatus, GO:0005829: cytosol, GO:0005884…	04062: Chemokine signaling pathway, 04666: Fc gamma R-mediated phagocytosis	1.71705	13.1192	0.00576	0.14336	0.0892735	1.10101	1.50102	0.27216	0.944101	0.911486	1.07625	1.2569	0.33569	0.664335	0.57851	-1.00428	-0.130365	0.908208	0.983295	0.982704	4.47529	4.42739	4.77568	4.75276	4.83575	4.92058	5.16041	5.31538	5.53502	4.69272	5.01989	5.10119	4.44037	4.69444	4.9438	4.57411	4.88058	5.02104
81875_at	81875	ISG20L2	interferon stimulated exonuclease gene 20kDa-like 2	GO:0003676: nucleic acid binding, GO:0004527: exonuclease activity, GO:0005515: protein binding, GO:0005634: nucleus, GO:0005730: nucleolus, GO:0042254: ribosome biogenesis, GO:0043231: intracellular membrane-bounded organelle		-1.70358	-19.7982	0.00254151	0.132336	0.081724	-1.1012	-1.48743	0.275281	0.944101	0.911493	-1.10793	-4.02544	0.0565303	0.446847	0.329046	-1.0759	-1.53114	0.265401	0.867811	0.872753	8.5805	8.28653	8.67366	8.4694	8.3745	8.6201	7.73339	7.56087	7.93762	8.35382	8.26627	8.39748	8.33594	8.33679	8.4303	8.33308	8.40015	8.4035
84154_at	84154	RPF2	ribosome production factor 2 homolog (S. cerevisiae)	GO:0005634: nucleus, GO:0005730: nucleolus		-1.61097	-12.2367	0.00661219	0.144863	0.0904294	-1.04951	-6.22135	0.0248763	0.942805	0.807578	-1.03399	-0.871423	0.475406	0.750903	0.682111	1.02493	0.253305	0.823692	0.970515	0.968979	9.66085	9.43201	9.45191	9.58651	9.3204	9.24891	9.08267	8.69763	8.694	9.42033	9.32037	9.26354	9.56899	9.36963	9.39674	9.40188	9.37883	9.45503
201895_at	201895	C4orf34	chromosome 4 open reading frame 34	GO:0016021: integral to membrane		2.65653	34.8814	0.000820874	0.130202	0.0799942	1.20265	2.02402	0.180274	0.942805	0.887992	1.05515	0.146134	0.897215	0.959774	0.945822	1.07263	0.881801	0.4709	0.903975	0.901789	4.92077	4.85674	4.70828	5.0767	5.2014	5.40534	6.32511	6.33704	6.04888	5.00525	5.70189	5.08173	4.93258	5.29617	5.02288	5.09972	5.50255	5.36093
116496_at	116496	FAM129A	family with sequence similarity 129, member A	GO:0001933: negative regulation of protein phosphorylation, GO:0001934: positive regulation of protein phosphorylation, GO:0003674: molecular_function, GO:0005634: nucleus, GO:0005737: cytoplasm, GO:0005886: plasma membrane, GO:0034976: response to endoplasmic reticulum stress, GO:0045727: positive regulation of translation		1.91257	8.68446	0.0130011	0.162443	0.101763	1.08194	1.95753	0.189407	0.942805	0.887992	1.04809	2.07723	0.173388	0.549926	0.444885	-1.01068	-0.28568	0.801994	0.967456	0.966653	7.46917	7.87971	7.99764	7.40801	7.84206	7.65627	8.58558	8.79943	8.7443	7.41145	7.93134	7.76467	7.46902	8.02732	8.18438	7.41437	7.70416	7.73354
56957_at	56957	OTUD7B	OTU domain containing 7B	GO:0003677: DNA binding, GO:0004221: ubiquitin thiolesterase activity, GO:0005515: protein binding, GO:0005634: nucleus, GO:0005737: cytoplasm, GO:0006508: proteolysis, GO:0008234: cysteine-type peptidase activity, GO:0008270: zinc ion binding, GO:0015630: microtubule cytoskeleton, GO:0016579: protein deubiquitination, GO:0043124: negative regulation of I-kappaB kinase/NF-kappaB cascade		1.62908	6.65417	0.0218472	0.181257	0.114338	1.01623	0.173561	0.878188	0.994044	0.989888	1.01557	0.49109	0.671962	0.857125	0.814229	-1.1651	-8.47375	0.0136424	0.862696	0.858817	4.55719	4.39674	4.21888	4.52906	4.68147	4.38301	5.09006	5.28805	4.8839	4.53143	4.63946	4.48571	4.46081	4.60472	4.15736	4.33016	4.4086	4.19201
64432_at	64432	MRPS25	mitochondrial ribosomal protein S25	GO:0003735: structural constituent of ribosome, GO:0005737: cytoplasm, GO:0005739: mitochondrion, GO:0005763: mitochondrial small ribosomal subunit, GO:0006412: translation		-1.74173	-11.5333	0.00743405	0.147196	0.0916332	-1.14342	-2.61351	0.120506	0.942805	0.884031	-1.2046	-6.20151	0.0250298	0.405875	0.291396	-1.01611	-0.46776	0.685975	0.944815	0.946524	7.07105	7.21838	7.42484	7.27512	7.30081	7.40592	6.3904	6.40928	6.5029	6.92146	7.05253	7.19829	6.9758	7.06651	7.08024	7.27027	7.17472	7.4618
51101_at	51101	ZC2HC1A	zinc finger, C2HC-type containing 1A	GO:0046872: metal ion binding		2.07	8.66017	0.0130727	0.162646	0.101879	-1.05421	-0.53837	0.644223	0.970744	0.960015	-1.13875	-1.13594	0.373771	0.689784	0.608677	1.0065	-0.077879	0.945015	0.991444	0.990894	5.40425	4.92181	4.98403	4.96469	5.16777	4.54134	6.21048	6.12661	6.0926	4.86052	4.59704	4.58516	4.96362	5.26319	4.73587	4.78422	4.95968	4.88774
55259_at	55259	CASC1	cancer susceptibility candidate 1			1.57439	9.07312	0.0119305	0.160345		-1.04813	-1.48853	0.275028	0.944101		-1.22132	-4.13901	0.0537126	0.44211		-1.12795	-1.44773	0.284661	0.871687		2.11315	2.11296	2.34869	2.10652	2.36655	2.23248	2.82469	2.84695	2.85699	1.68423	2.09344	2.05229	2.05297	2.11934	2.19453	2.09455	1.82985	2.20127
10195_at	10195	ALG3	asparagine-linked glycosylation 3, alpha-1,3- mannosyltransferase homolog (S. cerevisiae)	GO:0000033: alpha-1,3-mannosyltransferase activity, GO:0005789: endoplasmic reticulum membrane, GO:0005789: endoplasmic reticulum membrane, GO:0006486: protein glycosylation, GO:0006488: dolichol-linked oligosaccharide biosynthetic process, GO:0016021: integral to membrane, GO:0018279: protein N-linked glycosylation via asparagine, GO:0043687: post-translational protein modification, GO:0044267: …	00510: N-Glycan biosynthesis, 01100: Metabolic pathways	-1.58173	-9.45352	0.0110052	0.156261	0.0982026	-1.08923	-1.552	0.260843	0.94367	0.906818	1.05331	4.02115	0.056641	0.446847	0.329046	1.03309	2.49218	0.130274	0.862696	0.858817	9.5139	9.47705	9.71491	9.58663	9.42068	9.61645	8.72147	8.92733	9.06231	9.67748	9.51627	9.65409	9.51056	9.38545	9.42518	9.65938	9.43102	9.67354
255027_at	255027	MPV17L	MPV17 mitochondrial membrane protein-like	GO:0003674: molecular_function, GO:0005102: receptor binding, GO:0005777: peroxisome, GO:0005778: peroxisomal membrane, GO:0016021: integral to membrane, GO:0072593: reactive oxygen species metabolic process	04146: Peroxisome	-1.98268	-10.0532	0.00974996	0.153528	0.0960756	-1.13145	-1.19721	0.353878	0.94715	0.920354	-1.1013	-8.88838	0.0124223	0.405875	0.28707	-1.07568	-1.17432	0.361161	0.882353	0.883211	7.01237	6.66516	6.80377	6.95666	6.75486	6.84014	5.93474	5.86782	5.69561	6.84695	6.59184	6.69473	6.75112	6.77986	6.35831	6.94	6.73847	6.5392
51602_at	51602	NOP58	NOP58 ribonucleoprotein homolog (yeast)	GO:0005515: protein binding, GO:0005634: nucleus, GO:0005730: nucleolus, GO:0005730: nucleolus, GO:0005732: small nucleolar ribonucleoprotein complex, GO:0005737: cytoplasm, GO:0006364: rRNA processing, GO:0006608: snRNP protein import into nucleus, GO:0015030: Cajal body, GO:0016049: cell growth, GO:0030515: snoRNA binding, GO:0031428: box C/D snoRNP complex, GO:0070761: pre-snoRNP complex	03008: Ribosome biogenesis in eukaryotes	-1.23106	-23.3672	0.0018264	0.130202	0.0799942	-1.05652	-2.58526	0.122686	0.942805	0.884031	-1.05411	-3.29858	0.080909	0.474801	0.358169	-1.02758	-5.36946	0.0329786	0.862696	0.858817	10.7688	10.6617	10.6732	10.6929	10.6648	10.5592	10.4535	10.3872	10.3631	10.5819	10.579	10.5268	10.63	10.6277	10.6062	10.6415	10.6244	10.5331
6386_at	6386	SDCBP	syndecan binding protein (syntenin)	GO:0001948: glycoprotein binding, GO:0005109: frizzled binding, GO:0005137: interleukin-5 receptor binding, GO:0005634: nucleus, GO:0005737: cytoplasm, GO:0005789: endoplasmic reticulum membrane, GO:0005829: cytosol, GO:0005856: cytoskeleton, GO:0005886: plasma membrane, GO:0005895: interleukin-5 receptor complex, GO:0005912: adherens junction, GO:0005925: focal adhesion, GO:0006612: protein targ…		1.98137	40.0306	0.000623462	0.130202	0.0799942	1.25544	7.99558	0.0152846	0.942805	0.796725	1.27398	3.8101	0.062497	0.452681	0.334854	1.01961	0.523198	0.653027	0.939807	0.941699	8.96351	9.00106	9.00337	9.09538	9.22075	9.14252	10.006	9.93513	9.98423	9.56296	9.61638	9.31069	9.2353	9.40796	9.30577	9.1848	9.28318	9.06953
8864_at	8864	PER2	period homolog 2 (Drosophila)	GO:0000122: negative regulation of transcription from RNA polymerase II promoter, GO:0000988: protein binding transcription factor activity, GO:0004871: signal transducer activity, GO:0005634: nucleus, GO:0005737: cytoplasm, GO:0006351: transcription, DNA-dependent, GO:0007623: circadian rhythm	04710: Circadian rhythm - mammal	-1.92544	-9.905	0.0100395	0.15491	0.097089	-1.12895	-2.48151	0.131186	0.942805	0.887992	1.01133	0.0535699	0.962147	0.985497	0.980783	-1.01132	-0.298662	0.793372	0.965088	0.964401	6.4444	6.63155	6.6079	6.58257	6.66868	6.45477	5.32189	5.84143	5.66585	6.63423	6.43207	6.65489	6.46701	6.33413	6.33533	6.47566	6.54996	6.61417
9695_at	9695	EDEM1	ER degradation enhancer, mannosidase alpha-like 1	GO:0005509: calcium ion binding, GO:0005515: protein binding, GO:0005789: endoplasmic reticulum membrane, GO:0006457: protein folding, GO:0006987: activation of signaling protein activity involved in unfolded protein response, GO:0018279: protein N-linked glycosylation via asparagine, GO:0030176: integral to endoplasmic reticulum membrane, GO:0030433: ER-associated protein catabolic process, GO:0…	04141: Protein processing in endoplasmic reticulum	1.53397	14.5	0.00472261	0.138603	0.085816	1.06371	0.952325	0.441442	0.95073	0.933389	1.02193	0.287042	0.801086	0.91862	0.892891	-1.02484	-0.501044	0.666048	0.941421	0.94208	6.92914	6.86133	6.77252	6.92118	7.1354	6.89133	7.53464	7.55561	7.32077	7.10899	7.01403	6.90202	6.85789	7.0946	6.86177	7.01521	6.95494	6.85854
83861_at	83861	RSPH3	radial spoke 3 homolog (Chlamydomonas)			1.71161	9.07239	0.0119324	0.160345	0.100742	1.25291	3.20647	0.0850396	0.942805	0.87762	-1.03178	-0.51093	0.660213	0.850868	0.806813	-1.01266	-0.847689	0.485879	0.904902	0.902905	5.42368	5.13089	5.16601	5.26086	5.44108	5.37497	6.03003	6.02137	5.98045	5.42643	5.08293	5.38335	5.56096	5.62006	5.49401	5.25729	5.37966	5.38452
10598_at	10598	AHSA1	AHA1, activator of heat shock 90kDa protein ATPase homolog 1 (yeast)	GO:0001671: ATPase activator activity, GO:0001671: ATPase activator activity, GO:0005515: protein binding, GO:0005737: cytoplasm, GO:0005737: cytoplasm, GO:0005783: endoplasmic reticulum, GO:0005829: cytosol, GO:0006457: protein folding, GO:0006950: response to stress, GO:0032781: positive regulation of ATPase activity, GO:0032781: positive regulation of ATPase activity, GO:0051087: chaperone bin…		-1.94092	-16.824	0.00351438	0.134717	0.0832556	-1.1457	-5.03937	0.0371944	0.942805	0.833355	-1.21838	-3.23171	0.083878	0.476305	0.360287	-1.02805	-1.26969	0.331938	0.881225	0.883211	8.66192	8.82105	8.82085	8.79675	8.69452	8.68122	7.68156	7.77573	7.96949	8.29023	8.57841	8.42226	8.54247	8.59212	8.57734	8.69218	8.68429	8.67417
9633_at	9633	MTL5	metallothionein-like 5, testis-specific (tesmin)	GO:0005634: nucleus, GO:0005737: cytoplasm, GO:0006875: cellular metal ion homeostasis, GO:0007275: multicellular organismal development, GO:0007283: spermatogenesis, GO:0010038: response to metal ion, GO:0030154: cell differentiation, GO:0046872: metal ion binding		-1.54761	-7.01535	0.0197199	0.177224	0.111716	-1.08006	-1.93034	0.193322	0.942805	0.887992	1.02939	0.403934	0.725359	0.883941	0.846568	-1.07724	-4.02819	0.0564595	0.862696	0.858817	5.74142	5.55662	5.55931	6.02039	5.80987	5.81485	5.04212	4.80546	5.10225	6.02611	5.70841	6.01912	5.7344	5.43307	5.34934	5.86781	5.69891	5.75486
7436_at	7436	VLDLR	very low density lipoprotein receptor	GO:0000122: negative regulation of transcription from RNA polymerase II promoter, GO:0001948: glycoprotein binding, GO:0005041: low-density lipoprotein receptor activity, GO:0005509: calcium ion binding, GO:0005515: protein binding, GO:0005634: nucleus, GO:0005886: plasma membrane, GO:0005905: coated pit, GO:0006869: lipid transport, GO:0006898: receptor-mediated endocytosis, GO:0007165: signal t…		2.94675	5.76819	0.0287648	0.19584	0.125154	1.01129	-0.186631	0.869166	0.994044	0.989767	1.01769	0.0792315	0.944063	0.977989	0.970466	1.02018	0.399233	0.728318	0.951867	0.952014	4.08444	4.44072	3.36358	3.9292	4.35468	3.78105	5.49769	5.55415	5.36837	4.1889	4.36208	3.54778	3.63772	4.12388	3.94597	4.04031	4.42296	3.67945
11182_at	11182	SLC2A6	solute carrier family 2 (facilitated glucose transporter), member 6	GO:0005355: glucose transmembrane transporter activity, GO:0005886: plasma membrane, GO:0015758: glucose transport, GO:0016020: membrane, GO:0016021: integral to membrane, GO:0055085: transmembrane transport		-1.78627	-8.69004	0.0129847	0.162443	0.101763	-1.10748	-7.22185	0.0186392	0.942805	0.796725	1.05097	0.817162	0.499694	0.764348	0.698736	1.02859	0.25964	0.819425	0.969983	0.968565	6.31833	6.21689	6.60929	6.28013	6.13773	6.1701	5.63417	5.3899	5.59012	6.15382	6.24554	6.38318	6.16332	6.10783	6.43063	6.03061	6.2928	6.34784
407975_at	407975	MIR17HG	miR-17-92 cluster host gene (non-protein coding)			-3.46555	-32.4519	0.000948204	0.130202	0.0799942	-1.16435	-1.14079	0.372149	0.947573	0.923445	-1.44981	-8.28947	0.0142426	0.405875	0.288233	-1.00441	-0.173818	0.87801	0.978132	0.977488	6.75506	6.60877	6.42389	6.31781	6.5596	6.38264	4.89423	4.76917	4.73862	5.89871	5.91705	5.82787	6.12085	6.74485	6.16084	6.34725	6.26186	6.58764
613_at	613	BCR	breakpoint cluster region	GO:0004674: protein serine/threonine kinase activity, GO:0005089: Rho guanyl-nucleotide exchange factor activity, GO:0005096: GTPase activator activity, GO:0005515: protein binding, GO:0005524: ATP binding, GO:0005543: phospholipid binding, GO:0005829: cytosol, GO:0005886: plasma membrane, GO:0006468: protein phosphorylation, GO:0007165: signal transduction, GO:0007264: small GTPase mediated sign…	05200: Pathways in cancer, 05220: Chronic myeloid leukemia	-1.3043	-14.0226	0.00504713	0.140309	0.0868067	-1.15353	-5.41449	0.0324587	0.942805	0.833355	-1.00885	-0.758726	0.52724	0.780378	0.717589	-1.03136	-1.44068	0.286369	0.872773	0.878336	8.45186	8.40917	8.49613	8.52303	8.50755	8.61142	8.03712	8.00174	8.16691	8.47608	8.51046	8.6167	8.19254	8.29252	8.2496	8.46766	8.4137	8.62492
2617_at	2617	GARS	glycyl-tRNA synthetase	GO:0004820: glycine-tRNA ligase activity, GO:0004820: glycine-tRNA ligase activity, GO:0005524: ATP binding, GO:0005737: cytoplasm, GO:0005759: mitochondrial matrix, GO:0005829: cytosol, GO:0006418: tRNA aminoacylation for protein translation, GO:0006426: glycyl-tRNA aminoacylation, GO:0008219: cell death, GO:0010467: gene expression, GO:0015966: diadenosine tetraphosphate biosynthetic process, G…	00970: Aminoacyl-tRNA biosynthesis	1.27587	15.7251	0.00401967	0.135563	0.0836503	-1.00793	-0.222107	0.844848	0.991761	0.987313	-1.03668	-1.5612	0.258867	0.613122	0.517037	-1.03937	-1.66201	0.238401	0.865926	0.865632	9.88773	9.84822	9.9301	9.84856	9.80984	9.83877	10.1993	10.2371	10.283	9.82363	9.79722	9.71798	9.75016	9.96834	9.90174	9.81727	9.79732	9.71291
5244_at	5244	ABCB4	ATP-binding cassette, sub-family B (MDR/TAP), member 4	GO:0000139: Golgi membrane, GO:0005524: ATP binding, GO:0005886: plasma membrane, GO:0005887: integral to plasma membrane, GO:0006629: lipid metabolic process, GO:0006810: transport, GO:0008559: xenobiotic-transporting ATPase activity, GO:0016021: integral to membrane, GO:0016324: apical plasma membrane, GO:0042493: response to drug, GO:0042626: ATPase activity, coupled to transmembrane movement …	02010: ABC transporters, 04976: Bile secretion	3.28908	9.80806	0.0102359	0.155438	0.0976364	1.55487	4.53552	0.0453322	0.942805	0.847452	1.36383	6.48206	0.0229825	0.405875	0.291214	1.03419	1.85044	0.205471	0.862939	0.858817	4.2224	3.97073	4.04739	4.07583	3.77914	4.00909	5.46276	5.85987	5.97358	4.50731	4.3482	4.34171	4.53379	4.91195	4.63578	4.12176	3.87314	4.01325
9057_at	9057	SLC7A6	solute carrier family 7 (amino acid transporter light chain, y+L system), member 6	GO:0003333: amino acid transmembrane transport, GO:0005886: plasma membrane, GO:0005887: integral to plasma membrane, GO:0006461: protein complex assembly, GO:0006520: cellular amino acid metabolic process, GO:0006810: transport, GO:0006811: ion transport, GO:0006865: amino acid transport, GO:0007596: blood coagulation, GO:0015171: amino acid transmembrane transporter activity, GO:0015297: antipo…		-1.64987	-17.4196	0.0032793	0.134717	0.0832117	-1.13742	-5.2671	0.0342072	0.942805	0.833355	-1.12426	-4.72104	0.0420566	0.43201	0.314331	-1.11319	-2.21834	0.156777	0.862696	0.858817	6.81162	6.69144	6.90718	6.9574	7.07291	6.97654	6.00943	5.98406	6.24613	6.82728	6.82915	6.84068	6.60635	6.57334	6.67066	6.91328	6.71472	6.89484
79078_at	79078	C1orf50	chromosome 1 open reading frame 50			1.15577	3.70153	0.0658576	0.268876	0.180214	-1.04256	-2.87198	0.102869	0.942805	0.884031	-1.0805	-6.00823	0.0266014	0.405875	0.291396	-1.08416	-4.39788	0.0480099	0.862696	0.858817	6.55706	6.44303	6.40384	6.50537	6.46205	6.42476	6.65256	6.73683	6.63405	6.42928	6.32341	6.30367	6.4572	6.41504	6.35039	6.37828	6.30469	6.35797
23082_at	23082	PPRC1	peroxisome proliferator-activated receptor gamma, coactivator-related 1	GO:0000166: nucleotide binding, GO:0003723: RNA binding, GO:0005634: nucleus, GO:0006351: transcription, DNA-dependent, GO:0006355: regulation of transcription, DNA-dependent		-1.76508	-8.52621	0.0134784	0.163778	0.102509	-1.07694	-1.93777	0.192242	0.942805	0.887992	-1.02654	-0.715246	0.548682	0.791505	0.732307	-1.04757	-1.54714	0.261896	0.867811	0.871413	7.97101	7.90863	8.02818	8.05937	7.98989	8.01911	6.97994	7.07648	7.37265	8.07683	8.0042	7.8676	7.95228	7.69612	7.93205	8.07708	7.89583	7.89022
79623_at	79623	GALNT14	UDP-N-acetyl-alpha-D-galactosamine:polypeptide N-acetylgalactosaminyltransferase 14 (GalNAc-T14)	GO:0000139: Golgi membrane, GO:0004653: polypeptide N-acetylgalactosaminyltransferase activity, GO:0016021: integral to membrane, GO:0016266: O-glycan processing, GO:0030246: carbohydrate binding, GO:0043687: post-translational protein modification, GO:0044267: cellular protein metabolic process	00512: Mucin type O-Glycan biosynthesis, 01100: Metabolic pathways	-2.42418	-12.2791	0.00656707	0.14481	0.0904294	-1.26776	-3.55306	0.0708926	0.942805	0.87762	-1.21188	-7.16759	0.0189145	0.405875	0.288233	1.01443	0.211563	0.852049	0.974094	0.974128	7.27973	7.03753	7.07451	7.16585	6.96976	6.98017	5.86906	5.66983	5.99713	6.94616	6.7063	6.62846	6.72261	6.70881	6.90716	7.33708	6.9194	6.90859
10940_at	10940	POP1	processing of precursor 1, ribonuclease P/MRP subunit (S. cerevisiae)	GO:0000171: ribonuclease MRP activity, GO:0000172: ribonuclease MRP complex, GO:0001682: tRNA 5'-leader removal, GO:0004526: ribonuclease P activity, GO:0005515: protein binding, GO:0005655: nucleolar ribonuclease P complex, GO:0016078: tRNA catabolic process	03008: Ribosome biogenesis in eukaryotes, 03013: RNA transport	-1.75679	-15.9221	0.00392138	0.134892	0.0832556	-1.08018	-1.05571	0.401797	0.947805	0.928537	-1.14603	-6.00158	0.026658	0.405875	0.291396	-1.01741	-0.722824	0.544887	0.916591	0.9192	6.49624	6.10969	6.32321	6.07008	6.0185	6.11832	5.57932	5.34118	5.56444	5.85363	5.77609	5.98497	6.12886	6.18964	6.24181	6.11014	5.93599	6.08341
596_at	596	BCL2	B-cell CLL/lymphoma 2	GO:0000082: G1/S transition of mitotic cell cycle, GO:0000209: protein polyubiquitination, GO:0001503: ossification, GO:0001541: ovarian follicle development, GO:0001656: metanephros development, GO:0001658: branching involved in ureteric bud morphogenesis, GO:0001662: behavioral fear response, GO:0001666: response to hypoxia, GO:0001782: B cell homeostasis, GO:0001836: release of cytochrome c fr…	04141: Protein processing in endoplasmic reticulum, 04210: Apoptosis, 04510: Focal adhesion, 04722: Neurotrophin signaling pathway, 05014: Amyotrophic lateral sclerosis (ALS), 05145: Toxoplasmosis, 05200: Pathways in cancer, 05210: Colorectal cancer, 05215: Prostate cancer, 05222: Small cell lung cancer	-2.25786	-11.2875	0.00775758	0.148425	0.0924855	-1.36756	-3.87755	0.0605335	0.942805	0.868317	-1.27178	-3.7534	0.0642203	0.453492	0.336665	-1.07749	-2.36917	0.141344	0.862696	0.858817	6.70644	6.40981	6.46281	6.56905	6.50496	6.71506	5.24689	5.42841	5.33812	6.38281	6.18588	6.15531	6.01343	6.21271	5.95405	6.4499	6.48014	6.53157
161176_at	161176	SYNE3	spectrin repeat containing, nuclear envelope family member 3	GO:0003779: actin binding, GO:0005515: protein binding, GO:0005635: nuclear envelope, GO:0005640: nuclear outer membrane, GO:0007010: cytoskeleton organization, GO:0008360: regulation of cell shape, GO:0016021: integral to membrane, GO:0034993: SUN-KASH complex, GO:0090286: cytoskeletal anchoring at nuclear membrane		2.40648	13.7002	0.00528557	0.140942	0.0874669	1.43136	3.74271	0.0645528	0.942805	0.872132	1.27136	5.76479	0.0287973	0.405875	0.291396	1.01961	0.300184	0.792364	0.964701	0.964092	5.69832	5.44981	5.64692	5.53358	5.68487	5.84453	6.75497	6.92807	6.88156	5.83992	6.14559	6.10911	5.88042	6.23525	6.1689	5.64664	5.77714	5.71047
401505_at	401505	TOMM5	translocase of outer mitochondrial membrane 5 homolog (yeast)	GO:0005742: mitochondrial outer membrane translocase complex, GO:0006626: protein targeting to mitochondrion, GO:0006626: protein targeting to mitochondrion, GO:0008565: protein transporter activity, GO:0016021: integral to membrane, GO:0044267: cellular protein metabolic process		-1.78814	-10.7165	0.00859539	0.150517	0.093686	-1.19884	-2.12062	0.168035	0.942805	0.887992	-1.08442	-10.4822	0.00897879	0.397307	0.278488	1.01514	0.466564	0.686699	0.944946	0.946616	9.27728	8.849	8.9497	8.84346	8.74638	8.82398	8.28756	8.03141	8.22889	8.72883	8.64739	8.68655	8.75609	8.75876	8.74256	8.84801	8.70033	8.92653
57647_at	57647	DHX37	DEAH (Asp-Glu-Ala-His) box polypeptide 37	GO:0003676: nucleic acid binding, GO:0005524: ATP binding, GO:0008026: ATP-dependent helicase activity		-1.65193	-7.41561	0.0177033	0.173542	0.108833	-1.25928	-2.99459	0.0957634	0.942805	0.882521	-1.0114	-0.292914	0.797183	0.91702	0.89067	-1.04605	-5.31552	0.0336177	0.862696	0.858817	6.28009	6.1144	6.48842	6.12894	6.08638	6.02172	5.53234	5.562	5.59583	5.98996	6.1756	6.01339	5.88284	6.01893	5.94689	6.0708	6.03821	5.93288
10724_at	10724	MGEA5	meningioma expressed antigen 5 (hyaluronidase)	GO:0004402: histone acetyltransferase activity, GO:0004415: hyalurononglucosaminidase activity, GO:0005634: nucleus, GO:0005737: cytoplasm, GO:0006044: N-acetylglucosamine metabolic process, GO:0006516: glycoprotein catabolic process, GO:0006612: protein targeting to membrane, GO:0007568: aging, GO:0010524: positive regulation of calcium ion transport into cytosol, GO:0010616: negative regulation…		2.21285	12.3656	0.00647638	0.144801	0.0904294	1.0951	2.05144	0.176679	0.942805	0.887992	1.13602	2.29212	0.148952	0.532266	0.423658	1.04084	0.874002	0.474282	0.903975	0.901789	8.25972	8.49874	7.96255	8.29224	8.47858	8.25466	9.53531	9.46278	9.14322	8.59446	8.51223	8.45808	8.2691	8.65304	8.18401	8.34251	8.42702	8.42094
57696_at	57696	DDX55	DEAD (Asp-Glu-Ala-Asp) box polypeptide 55	GO:0003723: RNA binding, GO:0005524: ATP binding, GO:0008026: ATP-dependent helicase activity		-1.51967	-9.48762	0.0109275	0.156067	0.0980771	-1.08664	-1.74665	0.222811	0.943537	0.900443	1.03698	0.880404	0.471504	0.748722	0.679356	1.00817	0.0282219	0.980048	0.997731	0.997289	7.61169	7.39296	7.552	7.40762	7.48939	7.51993	6.87805	6.86214	6.9968	7.57003	7.56	7.43313	7.33613	7.41453	7.43109	7.60978	7.29791	7.51758
10287_at	10287	RGS19	regulator of G-protein signaling 19	GO:0001965: G-protein alpha-subunit binding, GO:0005096: GTPase activator activity, GO:0005515: protein binding, GO:0005737: cytoplasm, GO:0005794: Golgi apparatus, GO:0005834: heterotrimeric G-protein complex, GO:0005886: plasma membrane, GO:0005903: brush border, GO:0006914: autophagy, GO:0007186: G-protein coupled receptor signaling pathway, GO:0007264: small GTPase mediated signal transductio…		-1.79097	-21.744	0.00210836	0.130202	0.0799942	-1.20429	-4.24136	0.0513453	0.942805	0.852851	-1.07461	-1.70479	0.23035	0.593791	0.493243	-1.04995	-1.06164	0.399646	0.888104	0.885512	8.25576	8.22629	8.43475	8.06666	7.89905	8.27092	7.33784	7.43472	7.61892	7.8362	7.84125	8.23973	7.97031	8.07244	8.06096	8.05156	7.90505	8.05919
79707_at	79707	NOL9	nucleolar protein 9	GO:0000460: maturation of 5.8S rRNA, GO:0003723: RNA binding, GO:0005524: ATP binding, GO:0005730: nucleolus, GO:0051731: polynucleotide 5'-hydroxyl-kinase activity		-1.24457	-206.76	2.33911e-05	0.112148	0.0631164	-1.04248	-2.31102	0.147034	0.942805	0.887992	1.01137	0.30654	0.788163	0.91331	0.885541	-1.02588	-1.30085	0.323007	0.879006	0.883211	8.1198	8.02335	7.98132	7.99215	7.98468	8.09518	7.8021	7.70679	7.66866	8.09824	7.99636	8.02069	8.00823	7.97845	7.95631	7.99647	7.96067	8.00258
80746_at	80746	TSEN2	tRNA splicing endonuclease 2 homolog (S. cerevisiae)	GO:0000213: tRNA-intron endonuclease activity, GO:0000214: tRNA-intron endonuclease complex, GO:0003676: nucleic acid binding, GO:0005634: nucleus, GO:0005737: cytoplasm, GO:0005813: centrosome, GO:0006388: tRNA splicing, via endonucleolytic cleavage and ligation, GO:0006397: mRNA processing		-2.08463	-16.9318	0.00347	0.134717	0.0832117	-1.13753	-2.16495	0.162794	0.942805	0.887992	-1.01512	-0.329272	0.773235	0.90681	0.877184	1.03874	0.475368	0.681382	0.943596	0.9452	6.98871	6.6173	6.90447	6.6611	6.4596	6.90392	5.96717	5.63707	5.71876	6.79004	6.32835	6.82806	6.75594	6.59546	6.5849	6.88643	6.33669	6.94494
9730_at	9730	VPRBP	Vpr (HIV-1) binding protein	GO:0005515: protein binding, GO:0005634: nucleus, GO:0005737: cytoplasm, GO:0008180: signalosome, GO:0016567: protein ubiquitination, GO:0044419: interspecies interaction between organisms		-1.4102	-12.6501	0.00619106	0.144596	0.0904087	-1.12978	-8.2201	0.0144788	0.942805	0.796725	-1.08142	-3.66411	0.0670766	0.457185	0.340593	-1.01457	-0.572495	0.624765	0.934579	0.935882	7.85832	7.78827	7.72629	7.77122	7.71906	7.70779	7.31198	7.26303	7.30694	7.67941	7.5443	7.63358	7.72293	7.60242	7.51843	7.76035	7.62617	7.74592
10797_at	10797	MTHFD2	methylenetetrahydrofolate dehydrogenase (NADP+ dependent) 2, methenyltetrahydrofolate cyclohydrolase	GO:0000166: nucleotide binding, GO:0000287: magnesium ion binding, GO:0004477: methenyltetrahydrofolate cyclohydrolase activity, GO:0004487: methylenetetrahydrofolate dehydrogenase (NAD+) activity, GO:0004488: methylenetetrahydrofolate dehydrogenase (NADP+) activity, GO:0005739: mitochondrion, GO:0006730: one-carbon metabolic process, GO:0009396: folic acid-containing compound biosynthetic proces…	00670: One carbon pool by folate, 01100: Metabolic pathways	1.61359	7.7337	0.0163116	0.170259	0.10689	-1.02906	-1.3858	0.300103	0.944101	0.917264	1.0417	0.433686	0.706814	0.874573	0.834689	-1.03944	-0.777204	0.518373	0.910758	0.911755	9.187	9.29984	8.89805	9.06734	9.34462	9.03445	9.94006	9.80912	9.69054	9.33558	9.22525	9.03467	9.08451	9.28751	8.88701	9.1614	9.21674	8.88822
26798_at	26798	SNORD51	small nucleolar RNA, C/D box 51			-1.81955	-10.3785	0.00915655	0.15189	0.094823	-1.0196	-0.71552	0.548545	0.961411	0.947983	1.01805	0.162103	0.886121	0.955702	0.940207	1.0783	1.42711	0.289691	0.873539	0.87956	8.60536	8.45583	8.48402	8.4236	8.51995	8.4543	7.50767	7.67609	7.74471	8.33172	8.7536	8.3651	8.52008	8.40354	8.53411	8.58897	8.7112	8.41288
9760_at	9760	TOX	thymocyte selection-associated high mobility group box	GO:0003677: DNA binding, GO:0005634: nucleus		1.6304	18.4281	0.00293173	0.133791	0.0822386	1.16167	2.57906	0.123171	0.942805	0.884031	1.0656	1.53597	0.264336	0.616709	0.520696	-1.05156	-1.52563	0.266621	0.867811	0.872753	7.20436	7.34122	7.36039	7.35429	7.56448	7.59924	7.87001	8.12185	8.02673	7.559	7.58377	7.64313	7.35382	7.71516	7.47139	7.36602	7.40791	7.52157
27315_at	27315	PGAP2	post-GPI attachment to proteins 2	GO:0000139: Golgi membrane, GO:0005634: nucleus, GO:0005789: endoplasmic reticulum membrane, GO:0006506: GPI anchor biosynthetic process, GO:0006916: anti-apoptosis, GO:0008565: protein transporter activity, GO:0015031: protein transport, GO:0016021: integral to membrane, GO:0042770: signal transduction in response to DNA damage		-1.61778	-10.5085	0.00893438	0.15184	0.0947313	-1.08967	-1.81139	0.211778	0.943537	0.892831	-1.0399	-1.66623	0.237591	0.598816	0.499076	-1.03256	-0.764842	0.52429	0.912075	0.914328	7.57572	7.45866	7.43303	7.5261	7.51434	7.69366	6.7113	6.77427	6.88268	7.43888	7.41845	7.70495	7.29835	7.30715	7.47247	7.58823	7.52133	7.47027
8548_at	8548	BLZF1	basic leucine zipper nuclear factor 1	GO:0001558: regulation of cell growth, GO:0003677: DNA binding, GO:0003700: sequence-specific DNA binding transcription factor activity, GO:0005634: nucleus, GO:0005634: nucleus, GO:0005737: cytoplasm, GO:0005796: Golgi lumen, GO:0006355: regulation of transcription, DNA-dependent, GO:0006357: regulation of transcription from RNA polymerase II promoter, GO:0007030: Golgi organization, GO:0008283:…		1.25929	6.63479	0.0219708	0.18157	0.114527	1.03084	0.616875	0.600184	0.967663	0.957179	-1.16892	-6.54116	0.022583	0.405875	0.291214	-1.01461	-0.521019	0.654299	0.939988	0.941771	8.26392	8.42269	8.31811	8.38484	8.45003	8.45231	8.69452	8.66834	8.63361	8.20375	8.24864	8.15668	8.33069	8.56293	8.23357	8.27764	8.47346	8.46957
121512_at	121512	FGD4	FYVE, RhoGEF and PH domain containing 4	GO:0001726: ruffle, GO:0005085: guanyl-nucleotide exchange factor activity, GO:0005089: Rho guanyl-nucleotide exchange factor activity, GO:0005543: phospholipid binding, GO:0005737: cytoplasm, GO:0005794: Golgi apparatus, GO:0005829: cytosol, GO:0006915: apoptotic process, GO:0007010: cytoskeleton organization, GO:0007257: activation of JUN kinase activity, GO:0007264: small GTPase mediated signa…		1.71924	12.7468	0.00609831	0.144	0.0899686	1.05257	0.639768	0.58783	0.966152	0.955903	-1.06298	-0.696486	0.558184	0.796475	0.739238	1.03983	0.326702	0.774915	0.962163	0.961334	5.00404	4.1391	4.8647	4.71508	4.02615	5.04387	5.69428	5.03537	5.61565	4.89545	3.85811	4.7202	4.87105	4.35632	4.98007	4.96235	4.12164	4.83313
1054_at	1054	CEBPG	CCAAT/enhancer binding protein (C/EBP), gamma	GO:0001889: liver development, GO:0003677: DNA binding, GO:0003690: double-stranded DNA binding, GO:0003700: sequence-specific DNA binding transcription factor activity, GO:0005515: protein binding, GO:0005634: nucleus, GO:0005634: nucleus, GO:0006351: transcription, DNA-dependent, GO:0006357: regulation of transcription from RNA polymerase II promoter, GO:0006955: immune response, GO:0008134: tr…		1.51857	5.10986	0.03623	0.209911	0.135348	-1.04975	-0.933391	0.449154	0.950878	0.933931	-1.04111	-0.89147	0.466741	0.745746	0.675846	1.04635	4.04129	0.0561242	0.862696	0.858817	6.84538	6.97785	6.76377	6.73047	6.90864	6.68145	7.66921	7.4329	7.26435	6.71143	6.6865	6.73436	6.86149	6.67307	6.81623	6.81693	6.94218	6.757
4313_at	4313	MMP2	matrix metallopeptidase 2 (gelatinase A, 72kDa gelatinase, 72kDa type IV collagenase)	GO:0001525: angiogenesis, GO:0001666: response to hypoxia, GO:0001955: blood vessel maturation, GO:0001957: intramembranous ossification, GO:0004222: metalloendopeptidase activity, GO:0004252: serine-type endopeptidase activity, GO:0005576: extracellular region, GO:0005578: proteinaceous extracellular matrix, GO:0005615: extracellular space, GO:0005634: nucleus, GO:0005886: plasma membrane, GO:00…	04670: Leukocyte transendothelial migration, 04912: GnRH signaling pathway, 05200: Pathways in cancer, 05219: Bladder cancer	-1.26736	-5.3787	0.0328709	0.202886	0.13022	-1.0104	-0.382226	0.739087	0.979254	0.974229	1.17793	5.12572	0.036018	0.420047	0.303093	1.12792	4.00667	0.0570166	0.862696	0.858817	8.41718	8.34741	8.24535	8.33441	8.54875	8.214	7.92602	8.06527	7.98226	8.53026	8.73118	8.54006	8.34873	8.41501	8.19767	8.59132	8.66495	8.35801
6046_at	6046	BRD2	bromodomain containing 2	GO:0003682: chromatin binding, GO:0005634: nucleus, GO:0006334: nucleosome assembly, GO:0006357: regulation of transcription from RNA polymerase II promoter, GO:0007283: spermatogenesis, GO:0070577: histone acetyl-lysine binding		1.30716	12.3869	0.0064544	0.144801	0.0904294	-1.01848	-0.739169	0.536785	0.958385	0.944076	1.08026					-1.01525	-2.73752	0.111551	0.862696	0.858817	8.66826	8.79728	8.77018	8.73516	8.7424	8.7281	9.07073	9.22665	9.09562	8.85079	8.85654	8.83244	8.69149	8.79143	8.6707	8.69993	8.71766	8.72243
79053_at	79053	ALG8	asparagine-linked glycosylation 8, alpha-1,3-glucosyltransferase homolog (S. cerevisiae)	GO:0000033: alpha-1,3-mannosyltransferase activity, GO:0005789: endoplasmic reticulum membrane, GO:0006487: protein N-linked glycosylation, GO:0006488: dolichol-linked oligosaccharide biosynthetic process, GO:0016021: integral to membrane, GO:0018279: protein N-linked glycosylation via asparagine, GO:0043687: post-translational protein modification, GO:0044267: cellular protein metabolic process	00510: N-Glycan biosynthesis, 01100: Metabolic pathways	-1.68938	-10.5987	0.00878501	0.15081	0.0939666	-1.12808	-1.98849	0.185079	0.942805	0.887992	-1.14472	-7.92817	0.0155396	0.405875	0.288233	-1.00697	-0.257197	0.82107	0.970137	0.968565	9.2122	9.00639	9.14244	9.09061	9.17832	9.22874	8.36584	8.42168	8.28735	8.94231	8.94681	9.02228	8.87132	9.07676	8.85587	9.18762	9.10657	9.16712
729375_at	729375	FAM86HP	family with sequence similarity 86, member A pseudogene			-1.64049	-8.46476	0.0136708	0.164122	0.102676	-1.16584	-1.65596	0.239569	0.94367	0.904682	1.18735	7.3822	0.0178596	0.405875	0.288233	1.16577	6.91581	0.0202744	0.862696	0.858817	6.00284	5.8258	6.09061	5.58283	5.51896	5.60264	5.11401	5.18732	5.46086	5.85548	5.80955	5.7801	5.89391	5.80986	5.48451	5.76048	5.72012	5.88553
166929_at	166929	SGMS2	sphingomyelin synthase 2	GO:0005794: Golgi apparatus, GO:0005886: plasma membrane, GO:0005887: integral to plasma membrane, GO:0006665: sphingolipid metabolic process, GO:0006686: sphingomyelin biosynthetic process, GO:0016301: kinase activity, GO:0030148: sphingolipid biosynthetic process, GO:0030173: integral to Golgi membrane, GO:0033188: sphingomyelin synthase activity, GO:0044281: small molecule metabolic process, G…	00600: Sphingolipid metabolism, 01100: Metabolic pathways	2.32714	7.91748	0.0155806	0.168613	0.105883	1.37722	3.97776	0.0577778	0.942805	0.862719	-1.01871	-0.290161	0.799012	0.917603	0.891437	-1.03265	-0.40636	0.723835	0.951171	0.951078	4.09032	4.11802	3.83682	4.20037	4.0458	3.68735	5.39183	4.97991	5.26932	3.93262	3.9864	3.89479	4.36412	4.42633	4.58908	4.00909	3.71409	3.99153
11342_at	11342	RNF13	ring finger protein 13	GO:0000139: Golgi membrane, GO:0004842: ubiquitin-protein ligase activity, GO:0005637: nuclear inner membrane, GO:0005765: lysosomal membrane, GO:0005789: endoplasmic reticulum membrane, GO:0008270: zinc ion binding, GO:0016021: integral to membrane, GO:0031902: late endosome membrane, GO:0051865: protein autoubiquitination		1.44545	45.0864	0.000491573	0.130202	0.0783064	-1.00868	-0.304326	0.789625	0.984283	0.979219	1.09992	1.77905	0.217197	0.582475	0.482413	-1.0355	-1.09636	0.387308	0.887569	0.885512	8.12439	8.3146	8.17711	8.17248	8.23581	8.24095	8.67039	8.82269	8.7173	8.37375	8.45941	8.21534	8.18852	8.22041	8.16543	8.16882	8.23488	8.08946
3148_at	3148	HMGB2	high mobility group box 2	GO:0000793: condensed chromosome, GO:0001938: positive regulation of endothelial cell proliferation, GO:0003677: DNA binding, GO:0003684: damaged DNA binding, GO:0003690: double-stranded DNA binding, GO:0003697: single-stranded DNA binding, GO:0003700: sequence-specific DNA binding transcription factor activity, GO:0005515: protein binding, GO:0005615: extracellular space, GO:0005634: nucleus, GO…		1.21904	5.47096	0.0318235	0.201534	0.129141	1.06411	5.5373	0.0311005	0.942805	0.833355	-1.06126	-3.31258	0.0803066	0.473863	0.356887	1.0013	0.0714089	0.949571	0.992814	0.991998	9.49914	9.49907	9.45093	9.46557	9.51846	9.45856	9.88017	9.70282	9.71774	9.38956	9.36549	9.42758	9.61149	9.55734	9.54872	9.42447	9.54864	9.47413
64743_at	64743	WDR13	WD repeat domain 13	GO:0005634: nucleus, GO:0005737: cytoplasm		1.60921	16.0651	0.0038523	0.134892	0.0832556	-1.02275	-1.91395	0.195734	0.942805	0.889788	1.05072	0.803175	0.506156	0.767802	0.702862	-1.06899	-1.34359	0.311228	0.875933	0.883211	5.90201	5.98695	6.04548	6.15098	6.00194	6.01548	6.58142	6.74858	6.65971	6.01588	6.1084	6.23575	5.89382	5.92145	6.02119	6.03128	6.03955	5.79719
949_at	949	SCARB1	scavenger receptor class B, member 1	GO:0001530: lipopolysaccharide binding, GO:0001786: phosphatidylserine binding, GO:0001875: lipopolysaccharide receptor activity, GO:0001935: endothelial cell proliferation, GO:0005215: transporter activity, GO:0005545: 1-phosphatidylinositol binding, GO:0005737: cytoplasm, GO:0005886: plasma membrane, GO:0005886: plasma membrane, GO:0005887: integral to plasma membrane, GO:0005901: caveola, GO:0…	04145: Phagosome, 04975: Fat digestion and absorption, 04976: Bile secretion, 04977: Vitamin digestion and absorption, 05160: Hepatitis C	-2.55718	-13.1472	0.00573569	0.143349	0.0892735	-1.23483	-6.39596	0.0235836	0.942805	0.797379	-1.28935	-6.49672	0.0228825	0.405875	0.291214	-1.09412	-6.26963	0.0245086	0.862696	0.858817	8.30623	8.35746	8.67661	8.50934	8.39083	8.58246	6.74588	7.04342	7.4654	8.08861	7.96032	8.32698	8.05855	7.95675	8.40735	8.4083	8.27193	8.41221
56902_at	56902	PNO1	partner of NOB1 homolog (S. cerevisiae)	GO:0003723: RNA binding, GO:0005730: nucleolus		-1.96135	-14.3102	0.00484778	0.139202	0.0861245	-1.07557	-0.694709	0.559092	0.962921	0.950202	-1.08732	-3.09932	0.0902351	0.479167	0.365313	-1.00494	-0.180211	0.873594	0.977432	0.976859	7.17389	6.49288	6.84799	6.93661	6.57308	6.80935	6.17118	5.64717	5.77114	6.88174	6.38206	6.6897	6.74415	6.70435	6.67819	6.97236	6.61648	6.70407
123_at	123	PLIN2	perilipin 2	GO:0005576: extracellular region, GO:0005634: nucleus, GO:0005783: endoplasmic reticulum, GO:0005811: lipid particle, GO:0005886: plasma membrane, GO:0014070: response to organic cyclic compound, GO:0015909: long-chain fatty acid transport, GO:0019915: lipid storage, GO:0042493: response to drug, GO:0044255: cellular lipid metabolic process, GO:0044281: small molecule metabolic process		3.36498	12.3929	0.00644818	0.144801	0.0904294	1.4458	3.44977	0.0747299	0.942805	0.87762	1.75197	10.0169	0.00981966	0.403396	0.281039	1.09241	1.45161	0.283726	0.871687	0.87705	7.3839	7.27037	7.13722	7.58072	7.69291	7.41438	8.90445	9.26973	8.82773	8.31965	8.6571	8.12456	7.59198	8.03037	7.71132	7.62094	7.98413	7.45039
3423_at	3423	IDS	iduronate 2-sulfatase	GO:0004423: iduronate-2-sulfatase activity, GO:0005764: lysosome, GO:0046872: metal ion binding	00531: Glycosaminoglycan degradation, 01100: Metabolic pathways, 04142: Lysosome	1.78567	9.71204	0.0104361	0.155438	0.0976364	1.65775	10.2507	0.00938313	0.942805	0.796725	1.17607	4.38588	0.0482542	0.435982	0.319338	-1.04411	-0.716554	0.548026	0.916644	0.9192	8.26076	8.09752	8.28509	7.87049	7.69609	8.00147	8.9497	9.15798	9.01567	8.04112	8.03343	8.18955	8.86504	8.99794	8.95086	7.95143	7.65621	7.75476
6398_at	6398	SECTM1	secreted and transmembrane 1	GO:0004871: signal transducer activity, GO:0005125: cytokine activity, GO:0005615: extracellular space, GO:0005794: Golgi apparatus, GO:0005886: plasma membrane, GO:0006955: immune response, GO:0007165: signal transduction, GO:0007498: mesoderm development, GO:0016021: integral to membrane, GO:0043123: positive regulation of I-kappaB kinase/NF-kappaB cascade		-1.25925	-5.53722	0.0311014	0.200208	0.128223	-1.00449	-0.132293	0.906861	0.994642	0.991901	1.11836	7.25041	0.0184967	0.405875	0.288233	-1.02022	-0.524817	0.652083	0.939443	0.941434	5.07273	5.23721	5.51989	4.79556	5.18551	5.38622	4.67671	5.02312	5.12458	4.98033	5.30216	5.56793	4.86045	5.32846	5.60139	4.88265	5.10905	5.28143
157247_at	157247	MGC27345	uncharacterized protein MGC27345			-1.65826	-18.1884	0.00300916	0.134189	0.0825321	-1.01766	-1.81189	0.211697	0.943537	0.892831	1.04144	0.292411	0.797517	0.917036	0.890743	1.08239	0.993551	0.42514	0.894039	0.891379	6.62458	6.50136	6.63739	6.57707	6.64157	6.44904	5.92531	5.81885	5.82684	6.81726	6.36673	6.60819	6.57344	6.49844	6.61528	6.73328	6.48716	6.75276
112858_at	112858	TP53RK	TP53 regulating kinase	GO:0002039: p53 binding, GO:0004674: protein serine/threonine kinase activity, GO:0004713: protein tyrosine kinase activity, GO:0005515: protein binding, GO:0005524: ATP binding, GO:0005634: nucleus, GO:0006468: protein phosphorylation, GO:0009103: lipopolysaccharide biosynthetic process, GO:0016020: membrane		-1.375	-26.8388	0.00138539	0.130202	0.0799942	-1.11446	-4.22239	0.0517725	0.942805	0.852851	1.01633	0.506931	0.662569	0.852084	0.808214	-1.0925	-8.43196	0.0137751	0.862696	0.858817	7.75519	7.758	7.86351	7.77287	8.00697	7.88392	7.2966	7.26819	7.433	7.78102	7.96161	7.98729	7.61902	7.65575	7.62969	7.64711	7.85199	7.78131
64794_at	64794	DDX31	DEAD (Asp-Glu-Ala-Asp) box polypeptide 31	GO:0003723: RNA binding, GO:0005524: ATP binding, GO:0005730: nucleolus, GO:0008026: ATP-dependent helicase activity		-1.51169	-5.50264	0.0314752	0.201063	0.128877	-1.08636	-1.2098	0.349947	0.945909	0.919439	1.00269	0.0626444	0.955747	0.983375	0.977442	-1.06289	-1.64815	0.241087	0.866402	0.865632	6.53823	6.24067	6.52328	6.48333	6.46623	6.4229	5.72933	5.84577	5.90882	6.40981	6.53832	6.43226	6.375	6.31363	6.23104	6.29638	6.4684	6.3375
7227_at	7227	TRPS1	trichorhinophalangeal syndrome I	GO:0000122: negative regulation of transcription from RNA polymerase II promoter, GO:0001501: skeletal system development, GO:0003700: sequence-specific DNA binding transcription factor activity, GO:0005515: protein binding, GO:0005634: nucleus, GO:0006355: regulation of transcription, DNA-dependent, GO:0006366: transcription from RNA polymerase II promoter, GO:0006607: NLS-bearing substrate impo…		1.66744	17.8241	0.00313287	0.134189	0.0825321	1.10132	2.35806	0.142408	0.942805	0.887992	1.04219	0.36651	0.749126	0.895372	0.861817	1.02373	0.337511	0.767863	0.961611	0.960304	6.65186	6.70307	6.63054	6.43761	6.74797	6.57852	7.46937	7.41285	7.31258	6.74939	6.50417	6.63625	6.67276	6.9024	6.8211	6.54567	6.60592	6.69912
26010_at	26010	SPATS2L	spermatogenesis associated, serine-rich 2-like	GO:0005730: nucleolus, GO:0005737: cytoplasm		2.03918	10.5588	0.00885072	0.151612	0.094437	1.43687	4.69375	0.0425163	0.942805	0.846454	1.11555	2.5474	0.125696	0.510057	0.399096	1.06814	1.26818	0.332376	0.881225	0.883211	6.53626	6.74442	7.03324	6.48785	6.34103	6.6489	7.70148	7.80651	7.87072	6.64223	6.60212	6.69897	7.25557	7.22431	7.37759	6.69816	6.44408	6.61005
2395_at	2395	FXN	frataxin	GO:0004322: ferroxidase activity, GO:0005515: protein binding, GO:0005739: mitochondrion, GO:0005759: mitochondrial matrix, GO:0005759: mitochondrial matrix, GO:0005829: cytosol, GO:0006119: oxidative phosphorylation, GO:0006783: heme biosynthetic process, GO:0006811: ion transport, GO:0006879: cellular iron ion homeostasis, GO:0007005: mitochondrion organization, GO:0007628: adult walking behavi…		-1.96266	-8.35763	0.0140161	0.164404	0.102913	-1.25344	-2.93172	0.0993161	0.942805	0.884031	-1.14626	-2.97005	0.0971281	0.484763	0.369942	-1.05872	-3.55212	0.0709262	0.862696	0.858817	7.83699	7.61545	7.58585	7.69595	7.70152	7.64664	6.51212	6.76177	6.78994	7.52569	7.35113	7.56373	7.318	7.49812	7.21563	7.56766	7.63349	7.5949
8760_at	8760	CDS2	CDP-diacylglycerol synthase (phosphatidate cytidylyltransferase) 2	GO:0004605: phosphatidate cytidylyltransferase activity, GO:0005743: mitochondrial inner membrane, GO:0005783: endoplasmic reticulum, GO:0008654: phospholipid biosynthetic process, GO:0016021: integral to membrane, GO:0016024: CDP-diacylglycerol biosynthetic process	00564: Glycerophospholipid metabolism, 01100: Metabolic pathways, 04070: Phosphatidylinositol signaling system	1.49819	16.9367	0.00346802	0.134717	0.0832117	1.02963	0.451435	0.695905	0.974433	0.966274	1.02202	1.09634	0.387315	0.697278	0.616604	-1.01557	-0.534431	0.6465	0.939371	0.941434	6.82265	6.79221	6.73244	6.95114	6.91217	6.81876	7.40071	7.31734	7.37645	6.96956	6.9017	6.90343	6.66921	6.90981	6.87632	6.91594	6.9703	6.72485
9050_at	9050	PSTPIP2	proline-serine-threonine phosphatase interacting protein 2	GO:0005829: cytosol, GO:0005856: cytoskeleton, GO:0016020: membrane		1.03297	1.42146	0.291089	0.543243	0.4353	1.05063	1.13768	0.373188	0.947573	0.923521	1.37451	14.702	0.00459458	0.381025	0.267946	1.03749	1.94804	0.190762	0.862696	0.858817	9.16115	9.0307	9.04389	9.23402	9.18308	8.99606	9.23782	9.11096	9.02517	9.73051	9.66483	9.39255	9.16613	9.2201	9.0556	9.23374	9.27162	9.06559
10241_at	10241	CALCOCO2	calcium binding and coiled-coil domain 2	GO:0005515: protein binding, GO:0005634: nucleus, GO:0005737: cytoplasm, GO:0005794: Golgi apparatus, GO:0005856: cytoskeleton, GO:0016032: viral reproduction, GO:0034341: response to interferon-gamma, GO:0042803: protein homodimerization activity, GO:0043231: intracellular membrane-bounded organelle, GO:0048471: perinuclear region of cytoplasm		1.54183	9.41001	0.0111055	0.157076	0.0987394	1.18014	2.85596	0.103851	0.942805	0.884031	-1.00763	-0.268661	0.813366	0.924172	0.899196	1.00839	0.561588	0.630932	0.93646	0.93856	7.41031	7.61578	7.46218	7.55511	7.80099	7.77283	8.15732	8.11855	8.07595	7.62563	7.71104	7.75485	7.50774	7.84011	7.84325	7.60869	7.79018	7.76533
84868_at	84868	HAVCR2	hepatitis A virus cellular receptor 2	GO:0016021: integral to membrane		3.53446	20.0933	0.00246767	0.131524	0.0813299	1.15146	0.812279	0.501941	0.952433	0.937141	1.29089	1.6846	0.234105	0.596463	0.495919	1.03731	0.274561	0.809415	0.968521	0.967131	5.03952	5.63999	6.01162	5.12435	5.79752	6.35166	6.99486	7.48574	7.6582	5.83807	6.08134	6.37345	4.8553	6.18944	6.16311	5.34077	5.9418	6.1085
9718_at	9718	ECE2	endothelin converting enzyme 2	GO:0000139: Golgi membrane, GO:0004222: metalloendopeptidase activity, GO:0006508: proteolysis, GO:0007267: cell-cell signaling, GO:0007420: brain development, GO:0007507: heart development, GO:0008168: methyltransferase activity, GO:0010002: cardioblast differentiation, GO:0016021: integral to membrane, GO:0016486: peptide hormone processing, GO:0030659: cytoplasmic vesicle membrane, GO:0046872:…		-1.56922	-9.13927	0.0117615	0.160345	0.100742	-1.06006	-1.72218	0.227179	0.943537	0.900969	-1.04542	-0.659798	0.577203	0.807459	0.752932	-1.07107	-1.12541	0.377319	0.885741	0.885512	5.60915	5.5302	5.59445	5.84293	5.5358	5.6471	4.8827	4.80633	5.08384	5.53423	5.53488	5.73516	5.51148	5.36446	5.60023	5.51275	5.56425	5.62617
8602_at	8602	NOP14	NOP14 nucleolar protein homolog (yeast)	GO:0000447: endonucleolytic cleavage in ITS1 to separate SSU-rRNA from 5.8S rRNA and LSU-rRNA from tricistronic rRNA transcript (SSU-rRNA, 5.8S rRNA, LSU-rRNA), GO:0000462: maturation of SSU-rRNA from tricistronic rRNA transcript (SSU-rRNA, 5.8S rRNA, LSU-rRNA), GO:0000472: endonucleolytic cleavage to generate mature 5'-end of SSU-rRNA from (SSU-rRNA, 5.8S rRNA, LSU-rRNA), GO:0000480: endonucleol…		-1.46903	-11.4472	0.00754504	0.148134	0.092201	-1.05695	-2.26334	0.151939	0.942805	0.887992	-1.06304	-1.59046	0.252701	0.609053	0.512222	-1.07361	-1.94417	0.191318	0.862696	0.858817	8.16355	8.05955	8.1775	8.15649	8.10936	8.15883	7.63143	7.57625	7.523	8.06166	8.13938	7.9491	8.03805	7.9529	8.16727	8.04205	8.12266	7.94342
25943_at	25943	C20orf194	chromosome 20 open reading frame 194			2.09815	17.669	0.00318784	0.134189	0.0825321	1.1256	1.27927	0.329162	0.944101	0.919329	1.17306	2.28008	0.150191	0.53362	0.425103	1.01685	0.375911	0.743111	0.954436	0.953668	6.47311	6.39679	6.36705	6.51911	6.58153	6.54276	7.47712	7.58405	7.37545	6.95479	6.63805	6.71484	6.55004	6.80175	6.36412	6.5298	6.50174	6.67621
26227_at	26227	PHGDH	phosphoglycerate dehydrogenase	GO:0004617: phosphoglycerate dehydrogenase activity, GO:0005829: cytosol, GO:0006541: glutamine metabolic process, GO:0006544: glycine metabolic process, GO:0006564: L-serine biosynthetic process, GO:0006566: threonine metabolic process, GO:0007420: brain development, GO:0008652: cellular amino acid biosynthetic process, GO:0009055: electron carrier activity, GO:0009448: gamma-aminobutyric acid m…	00260: Glycine, serine and threonine metabolism, 01100: Metabolic pathways	1.29774	8.4984	0.013565	0.163882	0.10255	1.00981	0.187537	0.868542	0.994044	0.989767	-1.22376	-4.78461	0.0410139	0.430845	0.312406	-1.06328	-1.35207	0.308952	0.87514	0.882831	10.0387	10.0546	10.1694	10.0406	10.1336	10.0479	10.4391	10.4923	10.4549	9.62889	9.92892	9.78249	9.944	10.172	10.1811	10.0226	10.1037	9.82082
10105_at	10105	PPIF	peptidylprolyl isomerase F	GO:0003755: peptidyl-prolyl cis-trans isomerase activity, GO:0005743: mitochondrial inner membrane, GO:0005759: mitochondrial matrix, GO:0006457: protein folding, GO:0016018: cyclosporin A binding, GO:0042981: regulation of apoptotic process, GO:0046902: regulation of mitochondrial membrane permeability	05145: Toxoplasmosis	-1.61182	-16.6592	0.00358386	0.134892	0.0832556	-1.00602	-0.333547	0.770445	0.983199	0.977941	-1.06589	-3.32036	0.0799747	0.47341	0.356436	-1.10358	-3.95658	0.0583448	0.862696	0.858817	9.63869	9.66987	9.87417	9.98376	9.84963	9.91266	8.97523	8.89881	9.23907	9.91978	9.78418	9.7643	9.63014	9.70806	9.81698	9.85182	9.76285	9.7021
9117_at	9117	SEC22C	SEC22 vesicle trafficking protein homolog C (S. cerevisiae)	GO:0005783: endoplasmic reticulum, GO:0005789: endoplasmic reticulum membrane, GO:0006888: ER to Golgi vesicle-mediated transport, GO:0015031: protein transport, GO:0016021: integral to membrane		1.4284	13.2563	0.00564249	0.142863	0.0889306	1.03325	0.656643	0.578866	0.965429	0.953973	1.01592	0.326209	0.775238	0.907448	0.878327	-1.08521	-2.09156	0.171594	0.862696	0.858817	7.30471	7.17804	7.29797	7.20777	7.28977	7.41731	7.86293	7.72368	7.73422	7.33043	7.32603	7.31815	7.21826	7.38678	7.30119	7.19716	7.14463	7.21219
51569_at	51569	UFM1	ubiquitin-fold modifier 1	GO:0005634: nucleus, GO:0005737: cytoplasm, GO:0071569: protein ufmylation		1.42767	10.715	0.00859774	0.150517	0.093686	-1.05973	-1.02959	0.411427	0.948965	0.9306	-1.02306	-0.688126	0.562467	0.798914	0.741891	1.01248	0.290525	0.79877	0.96652	0.966378	7.30642	7.25687	7.24956	7.35724	7.35588	7.10219	7.89269	7.78406	7.67236	7.23795	7.41084	7.06255	7.07138	7.34994	7.12079	7.26448	7.41668	7.18171
6184_at	6184	RPN1	ribophorin I	GO:0004579: dolichyl-diphosphooligosaccharide-protein glycotransferase activity, GO:0005789: endoplasmic reticulum membrane, GO:0005789: endoplasmic reticulum membrane, GO:0006412: translation, GO:0006464: cellular protein modification process, GO:0006614: SRP-dependent cotranslational protein targeting to membrane, GO:0008250: oligosaccharyltransferase complex, GO:0010467: gene expression, GO:00…	00510: N-Glycan biosynthesis, 01100: Metabolic pathways, 04141: Protein processing in endoplasmic reticulum	1.06684	5.67369	0.0296883	0.197377	0.126134	-1.02696	-1.47563	0.278028	0.944101	0.911565	-1.11477	-3.3539	0.0785655	0.47229	0.355059	-1.03421	-1.92603	0.193953	0.862696	0.858817	10.5341	10.4968	10.5799	10.5983	10.5292	10.5897	10.6521	10.5961	10.6421	10.3487	10.3959	10.4977	10.5415	10.4131	10.5396	10.5081	10.4749	10.5871
867_at	867	CBL	Cbl proto-oncogene, E3 ubiquitin protein ligase	GO:0001784: phosphotyrosine binding, GO:0003700: sequence-specific DNA binding transcription factor activity, GO:0004842: ubiquitin-protein ligase activity, GO:0004871: signal transducer activity, GO:0005509: calcium ion binding, GO:0005515: protein binding, GO:0005634: nucleus, GO:0005737: cytoplasm, GO:0005829: cytosol, GO:0005886: plasma membrane, GO:0005886: plasma membrane, GO:0006355: regul…	04012: ErbB signaling pathway, 04120: Ubiquitin mediated proteolysis, 04144: Endocytosis, 04630: Jak-STAT signaling pathway, 04660: T cell receptor signaling pathway, 04910: Insulin signaling pathway, 05100: Bacterial invasion of epithelial cells, 05200: Pathways in cancer, 05220: Chronic myeloid leukemia	1.69474	17.7982	0.00314195	0.134189	0.0825321	1.16033	1.90864	0.196524	0.942805	0.889788	1.0873	3.10535	0.0899308	0.478704	0.364965	1.00797	0.275352	0.808886	0.968521	0.967077	7.50157	7.54605	7.81134	7.62729	7.6762	7.84514	8.19932	8.38766	8.55135	7.82217	7.74347	7.94214	7.90698	7.74202	7.82716	7.7058	7.62353	7.85065
6787_at	6787	NEK4	NIMA (never in mitosis gene a)-related kinase 4	GO:0004674: protein serine/threonine kinase activity, GO:0005524: ATP binding, GO:0005634: nucleus, GO:0006468: protein phosphorylation, GO:0007067: mitosis, GO:0046872: metal ion binding, GO:0051301: cell division		1.07984	1.53193	0.265226	0.518586	0.409199	-1.03726	-2.12545	0.167452	0.942805	0.887992	-1.176	-10.4313	0.00906545	0.398913	0.279878	-1.01881	-1.15604	0.367104	0.882353	0.883211	7.532	7.71513	7.65833	7.58489	7.67827	7.67313	7.75863	7.6593	7.80549	7.39555	7.42075	7.41727	7.50822	7.61213	7.62548	7.52693	7.63527	7.69225
64215_at	64215	DNAJC1	DnaJ (Hsp40) homolog, subfamily C, member 1	GO:0001671: ATPase activator activity, GO:0003677: DNA binding, GO:0005515: protein binding, GO:0005783: endoplasmic reticulum, GO:0005783: endoplasmic reticulum, GO:0005789: endoplasmic reticulum membrane, GO:0006417: regulation of translation, GO:0006457: protein folding, GO:0016021: integral to membrane, GO:0031072: heat shock protein binding, GO:0031965: nuclear membrane, GO:0032781: positive…	04141: Protein processing in endoplasmic reticulum	1.54593	9.42698	0.0110662	0.15671	0.0985229	1.13063	4.7809	0.0410737	0.942805	0.840127	1.08886	1.74646	0.222845	0.587045	0.486893	1.07293	1.2375	0.341478	0.881626	0.883211	7.42713	7.4462	7.40526	7.46187	7.56933	7.31547	8.18023	8.03888	7.93564	7.68245	7.5583	7.46472	7.66468	7.62704	7.51541	7.56554	7.49805	7.56944
2887_at	2887	GRB10	growth factor receptor-bound protein 10	GO:0005070: SH3/SH2 adaptor activity, GO:0005158: insulin receptor binding, GO:0005515: protein binding, GO:0005543: phospholipid binding, GO:0005737: cytoplasm, GO:0005829: cytosol, GO:0005886: plasma membrane, GO:0008286: insulin receptor signaling pathway, GO:0008286: insulin receptor signaling pathway, GO:0030178: negative regulation of Wnt receptor signaling pathway, GO:0030949: positive reg…		1.18593	10.9031	0.00830736	0.150282	0.0934397	-1.08261	-7.30378	0.0182347	0.942805	0.796725	1.054	2.67366	0.116041	0.503904	0.391133	1.00763	0.412309	0.720106	0.949965	0.94952	7.43939	7.48199	7.36806	7.51567	7.43302	7.46459	7.6408	7.74247	7.64319	7.56735	7.56445	7.50744	7.29398	7.38829	7.2631	7.48952	7.49257	7.46273
56652_at	56652	C10orf2	chromosome 10 open reading frame 2	GO:0002020: protease binding, GO:0003697: single-stranded DNA binding, GO:0005524: ATP binding, GO:0005739: mitochondrion, GO:0005739: mitochondrion, GO:0006264: mitochondrial DNA replication, GO:0006264: mitochondrial DNA replication, GO:0006268: DNA unwinding involved in replication, GO:0006390: transcription from mitochondrial promoter, GO:0008219: cell death, GO:0034214: protein hexamerizatio…		-1.85568	-45.8554	0.000475236	0.129876	0.0775505	-1.13281	-1.75191	0.221888	0.943537	0.900443	-1.11165	-3.2125	0.0847597	0.476305	0.361082	-1.05767	-29.4669	0.00114969	0.862696	0.858817	6.74199	6.69688	6.69348	6.87399	6.673	6.65311	5.80275	5.8114	5.84103	6.67008	6.61473	6.45231	6.47386	6.36612	6.72596	6.79492	6.5867	6.57577
55786_at	55786	ZNF415	zinc finger protein 415	GO:0003677: DNA binding, GO:0005730: nucleolus, GO:0005737: cytoplasm, GO:0006351: transcription, DNA-dependent, GO:0006355: regulation of transcription, DNA-dependent, GO:0008270: zinc ion binding, GO:0015630: microtubule cytoskeleton		-1.27133	-2.87972	0.102398	0.327808		1.10709	0.973206	0.433102	0.949234		1.08848	1.16996	0.362568	0.68275		-1.21344	-7.52718	0.0171957	0.862696		3.28735	4.1302	3.98088	3.17308	3.76823	3.79699	3.17791	3.63859	3.51005	3.46203	3.71513	3.90782	3.67499	4.0467	4.07748	2.934	3.41389	3.55024
84230_at	84230	LRRC8C	leucine rich repeat containing 8 family, member C	GO:0005789: endoplasmic reticulum membrane, GO:0016021: integral to membrane		1.45517	8.16193	0.0146814	0.165658	0.10382	-1.03798	-0.59134	0.614226	0.968449	0.958907	-1.06404	-0.903496	0.461623	0.743473	0.672181	1.03612	0.469941	0.684656	0.94411	0.945894	6.85708	7.08998	7.08453	6.86919	7.04621	7.01834	7.52694	7.56727	7.55177	6.915	6.69535	7.02277	6.89891	6.82281	7.12697	7.01677	6.89178	7.15866
7048_at	7048	TGFBR2	transforming growth factor, beta receptor II (70/80kDa)	GO:0001568: blood vessel development, GO:0001569: patterning of blood vessels, GO:0001570: vasculogenesis, GO:0002053: positive regulation of mesenchymal cell proliferation, GO:0002651: positive regulation of tolerance induction to self antigen, GO:0002663: positive regulation of B cell tolerance induction, GO:0002666: positive regulation of T cell tolerance induction, GO:0004675: transmembrane r…	04010: MAPK signaling pathway, 04060: Cytokine-cytokine receptor interaction, 04144: Endocytosis, 04350: TGF-beta signaling pathway, 04380: Osteoclast differentiation, 04520: Adherens junction, 05142: Chagas disease (American trypanosomiasis), 05200: Pathways in cancer, 05210: Colorectal cancer, 05212: Pancreatic cancer, 05220: Chronic myeloid leukemia	1.82087	29.0657	0.0011816	0.130202	0.0799942	1.15397	4.18333	0.0526685	0.942805	0.852851	1.2327	48.065	0.000432574	0.262258	0.163934	1.10126	1.95103	0.190334	0.862696	0.858817	7.74506	7.95442	7.72805	7.99348	8.00401	7.80641	8.66341	8.77037	8.5858	8.30755	8.29734	8.10442	8.03532	8.1584	7.84862	8.23192	8.00702	7.97247
1809_at	1809	DPYSL3	dihydropyrimidinase-like 3	GO:0005615: extracellular space, GO:0005829: cytosol, GO:0005829: cytosol, GO:0006208: pyrimidine nucleobase catabolic process, GO:0007411: axon guidance, GO:0010976: positive regulation of neuron projection development, GO:0010977: negative regulation of neuron projection development, GO:0016812: hydrolase activity, acting on carbon-nitrogen (but not peptide) bonds, in cyclic amides, GO:0017124:…		2.65516	21.2833	0.00220033	0.130637	0.0803738	2.34139	6.32185	0.0241198	0.942805	0.804412	-1.13585	-1.108	0.38327	0.694435	0.61383	1.03165	0.27068	0.812013	0.968708	0.967388	4.3006	4.30338	4.17192	4.11621	4.03967	3.88189	5.73699	5.56871	5.68552	3.72066	4.20834	3.48019	5.13206	5.45455	5.76826	4.03701	4.32315	3.77912
5991_at	5991	RFX3	regulatory factor X, 3 (influences HLA class II expression)	GO:0000790: nuclear chromatin, GO:0003677: DNA binding, GO:0003700: sequence-specific DNA binding transcription factor activity, GO:0003705: RNA polymerase II distal enhancer sequence-specific DNA binding transcription factor activity, GO:0005515: protein binding, GO:0005634: nucleus, GO:0005667: transcription factor complex, GO:0006355: regulation of transcription, DNA-dependent, GO:0006355: reg…		2.1878	7.58994	0.0169196	0.172219	0.108275	1.1306	4.24169	0.051338	0.942805	0.852851	1.02367	0.284124	0.80303	0.91924	0.893532	-1.0334	-0.441401	0.702057	0.948576	0.948259	6.14865	6.30573	6.24531	6.28343	6.52418	6.33766	7.55212	7.39943	7.08027	6.50202	6.46755	6.25745	6.30561	6.56101	6.36074	6.15152	6.25474	6.55274
9586_at	9586	CREB5	cAMP responsive element binding protein 5	GO:0003700: sequence-specific DNA binding transcription factor activity, GO:0005515: protein binding, GO:0005634: nucleus, GO:0006366: transcription from RNA polymerase II promoter, GO:0008270: zinc ion binding, GO:0043565: sequence-specific DNA binding, GO:0045893: positive regulation of transcription, DNA-dependent, GO:0046983: protein dimerization activity	04962: Vasopressin-regulated water reabsorption, 05016: Huntington's disease, 05215: Prostate cancer	3.04737	6.97115	0.0199633	0.177901	0.112118	1.22307	1.13366	0.374537	0.947573	0.923859	1.13853	0.841591	0.488607	0.758175	0.690819	1.02985	0.0100785	0.992874	0.99867	0.998547	4.15921	4.33213	3.59685	3.97295	3.85856	4.43829	5.58144	5.54397	5.64849	4.16	4.36171	4.22043	4.29378	4.25434	4.29636	4.21692	4.11789	3.94088
3710_at	3710	ITPR3	inositol 1,4,5-trisphosphate receptor, type 3	GO:0000822: inositol hexakisphosphate binding, GO:0005218: intracellular ligand-gated calcium channel activity, GO:0005220: inositol 1,4,5-trisphosphate-sensitive calcium-release channel activity, GO:0005220: inositol 1,4,5-trisphosphate-sensitive calcium-release channel activity, GO:0005515: protein binding, GO:0005640: nuclear outer membrane, GO:0005654: nucleoplasm, GO:0005730: nucleolus, GO:0…	04020: Calcium signaling pathway, 04070: Phosphatidylinositol signaling system, 04114: Oocyte meiosis, 04270: Vascular smooth muscle contraction, 04540: Gap junction, 04720: Long-term potentiation, 04730: Long-term depression, 04742: Taste transduction, 04912: GnRH signaling pathway, 04970: Salivary secretion, 04971: Gastric acid secretion, 04972: Pancreatic secretion, 05010: Alzheimer's disease	1.26502	4.02899	0.0564389	0.251715	0.16671	1.0377	0.62244	0.59716	0.967096	0.95618	-1.18369	-8.41744	0.0138217	0.405875	0.288233	-1.1134	-3.19635	0.0855114	0.862696	0.858817	5.23135	5.43621	5.56501	5.02877	5.43996	5.31838	5.4484	5.93087	5.85628	4.76767	5.25262	5.03521	5.23275	5.63913	5.50781	4.96712	5.25674	5.09331
30818_at	30818	KCNIP3	Kv channel interacting protein 3, calsenilin	GO:0000122: negative regulation of transcription from RNA polymerase II promoter, GO:0003677: DNA binding, GO:0003714: transcription corepressor activity, GO:0005244: voltage-gated ion channel activity, GO:0005267: potassium channel activity, GO:0005509: calcium ion binding, GO:0005634: nucleus, GO:0005783: endoplasmic reticulum, GO:0005794: Golgi apparatus, GO:0005829: cytosol, GO:0005886: plasm…		-1.46887	-6.5356	0.0226202	0.182434	0.115	-1.15153	-2.20855	0.157857	0.942805	0.887992	1.27889	2.72039	0.112731	0.502277	0.388964	1.26308	3.06685	0.0918992	0.862696	0.858817	5.09763	5.07645	5.07822	4.56044	4.80459	4.39154	4.70609	4.40478	4.46181	4.88649	4.89437	4.99457	4.68559	4.99303	4.9419	4.9402	4.92776	4.87594
57085_at	57085	AGTRAP	angiotensin II receptor-associated protein	GO:0000139: Golgi membrane, GO:0001666: response to hypoxia, GO:0004945: angiotensin type II receptor activity, GO:0005515: protein binding, GO:0005789: endoplasmic reticulum membrane, GO:0008217: regulation of blood pressure, GO:0016021: integral to membrane, GO:0030659: cytoplasmic vesicle membrane		-1.96655	-72.8922	0.000188155	0.127634	0.0764362	-1.3705	-19.0811	0.00273533	0.930492	0.768841	-1.31012	-3.62516	0.0683802	0.459213	0.34226	-1.03287	-1.99245	0.184534	0.862696	0.858817	7.63257	7.82476	8.22175	7.8112	7.90548	8.40983	6.63442	6.84738	7.2699	7.19414	7.62607	8.11284	7.14108	7.36114	7.81156	7.79358	7.87572	8.3161
221037_at	221037	JMJD1C	jumonji domain containing 1C	GO:0005515: protein binding, GO:0005622: intracellular, GO:0005654: nucleoplasm, GO:0006351: transcription, DNA-dependent, GO:0006355: regulation of transcription, DNA-dependent, GO:0007596: blood coagulation, GO:0016568: chromatin modification, GO:0016702: oxidoreductase activity, acting on single donors with incorporation of molecular oxygen, incorporation of two atoms of oxygen, GO:0046872: me…		1.42065	5.27325	0.0341314	0.205289	0.131922	1.057	0.764294	0.524553	0.956062	0.941328	1.04123	3.90395	0.0597891	0.450045	0.331864	1.06947	2.07405	0.173789	0.862696	0.858817	7.65926	7.86587	7.55126	7.75894	7.75248	7.64454	8.23504	8.16816	8.17264	7.80391	7.79405	7.73238	7.81327	7.73616	7.74576	7.76497	7.85843	7.81834
2624_at	2624	GATA2	GATA binding protein 2	GO:0000122: negative regulation of transcription from RNA polymerase II promoter, GO:0000980: RNA polymerase II distal enhancer sequence-specific DNA binding, GO:0001077: RNA polymerase II core promoter proximal region sequence-specific DNA binding transcription factor activity involved in positive regulation of transcription, GO:0001158: enhancer sequence-specific DNA binding, GO:0001655: urogen…		-1.02741	-0.374955	0.743722	0.868958	0.820288	1.07923	11.9996	0.00687342	0.942805	0.783968	1.40468	18.6023	0.00287732	0.340153	0.230323	-1.03182	-0.877816	0.472625	0.903975	0.901789	8.70315	8.72159	8.67414	8.71696	8.80631	8.53643	8.47325	8.95069	8.51436	9.1541	9.3239	9.051	8.798	8.84809	8.78263	8.56286	8.80343	8.55191
56895_at	56895	AGPAT4	1-acylglycerol-3-phosphate O-acyltransferase 4 (lysophosphatidic acid acyltransferase, delta)	GO:0003841: 1-acylglycerol-3-phosphate O-acyltransferase activity, GO:0005789: endoplasmic reticulum membrane, GO:0008654: phospholipid biosynthetic process, GO:0016021: integral to membrane, GO:0016024: CDP-diacylglycerol biosynthetic process, GO:0019432: triglyceride biosynthetic process, GO:0044255: cellular lipid metabolic process, GO:0044281: small molecule metabolic process	00561: Glycerolipid metabolism, 00564: Glycerophospholipid metabolism, 01100: Metabolic pathways	1.7452	6.13271	0.025573	0.189176	0.120062	-1.0182	-0.370946	0.746284	0.979453	0.974229	-1.11322	-4.94482	0.0385484	0.426699	0.309499	1.00038	-0.115511	0.918593	0.985456	0.985569	5.80827	5.22234	5.63695	5.70568	5.63914	5.45709	6.43672	6.26874	6.3368	5.52377	5.44757	5.36428	5.43331	5.649	5.37008	5.60591	5.45203	5.70757
25842_at	25842	ASF1A	ASF1 anti-silencing function 1 homolog A (S. cerevisiae)	GO:0003682: chromatin binding, GO:0005515: protein binding, GO:0005634: nucleus, GO:0005634: nucleus, GO:0006281: DNA repair, GO:0006334: nucleosome assembly, GO:0006351: transcription, DNA-dependent, GO:0016568: chromatin modification, GO:0016585: chromatin remodeling complex, GO:0031936: negative regulation of chromatin silencing, GO:0042393: histone binding		1.31497	21.521	0.00215215	0.130202	0.0799942	1.02332	0.193209	0.864638	0.993941	0.989739	-1.20003	-8.23887	0.0144143	0.405875	0.288233	-1.09289	-2.91627	0.100218	0.862696	0.858817	8.08877	8.13657	7.94001	8.07988	8.2863	8.08495	8.48758	8.49778	8.36439	7.88002	7.9939	7.78586	7.97596	8.39802	7.86067	7.94652	8.23556	7.88049
2648_at	2648	KAT2A	K(lysine) acetyltransferase 2A	GO:0001701: in utero embryonic development, GO:0001756: somitogenesis, GO:0001843: neural tube closure, GO:0003682: chromatin binding, GO:0003713: transcription coactivator activity, GO:0004402: histone acetyltransferase activity, GO:0005515: protein binding, GO:0005671: Ada2/Gcn5/Ada3 transcription activator complex, GO:0006338: chromatin remodeling, GO:0006357: regulation of transcription from …	04330: Notch signaling pathway	-1.88039	-11.2845	0.00776164	0.148425	0.0924855	-1.09695	-1.60808	0.24908	0.94367	0.906818	-1.15509	-3.55385	0.0708644	0.461679	0.344669	-1.05218	-2.58639	0.122598	0.862696	0.858817	7.70601	7.81056	7.83584	7.8195	7.81209	7.92219	6.62943	6.99256	6.98388	7.53491	7.71869	7.66878	7.73941	7.4889	7.70181	7.71058	7.79481	7.82653
132720_at	132720	C4orf32	chromosome 4 open reading frame 32	GO:0016021: integral to membrane		1.35203	3.71747	0.0653481	0.268113	0.179774	-1.06059	-1.03389	0.409825	0.948965	0.929915	-1.23057	-6.0145	0.0265481	0.405875	0.291396	-1.00742	-0.481332	0.677798	0.942761	0.944201	6.40891	6.66513	6.26843	6.40815	6.30913	6.27354	7.04165	6.90212	6.67664	6.0488	5.96668	6.0721	6.48105	6.43844	6.15242	6.42121	6.25228	6.28423
6583_at	6583	SLC22A4	solute carrier family 22 (organic cation/ergothioneine transporter), member 4	GO:0000166: nucleotide binding, GO:0005515: protein binding, GO:0005524: ATP binding, GO:0005739: mitochondrion, GO:0005886: plasma membrane, GO:0005886: plasma membrane, GO:0005887: integral to plasma membrane, GO:0006641: triglyceride metabolic process, GO:0006814: sodium ion transport, GO:0007589: body fluid secretion, GO:0008513: secondary active organic cation transmembrane transporter activ…		1.36576	6.98738	0.0198734	0.177856	0.112118	1.13965	56.7071	0.000310829	0.88166	0.63788	-1.28951	-4.40565	0.0478527	0.435182	0.318602	-1.02018	-0.966579	0.43573	0.897544	0.894266	6.71384	6.4482	6.74763	6.6639	6.26593	6.65564	7.08402	7.02203	7.14412	6.41281	5.73175	6.32587	6.90147	6.64297	6.931	6.64685	6.17855	6.67167
128387_at	128387	TATDN3	TatD DNase domain containing 3	GO:0005634: nucleus, GO:0016888: endodeoxyribonuclease activity, producing 5'-phosphomonoesters, GO:0046872: metal ion binding		1.36859	7.5304	0.0171814	0.172469	0.108361	-1.06707	-0.911837	0.458108	0.950878	0.934538	-1.04903	-7.91047	0.0156075	0.405875	0.288233	-1.00299	-0.138047	0.902848	0.982416	0.982344	6.88366	6.58537	6.78717	6.70809	6.76563	6.75549	7.24426	7.14893	7.21359	6.64438	6.70822	6.6693	6.61984	6.79878	6.49933	6.79929	6.757	6.65356
348926_at	348926	FAM86EP	family with sequence similarity 86, member A pseudogene			-1.98276	-11.0177	0.00813744	0.149518	0.0930659	-1.22364	-1.9777	0.186572	0.942805	0.887992	-1.06939	-1.22349	0.345729	0.670884	0.586149	1.03086	0.403368	0.725714	0.951657	0.951869	5.79632	5.31383	5.65572	5.43435	5.13955	5.17112	4.63062	4.45201	4.70406	5.22319	4.98443	5.23245	5.34499	5.34028	5.14493	5.33891	5.1302	5.38903
65220_at	65220	NADK	NAD kinase	GO:0003951: NAD+ kinase activity, GO:0003951: NAD+ kinase activity, GO:0005524: ATP binding, GO:0005829: cytosol, GO:0006766: vitamin metabolic process, GO:0006767: water-soluble vitamin metabolic process, GO:0016310: phosphorylation, GO:0019674: NAD metabolic process, GO:0044281: small molecule metabolic process, GO:0046034: ATP metabolic process, GO:0046872: metal ion binding	00760: Nicotinate and nicotinamide metabolism, 01100: Metabolic pathways	-1.54582	-6.29952	0.0242849	0.186619	0.117952	-1.02907	-0.882302	0.470684	0.950878	0.935252	-1.03382	-1.00972	0.418927	0.71757	0.64129	-1.02101	-0.680292	0.566508	0.920793	0.921806	6.60778	6.46366	6.82348	6.81254	6.70085	6.86904	5.84489	6.02733	6.11602	6.66461	6.70326	6.86562	6.57063	6.50199	6.69338	6.85833	6.67484	6.75482
677823_at	677823	SNORA42	small nucleolar RNA, H/ACA box 42			1.16027	1.84613	0.206154	0.457986	0.346203	1.11192	4.20937	0.0520685	0.942805	0.852851	2.16914	15.0698	0.00437452	0.381025	0.267946	1.17257	2.68596	0.115157	0.862696	0.858817	7.07437	6.89822	6.59918	6.91785	6.75332	6.65854	7.05783	7.23017	6.90194	8.17877	7.78786	7.70292	7.15852	7.10562	6.7641	7.1766	6.81925	7.00848
7965_at	7965	AIMP2	aminoacyl tRNA synthetase complex-interacting multifunctional protein 2	GO:0005515: protein binding, GO:0005634: nucleus, GO:0005829: cytosol, GO:0006418: tRNA aminoacylation for protein translation, GO:0006915: apoptotic process, GO:0008285: negative regulation of cell proliferation, GO:0010467: gene expression, GO:0031398: positive regulation of protein ubiquitination, GO:0060510: Type II pneumocyte differentiation		-1.36102	-10.2287	0.00942295	0.152231	0.0951405	-1.01422	-0.27821	0.806975	0.986296	0.982723	1.04869	1.11332	0.381441	0.693396	0.613059	1.00245	0.113964	0.919676	0.985533	0.985631	8.94544	8.82348	8.92314	8.84565	8.84585	8.82328	8.4104	8.48815	8.45219	8.99995	8.79694	8.91619	9.01927	8.88724	8.70594	8.88061	8.79405	8.84914
57685_at	57685	CACHD1	cache domain containing 1	GO:0006816: calcium ion transport, GO:0016021: integral to membrane		1.23691	4.51021	0.0458079	0.231592	0.151348	1.09697	1.90403	0.197214	0.942805	0.889788	-1.34487	-4.7245	0.0419988	0.43201	0.314331	-1.22928	-5.00481	0.0376811	0.862696	0.858817	5.89435	5.81268	5.64048	5.59299	5.58422	5.56882	6.124	6.05575	6.07841	5.21115	4.96832	5.26608	5.89295	6.0411	5.80438	5.37236	5.16639	5.30644
10787_at	10787	NCKAP1	NCK-associated protein 1	GO:0005515: protein binding, GO:0006915: apoptotic process, GO:0007417: central nervous system development, GO:0016021: integral to membrane, GO:0031258: lamellipodium membrane	04810: Regulation of actin cytoskeleton	2.96475	7.99976	0.015269	0.167713	0.105438	1.12801	1.15583	0.367173	0.947573	0.9226	1.05441	0.917078	0.455913	0.74029	0.668199	-1.26608	-2.30426	0.147716	0.862696	0.858817	4.97146	4.72418	4.44159	4.54222	4.74898	4.33178	6.37695	6.01973	6.36398	4.75992	4.79989	4.27954	4.94817	5.15596	4.51358	4.42853	4.10468	4.01972
59350_at	59350	RXFP1	relaxin/insulin-like family peptide receptor 1	GO:0004930: G-protein coupled receptor activity, GO:0005886: plasma membrane, GO:0007186: G-protein coupled receptor signaling pathway, GO:0007189: adenylate cyclase-activating G-protein coupled receptor signaling pathway, GO:0007567: parturition, GO:0016021: integral to membrane, GO:0030154: cell differentiation, GO:0030198: extracellular matrix organization, GO:0042562: hormone binding, GO:0046…	04080: Neuroactive ligand-receptor interaction	1.45053	8.33536	0.0140895	0.164404	0.102913	-1.15093	-1.74297	0.223461	0.943537	0.900443	-1.50439	-5.4132	0.0324733	0.409969	0.294716	-1.19374	-1.48811	0.275125	0.868763	0.874045	4.53091	4.71703	4.06141	3.98955	4.70606	3.57371	4.9396	5.33719	4.63387	3.60281	4.05923	2.81402	4.13928	4.73813	3.79187	3.74007	4.08699	3.60343
7639_at	7639	ZNF85	zinc finger protein 85	GO:0003677: DNA binding, GO:0003700: sequence-specific DNA binding transcription factor activity, GO:0003714: transcription corepressor activity, GO:0005634: nucleus, GO:0006351: transcription, DNA-dependent, GO:0006355: regulation of transcription, DNA-dependent, GO:0008270: zinc ion binding		1.19435	3.45718	0.0744447	0.283972	0.191787	-1.0303	-0.604557	0.606924	0.96774	0.958425	-1.19469	-4.29772	0.0501064	0.436297	0.320331	-1.07292	-2.25751	0.152553	0.862696	0.858817	7.99088	7.91421	8.10192	8.03205	8.19207	8.19598	8.1592	8.3177	8.28666	7.92997	7.87253	7.83398	7.84171	8.04379	7.97541	7.98695	8.12123	8.00299
79867_at	79867	TCTN2	tectonic family member 2	GO:0005932: microtubule basal body, GO:0007224: smoothened signaling pathway, GO:0016021: integral to membrane, GO:0036038: TCTN-B9D complex, GO:0042384: cilium assembly, GO:0060271: cilium morphogenesis		1.75964	11.0439	0.00809945	0.14912	0.0927544	1.38437	3.03429	0.0936121	0.942805	0.879487	-1.17197	-2.04678	0.177283	0.555421	0.449313	-1.03351	-1.56509	0.258036	0.866465	0.868315	7.52715	7.21686	7.07867	7.14731	6.9901	7.07123	8.22744	8.00079	8.02898	7.14098	6.61789	6.73403	7.59591	7.80094	7.76146	7.09191	6.99847	6.97362
84106_at	84106	PRAM1	PML-RARA regulated adaptor molecule 1	GO:0005515: protein binding, GO:0007229: integrin-mediated signaling pathway, GO:0008289: lipid binding, GO:0043313: regulation of neutrophil degranulation		-1.88954	-34.7441	0.000827368	0.130202	0.0799942	-1.17311	-2.0653	0.1749	0.942805	0.887992	-1.1963	-3.7167	0.0653725	0.456665	0.339774	-1.20938	-2.67075	0.116251	0.862696	0.858817	6.20813	6.24787	6.54681	6.4939	6.52394	6.59281	5.2406	5.37105	5.63561	6.2539	6.13033	6.44041	6.20008	5.90469	6.17828	6.26893	6.03765	6.45856
6196_at	6196	RPS6KA2	ribosomal protein S6 kinase, 90kDa, polypeptide 2	GO:0000287: magnesium ion binding, GO:0002224: toll-like receptor signaling pathway, GO:0002755: MyD88-dependent toll-like receptor signaling pathway, GO:0002756: MyD88-independent toll-like receptor signaling pathway, GO:0004674: protein serine/threonine kinase activity, GO:0005524: ATP binding, GO:0005634: nucleus, GO:0005654: nucleoplasm, GO:0005737: cytoplasm, GO:0005829: cytosol, GO:0007165:…	04010: MAPK signaling pathway, 04114: Oocyte meiosis, 04150: mTOR signaling pathway, 04720: Long-term potentiation, 04722: Neurotrophin signaling pathway, 04914: Progesterone-mediated oocyte maturation	2.77523	10.7224	0.00858611	0.150517	0.093686	1.17985	14.9261	0.00445859	0.930492	0.768841	1.38423	2.79185	0.107922	0.498303	0.384064	1.05926	1.10917	0.382866	0.886781	0.885512	4.50961	4.9136	4.76953	4.32403	4.75414	4.51751	6.27112	6.23426	6.05487	5.14499	4.97704	4.80325	4.77415	5.12303	5.01084	4.52198	4.70447	4.60776
4582_at	4582	MUC1	mucin 1, cell surface associated	GO:0000790: nuclear chromatin, GO:0000978: RNA polymerase II core promoter proximal region sequence-specific DNA binding, GO:0002039: p53 binding, GO:0003712: transcription cofactor activity, GO:0005515: protein binding, GO:0005576: extracellular region, GO:0005737: cytoplasm, GO:0005796: Golgi lumen, GO:0005887: integral to plasma membrane, GO:0006916: anti-apoptosis, GO:0006977: DNA damage resp…		1.55382	8.3115	0.0141688	0.164603	0.103059	1.05366	4.57016	0.0446929	0.942805	0.847452	-1.19915	-2.36926	0.141335	0.523383	0.414789	-1.06527	-0.935873	0.448135	0.89939	0.896558	4.88716	5.21499	5.37622	5.1346	4.82448	5.16331	5.6443	5.7096	6.01998	4.64352	4.61022	5.05596	4.96575	5.26017	5.4781	4.82619	4.80992	5.19005
901_at	901	CCNG2	cyclin G2	GO:0000075: cell cycle checkpoint, GO:0005737: cytoplasm, GO:0007067: mitosis, GO:0051301: cell division	04115: p53 signaling pathway	2.00709	46.6986	0.000458241	0.12882	0.0770306	1.15401	1.4956	0.2734	0.944101	0.911493	-1.00221	-0.132153	0.906959	0.963894	0.951442	-1.01532	-0.277421	0.807502	0.968306	0.967015	6.90878	6.59982	6.70975	6.63764	7.0793	6.9136	7.95655	7.58485	7.6913	6.89122	6.85962	6.82812	6.9028	7.0945	6.78996	6.75143	6.83998	6.94994
55621_at	55621	TRMT1	tRNA methyltransferase 1 homolog (S. cerevisiae)	GO:0003723: RNA binding, GO:0004809: tRNA (guanine-N2-)-methyltransferase activity, GO:0008270: zinc ion binding		-1.33325	-5.64492	0.0299782	0.197858	0.126423	-1.09167	-2.24995	0.153357	0.942805	0.887992	1.0251	0.817281	0.49964	0.764348	0.698733	-1.00526	-0.263027	0.817147	0.969653	0.968379	7.60709	7.7425	7.86226	7.70949	7.63714	7.58472	7.3136	7.33509	7.3064	7.64645	7.67203	7.71376	7.59125	7.54105	7.69306	7.64645	7.6298	7.63034
84888_at	84888	SPPL2A	signal peptide peptidase like 2A	GO:0004190: aspartic-type endopeptidase activity, GO:0005515: protein binding, GO:0005765: lysosomal membrane, GO:0005886: plasma membrane, GO:0006509: membrane protein ectodomain proteolysis, GO:0030660: Golgi-associated vesicle membrane, GO:0031293: membrane protein intracellular domain proteolysis, GO:0031293: membrane protein intracellular domain proteolysis, GO:0031902: late endosome membran…		1.44927	8.32862	0.0141119	0.164404	0.102913	1.09345	2.17959	0.161113	0.942805	0.887992	1.03632	2.1911	0.159808	0.54078	0.43351	-1.0362	-1.92956	0.193437	0.862696	0.858817	7.89556	7.82322	7.99653	7.85011	7.95217	7.84786	8.50127	8.44094	8.36573	7.93061	8.01992	7.8529	7.97539	8.07112	8.04755	7.75838	7.88925	7.84711
7476_at	7476	WNT7A	wingless-type MMTV integration site family, member 7A	GO:0000578: embryonic axis specification, GO:0001501: skeletal system development, GO:0005102: receptor binding, GO:0005109: frizzled binding, GO:0005125: cytokine activity, GO:0005578: proteinaceous extracellular matrix, GO:0005615: extracellular space, GO:0005886: plasma membrane, GO:0007165: signal transduction, GO:0007257: activation of JUN kinase activity, GO:0007269: neurotransmitter secret…	04310: Wnt signaling pathway, 04340: Hedgehog signaling pathway, 04916: Melanogenesis, 05200: Pathways in cancer, 05217: Basal cell carcinoma	-1.23807	-2.19403	0.159478	0.405014	0.2958	1.01232	0.0919238	0.935137	0.99591	0.992713	1.64228	13.4219	0.00550518	0.381025	0.267946	1.49305	5.47859	0.0317391	0.862696	0.858817	4.47331	4.91088	4.81486	4.01857	4.47333	4.37458	4.54962	4.2839	4.34349	4.83814	5.12514	5.04437	4.67583	4.74626	4.8063	4.78612	4.8866	4.90574
10915_at	10915	TCERG1	transcription elongation regulator 1	GO:0000122: negative regulation of transcription from RNA polymerase II promoter, GO:0001103: RNA polymerase II repressing transcription factor binding, GO:0001106: RNA polymerase II transcription corepressor activity, GO:0003713: transcription coactivator activity, GO:0005515: protein binding, GO:0005634: nucleus, GO:0006366: transcription from RNA polymerase II promoter	03040: Spliceosome	-1.45469	-10.1301	0.0096046	0.153346	0.0959843	-1.04028	-0.958547	0.438939	0.95066	0.933346	-1.05597	-1.80066	0.213556	0.580798	0.479291	1.01193	0.259261	0.81968	0.969983	0.968565	9.63321	9.80392	9.70937	9.52992	9.65189	9.49772	9.2126	9.14251	9.15919	9.53876	9.52668	9.37425	9.734	9.58723	9.6368	9.62048	9.5299	9.57095
2804_at	2804	GOLGB1	golgin B1	GO:0000139: Golgi membrane, GO:0005515: protein binding, GO:0005793: endoplasmic reticulum-Golgi intermediate compartment, GO:0005794: Golgi apparatus, GO:0005795: Golgi stack, GO:0007030: Golgi organization, GO:0016021: integral to membrane		1.6108	7.31409	0.0181847	0.174105	0.10917	1.05258	2.1453	0.165089	0.942805	0.887992	-1.02968	-0.839128	0.489713	0.758676	0.691579	1.01097	0.163977	0.884823	0.979337	0.978776	7.45742	7.62183	7.21522	7.40852	7.639	7.48534	8.30997	8.15352	7.87614	7.46954	7.5444	7.38652	7.54549	7.62988	7.33848	7.55628	7.51526	7.49579
23367_at	23367	LARP1	La ribonucleoprotein domain family, member 1	GO:0003723: RNA binding, GO:0016239: positive regulation of macroautophagy		-1.32211	-7.46199	0.0174896	0.173264	0.108749	-1.07994	-3.23598	0.0836838	0.942805	0.87762	1.01673	0.547707	0.638851	0.839062	0.792664	1.00315	0.0331525	0.976564	0.9969	0.996767	9.76013	9.79512	9.86244	9.75248	9.70535	9.65656	9.42378	9.28312	9.49619	9.77452	9.65653	9.75158	9.71895	9.70139	9.65983	9.68754	9.64564	9.78618
10550_at	10550	ARL6IP5	ADP-ribosylation-like factor 6 interacting protein 5	GO:0005783: endoplasmic reticulum, GO:0005789: endoplasmic reticulum membrane, GO:0008022: protein C-terminus binding, GO:0015813: L-glutamate transport, GO:0016021: integral to membrane, GO:0051051: negative regulation of transport		1.43109	12.163	0.00669175	0.145505	0.09074	1.1199	2.62618	0.119545	0.942805	0.884031	1.00121	0.0134158	0.990514	0.996174	0.99582	1.00092	-0.0154127	0.989102	0.998005	0.99792	9.96797	9.82638	9.91026	10.009	10.1362	10.0174	10.3985	10.4185	10.4344	10.0441	10.0541	10.0662	10.013	10.1482	10.0187	10.0778	10.1782	9.90408
8811_at	8811	GALR2	galanin receptor 2	GO:0004966: galanin receptor activity, GO:0005886: plasma membrane, GO:0006936: muscle contraction, GO:0007166: cell surface receptor signaling pathway, GO:0007188: adenylate cyclase-modulating G-protein coupled receptor signaling pathway, GO:0007189: adenylate cyclase-activating G-protein coupled receptor signaling pathway, GO:0007204: elevation of cytosolic calcium ion concentration, GO:0007268…	04080: Neuroactive ligand-receptor interaction	1.35785	7.59084	0.0169157	0.172219		1.35143	5.10834	0.0362504	0.942805		-1.17093	-3.12522	0.0889386	0.477989		-1.13957	-1.95247	0.190129	0.862696		3.93596	3.92027	3.93876	4.34075	4.49013	4.2957	4.25972	4.39954	4.45267	4.22085	4.05974	4.14332	4.38349	4.19609	4.50427	4.16792	4.02807	4.32361
9846_at	9846	GAB2	GRB2-associated binding protein 2	GO:0005068: transmembrane receptor protein tyrosine kinase adaptor activity, GO:0005070: SH3/SH2 adaptor activity, GO:0005515: protein binding, GO:0005547: phosphatidylinositol-3,4,5-trisphosphate binding, GO:0005737: cytoplasm, GO:0005829: cytosol, GO:0005886: plasma membrane, GO:0007169: transmembrane receptor protein tyrosine kinase signaling pathway, GO:0007229: integrin-mediated signaling pa…	04380: Osteoclast differentiation, 04664: Fc epsilon RI signaling pathway, 04666: Fc gamma R-mediated phagocytosis, 05220: Chronic myeloid leukemia	1.79157	42.3074	0.000558219	0.130202	0.0799942	1.01719	0.281495	0.804783	0.98577	0.982252	1.27905	8.18442	0.0146026	0.405875	0.288233	1.04914	1.18348	0.358228	0.882353	0.883211	5.91783	6.07981	5.76657	6.10517	6.08238	5.8622	6.71918	6.94364	6.62423	6.48143	6.35263	6.27703	6.02975	5.95395	5.84306	6.11123	6.0972	6.04221
8792_at	8792	TNFRSF11A	tumor necrosis factor receptor superfamily, member 11a, NFKB activator	GO:0001503: ossification, GO:0002250: adaptive immune response, GO:0002548: monocyte chemotaxis, GO:0004872: receptor activity, GO:0004888: transmembrane signaling receptor activity, GO:0005031: tumor necrosis factor-activated receptor activity, GO:0005515: protein binding, GO:0007165: signal transduction, GO:0007267: cell-cell signaling, GO:0008284: positive regulation of cell proliferation, GO:…	04060: Cytokine-cytokine receptor interaction, 04380: Osteoclast differentiation, 05323: Rheumatoid arthritis	3.33618	132.912	5.66024e-05	0.112148	0.0631164	1.29168	1.77891	0.217222	0.943537	0.898508	1.10958	1.49895	0.272633	0.622435	0.52812	-1.20721	-1.19455	0.354718	0.881626	0.883211	3.05513	3.57101	4.12761	3.56065	3.85703	3.8043	4.76711	5.32356	5.87732	3.68179	3.84707	4.12394	3.74275	3.89347	4.14758	3.01517	3.20878	4.02072
126792_at	126792	B3GALT6	UDP-Gal:betaGal beta 1,3-galactosyltransferase polypeptide 6	GO:0005797: Golgi medial cisterna, GO:0006024: glycosaminoglycan biosynthetic process, GO:0006486: protein glycosylation, GO:0008499: UDP-galactose:beta-N-acetylglucosamine beta-1,3-galactosyltransferase activity, GO:0015012: heparan sulfate proteoglycan biosynthetic process, GO:0016021: integral to membrane, GO:0030206: chondroitin sulfate biosynthetic process, GO:0032580: Golgi cisterna membran…	00532: Glycosaminoglycan biosynthesis - chondroitin sulfate, 00534: Glycosaminoglycan biosynthesis - heparan sulfate, 01100: Metabolic pathways	-1.474	-9.96353	0.00992365	0.154313	0.0966436	-1.04587	-7.97459	0.0153633	0.942805	0.796725	-1.0558	-1.11411	0.381167	0.693249	0.612949	1.03363	0.740007	0.536372	0.915194	0.917542	6.11795	6.21259	6.41554	6.18952	6.10276	6.36573	5.66857	5.58812	5.80349	6.01156	6.16562	6.23433	6.06588	6.15028	6.33566	6.26893	6.23225	6.29231
3482_at	3482	IGF2R	insulin-like growth factor 2 receptor	GO:0001948: glycoprotein binding, GO:0004872: receptor activity, GO:0005010: insulin-like growth factor-activated receptor activity, GO:0005215: transporter activity, GO:0005515: protein binding, GO:0005520: insulin-like growth factor binding, GO:0005537: mannose binding, GO:0005641: nuclear envelope lumen, GO:0005765: lysosomal membrane, GO:0005768: endosome, GO:0005887: integral to plasma membr…	04142: Lysosome	1.21779	4.80099	0.0407513	0.220126	0.142942	-1.1167	-1.83761	0.207516	0.943537	0.891357	-1.19965	-5.87839	0.0277405	0.405875	0.291396	-1.10417	-2.87088	0.102936	0.862696	0.858817	4.6665	4.9545	4.84005	4.78553	4.97125	4.83939	4.96047	5.12919	5.21706	4.44469	4.70535	4.6541	4.62591	4.83974	4.50124	4.60238	4.76496	4.79459
2022_at	2022	ENG	endoglin	GO:0000122: negative regulation of transcription from RNA polymerase II promoter, GO:0001300: chronological cell aging, GO:0001300: chronological cell aging, GO:0001569: patterning of blood vessels, GO:0001570: vasculogenesis, GO:0001666: response to hypoxia, GO:0001934: positive regulation of protein phosphorylation, GO:0001937: negative regulation of endothelial cell proliferation, GO:0001947: …		-1.42889	-10.1859	0.00950109	0.152531	0.0954461	-1.02794	-0.707495	0.55259	0.962028	0.948562	1.04457	2.27182	0.15105	0.533925	0.425708	-1.01275	-0.418248	0.716397	0.949655	0.94914	8.56536	8.74299	8.75657	8.57785	8.48095	8.66771	7.97353	8.20483	8.33649	8.68835	8.5422	8.68312	8.61585	8.58937	8.73307	8.56629	8.53881	8.56192
6782_at	6782	HSPA13	heat shock protein 70kDa family, member 13	GO:0005524: ATP binding, GO:0005783: endoplasmic reticulum		1.6573	8.03694	0.0151312	0.16714	0.104989	1.10566	1.37305	0.303413	0.944101	0.917264	-1.01382	-0.35413	0.757092	0.899456	0.867027	-1.03378	-1.13095	0.375446	0.885148	0.885512	7.77521	7.48837	7.72017	7.64349	7.70979	7.65958	8.57937	8.31058	8.26381	7.68519	7.75044	7.50949	7.76555	7.87607	7.74214	7.6943	7.55797	7.6097
10484_at	10484	SEC23A	Sec23 homolog A (S. cerevisiae)	GO:0000139: Golgi membrane, GO:0002474: antigen processing and presentation of peptide antigen via MHC class I, GO:0005515: protein binding, GO:0005783: endoplasmic reticulum, GO:0005789: endoplasmic reticulum membrane, GO:0005829: cytosol, GO:0006886: intracellular protein transport, GO:0006888: ER to Golgi vesicle-mediated transport, GO:0008270: zinc ion binding, GO:0012507: ER to Golgi transpo…	04141: Protein processing in endoplasmic reticulum	1.58889	27.1829	0.00135061	0.130202	0.0799942	1.05075	0.3739	0.744395	0.97943	0.974229	-1.11323	-1.53968	0.263524	0.61596	0.519961	-1.06965	-1.37396	0.303173	0.874606	0.882383	7.42979	7.12848	7.21062	7.29668	7.52011	7.51549	8.06072	7.84271	7.86827	7.38404	7.32532	7.11716	7.16845	7.4897	7.25806	7.35483	7.33729	7.33523
200035_at	200035	NUDT17	nudix (nucleoside diphosphate linked moiety X)-type motif 17	GO:0016787: hydrolase activity, GO:0046872: metal ion binding		1.72184	4.46455	0.0466848	0.233605	0.152863	1.22094	2.11583	0.168614	0.942805	0.887992	-1.12609	-2.02244	0.180484	0.558846	0.452467	-1.02352	-0.887477	0.468454	0.903975	0.901789	5.47483	5.08407	5.12161	5.49317	5.32513	5.26476	5.85609	6.20625	5.87548	5.20629	5.08013	5.26561	5.45241	5.56355	5.48227	5.3977	5.27876	5.3028
51020_at	51020	HDDC2	HD domain containing 2	GO:0005739: mitochondrion, GO:0008081: phosphoric diester hydrolase activity, GO:0046872: metal ion binding		-1.62336	-10.2798	0.00933071	0.151929	0.0949762	-1.13032	-4.59606	0.0442235	0.942805	0.847452	-1.16307	-2.51287	0.128531	0.512593	0.401682	-1.03867	-1.06659	0.397858	0.888104	0.885512	7.97577	7.61602	7.93252	7.92268	7.67789	7.80208	7.13806	6.96684	7.31291	7.59814	7.37805	7.75589	7.72399	7.45577	7.81125	7.85293	7.5363	7.84329
136288_at	136288	C7orf57	chromosome 7 open reading frame 57			2.59408	6.15416	0.0254018	0.188794		1.24387	1.25894	0.335086	0.944518		1.06105	1.00317	0.421433	0.719336		-1.00982	-0.20355	0.857537	0.974829		2.91117	3.56455	3.04223	3.21067	3.19168	3.17173	4.66621	4.48053	4.37566	3.14961	3.42122	3.24504	3.46598	3.29956	3.55868	3.36814	3.18989	2.94866
23129_at	23129	PLXND1	plexin D1	GO:0001525: angiogenesis, GO:0001569: patterning of blood vessels, GO:0005622: intracellular, GO:0005886: plasma membrane, GO:0005887: integral to plasma membrane, GO:0007411: axon guidance, GO:0007416: synapse assembly, GO:0017154: semaphorin receptor activity, GO:0030334: regulation of cell migration, GO:0043542: endothelial cell migration, GO:0045765: regulation of angiogenesis, GO:0060666: di…		-1.46682	-11.3688	0.00764832	0.148425	0.0924855	-1.0146	-0.388847	0.734883	0.978246	0.97178	-1.02042	-0.796645	0.509201	0.768775	0.704884	-1.05577	-1.42158	0.291058	0.874382	0.880615	7.24591	7.38045	7.62696	7.5671	7.63748	7.81281	6.59688	6.89362	7.09984	7.48652	7.58362	7.85677	7.33623	7.33472	7.51203	7.59211	7.53985	7.64381
22872_at	22872	SEC31A	SEC31 homolog A (S. cerevisiae)	GO:0002474: antigen processing and presentation of peptide antigen via MHC class I, GO:0005515: protein binding, GO:0005737: cytoplasm, GO:0005768: endosome, GO:0005783: endoplasmic reticulum, GO:0005789: endoplasmic reticulum membrane, GO:0005829: cytosol, GO:0006888: ER to Golgi vesicle-mediated transport, GO:0006888: ER to Golgi vesicle-mediated transport, GO:0006987: activation of signaling p…	04141: Protein processing in endoplasmic reticulum	1.39205	15.6969	0.004034	0.135792	0.0838183	1.05642	1.83016	0.208715	0.943537	0.891749	1.08791	2.39397	0.13901	0.521087	0.411874	-1.01514	-1.36479	0.305579	0.874606	0.882447	9.76952	9.84621	9.89238	9.87214	9.89331	9.93188	10.2396	10.3783	10.3199	10.1108	9.9769	9.96635	9.93847	9.93173	9.86905	9.86933	9.88423	9.87821
89944_at	89944	GLB1L2	galactosidase, beta 1-like 2	GO:0004553: hydrolase activity, hydrolyzing O-glycosyl compounds, GO:0005576: extracellular region, GO:0005975: carbohydrate metabolic process, GO:0043169: cation binding		-1.71588	-25.3562	0.00155175	0.130202	0.0799942	-1.19491	-4.15487	0.0533354	0.942805	0.852851	-1.19269	-13.5825	0.00537686	0.381025	0.267946	-1.03649	-6.30471	0.0242464	0.862696	0.858817	6.87811	6.41084	6.84186	6.68719	6.25683	6.42788	6.1348	5.65608	6.00112	6.4336	5.96949	6.20543	6.74306	6.09748	6.51135	6.63666	6.21865	6.36135
132228_at	132228	C3orf45	chromosome 3 open reading frame 45	GO:0016021: integral to membrane		-1.13262	-1.63171	0.244326	0.495445	0.385579	-1.01901	-3.06521	0.0919843	0.942805	0.87762	1.35835	25.7007	0.00151052	0.338612	0.221813	1.17364	5.53282	0.0311486	0.862696	0.858817	5.05857	5.05303	5.18392	4.86055	4.86321	4.85715	5.05303	4.97191	4.68416	5.33286	5.30297	5.27002	5.04657	5.02612	5.14117	5.12117	5.14441	5.00474
8764_at	8764	TNFRSF14	tumor necrosis factor receptor superfamily, member 14	GO:0005031: tumor necrosis factor-activated receptor activity, GO:0005515: protein binding, GO:0005886: plasma membrane, GO:0005887: integral to plasma membrane, GO:0006955: immune response, GO:0007166: cell surface receptor signaling pathway, GO:0009897: external side of plasma membrane, GO:0031295: T cell costimulation, GO:0031625: ubiquitin protein ligase binding, GO:0033209: tumor necrosis fa…	04060: Cytokine-cytokine receptor interaction	-1.6415	-7.50805	0.0172812	0.172638	0.108461	-1.14325	-1.63602	0.243472	0.94367	0.906518	1.0487	0.788759	0.512902	0.770195	0.706479	-1.10364	-1.16101	0.365477	0.882353	0.883211	6.29318	6.31217	6.22379	6.3348	6.42764	6.35667	5.36925	5.63819	5.65408	6.24052	6.53939	6.53148	5.8484	6.28267	6.08714	5.99922	6.5331	6.12215
9047_at	9047	SH2D2A	SH2 domain containing 2A	GO:0001525: angiogenesis, GO:0005070: SH3/SH2 adaptor activity, GO:0005737: cytoplasm, GO:0007165: signal transduction, GO:0017124: SH3 domain binding, GO:0030154: cell differentiation	04370: VEGF signaling pathway	1.65645	6.71312	0.0214774	0.18025	0.113663	1.30193	6.85193	0.0206425	0.942805	0.796725	4.20599	37.3839	0.000714766	0.309112	0.195	1.35791	6.02647	0.0264469	0.862696	0.858817	5.04526	4.65099	5.03739	4.7249	4.44601	4.05143	5.64962	5.58519	5.65862	6.90593	6.45894	6.06835	5.43546	5.11886	5.31495	5.04547	4.86792	4.62211
79703_at	79703	C11orf80	chromosome 11 open reading frame 80			1.91504	13.858	0.00516681	0.140309	0.0868915	1.18637	2.4053	0.137961	0.942805	0.887992	-1.03764	-1.35795	0.307388	0.64534	0.555818	-1.05637	-0.874003	0.474282	0.903975	0.901789	5.57162	5.70421	5.44042	5.53211	5.79643	5.81895	6.3722	6.72047	6.4264	5.41352	5.8157	5.75499	5.61428	6.01669	5.8047	5.56438	5.51636	5.80991
643988_at	643988	C1orf233	chromosome 1 open reading frame 233	GO:0016021: integral to membrane		-1.98987	-16.2048	0.00378654	0.134892	0.0832556	-1.04101	-0.659774	0.577216	0.965216	0.953852	1.12684	2.35992	0.142229	0.524301	0.415861	-1.02977	-0.703478	0.554625	0.917776	0.919985	6.04595	6.55223	6.53111	6.37104	6.32006	6.25787	4.97164	5.51493	5.65676	6.37462	6.59294	6.48417	6.17492	6.36273	6.39727	6.33341	6.38214	6.09791
55728_at	55728	N4BP2	NEDD4 binding protein 2	GO:0004519: endonuclease activity, GO:0005515: protein binding, GO:0005524: ATP binding, GO:0005737: cytoplasm, GO:0046404: ATP-dependent polydeoxyribonucleotide 5'-hydroxyl-kinase activity		1.8813	7.7827	0.0161118	0.169727	0.106623	1.16349	2.22955	0.155552	0.942805	0.887992	1.00541	0.04635	0.967243	0.987779	0.983727	1.03955	0.529243	0.649508	0.939371	0.941434	7.3289	7.6488	7.28939	7.26798	7.57547	7.32631	8.43334	8.35159	8.1894	7.41546	7.55689	7.20818	7.6108	7.67278	7.6204	7.19323	7.5655	7.56026
471_at	471	ATIC	5-aminoimidazole-4-carboxamide ribonucleotide formyltransferase/IMP cyclohydrolase	GO:0003937: IMP cyclohydrolase activity, GO:0004643: phosphoribosylaminoimidazolecarboxamide formyltransferase activity, GO:0005739: mitochondrion, GO:0005829: cytosol, GO:0006139: nucleobase-containing compound metabolic process, GO:0006144: purine nucleobase metabolic process, GO:0006189: 'de novo' IMP biosynthetic process, GO:0009168: purine ribonucleoside monophosphate biosynthetic process, G…	00230: Purine metabolism, 00670: One carbon pool by folate, 01100: Metabolic pathways	-1.62399	-15.0857	0.00436533	0.135893	0.0840508	-1.13259	-4.61895	0.0438144	0.942805	0.847452	-1.10401	-4.28291	0.0504276	0.436297	0.320331	-1.02458	-0.684917	0.564119	0.920499	0.921806	9.72643	9.51276	9.54191	9.62291	9.63428	9.50888	8.98024	8.76392	8.93379	9.4173	9.49989	9.41828	9.49558	9.40915	9.33428	9.48537	9.61104	9.55843
9581_at	9581	PREPL	prolyl endopeptidase-like	GO:0004252: serine-type endopeptidase activity, GO:0005829: cytosol, GO:0006508: proteolysis		1.28507	11.5975	0.00735295	0.147158	0.0916332	-1.11922	-5.51408	0.0313508	0.942805	0.833355	-1.04552	-2.69469	0.114535	0.502689	0.389686	-1.02008	-0.508864	0.66143	0.941062	0.94208	7.40768	7.51021	7.26058	7.27794	7.47304	7.39152	7.81194	7.81089	7.63917	7.25802	7.37101	7.31961	7.20206	7.33275	7.15436	7.35841	7.2891	7.39624
6597_at	6597	SMARCA4	SWI/SNF related, matrix associated, actin dependent regulator of chromatin, subfamily a, member 4	GO:0000122: negative regulation of transcription from RNA polymerase II promoter, GO:0000790: nuclear chromatin, GO:0002039: p53 binding, GO:0003407: neural retina development, GO:0003677: DNA binding, GO:0003713: transcription coactivator activity, GO:0003713: transcription coactivator activity, GO:0003714: transcription corepressor activity, GO:0004386: helicase activity, GO:0005515: protein bi…		-1.36774	-7.81505	0.0159819	0.169539	0.106553	-1.05238	-2.17137	0.162054	0.942805	0.887992	-1.00442	-0.176238	0.876337	0.950983	0.934196	-1.01766	-1.32307	0.316818	0.877991	0.883211	8.68277	8.75916	8.75236	8.72635	8.58873	8.70318	8.16541	8.25211	8.41427	8.62829	8.67085	8.69441	8.61263	8.62323	8.735	8.72101	8.58161	8.63912
29914_at	29914	UBIAD1	UbiA prenyltransferase domain containing 1	GO:0004659: prenyltransferase activity, GO:0005634: nucleus, GO:0005737: cytoplasm, GO:0005739: mitochondrion, GO:0005783: endoplasmic reticulum, GO:0005789: endoplasmic reticulum membrane, GO:0009234: menaquinone biosynthetic process, GO:0016020: membrane, GO:0016021: integral to membrane, GO:0042371: vitamin K biosynthetic process		-1.36159	-16.9111	0.00347846	0.134717	0.0832556	-1.05619	-2.72624	0.112327	0.942805	0.884031	-1.02149	-5.48243	0.0316967	0.408256	0.293398	-1.00146	-0.189657	0.867082	0.976344	0.975702	7.88073	7.81188	7.9136	7.87885	7.64145	7.75119	7.42701	7.41521	7.42667	7.84361	7.60416	7.73162	7.82642	7.7654	7.77604	7.89937	7.62371	7.74178
2634_at	2634	GBP2	guanylate binding protein 2, interferon-inducible	GO:0003924: GTPase activity, GO:0005525: GTP binding, GO:0005829: cytosol, GO:0005886: plasma membrane, GO:0006955: immune response, GO:0019221: cytokine-mediated signaling pathway, GO:0060333: interferon-gamma-mediated signaling pathway, GO:0060337: type I interferon-mediated signaling pathway		6.52721	8.73158	0.0128638	0.162443	0.101763	1.70934	1.98753	0.185211	0.942805	0.887992	1.76892	9.99199	0.00986803	0.403396	0.281039	1.06786	2.19178	0.159732	0.862696	0.858817	5.66168	4.69873	4.88665	5.79904	5.59313	5.54245	7.58956	7.78348	7.75309	6.65135	6.53313	6.20496	5.44298	5.87301	5.89519	5.97263	5.62127	5.62107
10617_at	10617	STAMBP	STAM binding protein	GO:0005515: protein binding, GO:0005634: nucleus, GO:0005737: cytoplasm, GO:0005769: early endosome, GO:0005886: plasma membrane, GO:0006508: proteolysis, GO:0006916: anti-apoptosis, GO:0007259: JAK-STAT cascade, GO:0008237: metallopeptidase activity, GO:0008284: positive regulation of cell proliferation, GO:0046872: metal ion binding	04144: Endocytosis	1.24663	8.13346	0.0147821	0.165861	0.104105	1.0441	4.63994	0.0434443	0.942805	0.847178	-1.00553	-0.26169	0.818046	0.926202	0.901834	-1.00971	-0.379426	0.74087	0.953943	0.953239	7.93745	7.79283	7.8908	7.79945	7.88487	7.85667	8.19704	8.18418	8.1908	7.88068	7.78472	7.84601	7.97635	7.8781	7.95302	7.86879	7.85789	7.76807
57105_at	57105	CYSLTR2	cysteinyl leukotriene receptor 2	GO:0001631: cysteinyl leukotriene receptor activity, GO:0004974: leukotriene receptor activity, GO:0005575: cellular_component, GO:0005886: plasma membrane, GO:0006955: immune response, GO:0016021: integral to membrane	04020: Calcium signaling pathway, 04080: Neuroactive ligand-receptor interaction	2.03553	8.0934	0.0149255	0.166365		1.29521	2.73183	0.111941	0.942805		-1.29703	-8.03422	0.0151412	0.405875		1.00876	0.00176684	0.998751	0.999654		3.1719	3.11081	2.8707	3.50252	3.29608	3.42199	4.011	3.93869	4.217	3.0525	2.90529	3.13258	3.3699	3.73313	3.13273	3.75457	3.09928	3.36745
56915_at	56915	EXOSC5	exosome component 5	GO:0000175: 3'-5'-exoribonuclease activity, GO:0000178: exosome (RNase complex), GO:0000288: nuclear-transcribed mRNA catabolic process, deadenylation-dependent decay, GO:0003723: RNA binding, GO:0005515: protein binding, GO:0005730: nucleolus, GO:0005737: cytoplasm, GO:0005829: cytosol, GO:0006364: rRNA processing, GO:0010467: gene expression, GO:0016070: RNA metabolic process, GO:0016071: mRNA …	03018: RNA degradation	-2.26373	-17.7909	0.00314451	0.134189	0.0825321	-1.24789	-5.19373	0.0351298	0.942805	0.833355	-1.09417	-0.935363	0.448344	0.735926	0.6627	1.04626	1.72414	0.226825	0.864592	0.863652	8.93148	9.1336	9.34062	9.16593	9.1063	9.0812	7.67488	7.8941	8.2913	8.66435	9.00642	9.2218	8.7333	8.74617	8.95964	9.13116	9.18938	9.22303
55831_at	55831	EMC3	ER membrane protein complex subunit 3	GO:0003674: molecular_function, GO:0005575: cellular_component, GO:0008150: biological_process, GO:0016021: integral to membrane, GO:0072546: ER membrane protein complex		1.42618	7.1077	0.0192254	0.176661	0.111149	1.06772	0.882241	0.47071	0.950878	0.935252	-1.08731	-2.27251	0.150979	0.533925	0.425708	-1.0117	-0.390329	0.733943	0.953197	0.953114	8.33555	8.30124	8.3961	8.39891	8.44648	8.27868	8.76604	8.98044	8.8071	8.26267	8.42327	8.06973	8.33954	8.6141	8.3345	8.33605	8.37884	8.35421
23588_at	23588	KLHDC2	kelch domain containing 2	GO:0005634: nucleus		1.41028	15.2923	0.00424894	0.135792	0.0838762	-1.03804	-0.834043	0.492006	0.951662	0.936575	-1.10264	-1.57557	0.255815	0.610536	0.514732	-1.00919	-0.218163	0.847539	0.972824	0.972454	8.06779	8.05288	7.94085	8.07067	8.15176	7.92228	8.61958	8.4925	8.43521	7.7514	8.02918	7.92331	8.00037	8.1192	7.77058	7.89613	8.17628	8.01918
642006_at	642006	GUSBP10	glucuronidase, beta pseudogene 10			-1.15693	-3.94746	0.0585915	0.255703		1.06067	1.46133	0.281402	0.944101		1.13118	3.34185	0.0790676	0.47229		1.0054	0.0191172	0.986483	0.997935		3.44203	3.44203	3.59515	3.3385	3.32402	3.43863	3.30944	3.28174	3.24779	3.55093	3.60108	3.4717	3.54461	3.62197	3.55936	3.29346	3.5074	3.30479
323_at	323	APBB2	amyloid beta (A4) precursor protein-binding, family B, member 2	GO:0001540: beta-amyloid binding, GO:0005515: protein binding, GO:0005622: intracellular, GO:0005634: nucleus, GO:0006355: regulation of transcription, DNA-dependent, GO:0007050: cell cycle arrest, GO:0008134: transcription factor binding, GO:0016020: membrane, GO:0030027: lamellipodium, GO:0030308: negative regulation of cell growth, GO:0030426: growth cone, GO:0035556: intracellular signal tran…		2.97165	15.992	0.00388739	0.134892	0.0832556	1.16424	3.05908	0.0923039	0.942805	0.87762	1.15752	1.39474	0.297812	0.639086	0.54799	1.15701	0.563107	0.63007	0.936112	0.93856	5.92313	6.30874	5.92005	5.53474	5.97099	5.61816	7.58719	7.67783	7.58125	6.01354	6.03723	5.66359	6.19883	6.60571	5.99536	6.27532	5.71497	5.56345
3433_at	3433	IFIT2	interferon-induced protein with tetratricopeptide repeats 2	GO:0005515: protein binding, GO:0005575: cellular_component, GO:0005829: cytosol, GO:0009615: response to virus, GO:0019221: cytokine-mediated signaling pathway, GO:0032091: negative regulation of protein binding, GO:0035457: cellular response to interferon-alpha, GO:0060337: type I interferon-mediated signaling pathway		1.54286	4.18646	0.0525957	0.243433		-1.11147	-1.0849	0.391333	0.947805		-1.17438	-2.40031	0.138421	0.520605		-1.08225	-1.32485	0.316327	0.877991		3.89325	3.54526	3.4068	3.39054	3.49837	3.68272	4.2328	4.19086	4.25386	3.34104	3.11179	3.40224	3.25119	3.56437	3.4703	3.45101	3.34365	3.41544
2571_at	2571	GAD1	glutamate decarboxylase 1 (brain, 67kDa)	GO:0004351: glutamate decarboxylase activity, GO:0005515: protein binding, GO:0005622: intracellular, GO:0005886: plasma membrane, GO:0006538: glutamate catabolic process, GO:0006540: glutamate decarboxylation to succinate, GO:0007268: synaptic transmission, GO:0007269: neurotransmitter secretion, GO:0012506: vesicle membrane, GO:0018352: protein-pyridoxal-5-phosphate linkage, GO:0030170: pyridox…	00250: Alanine, aspartate and glutamate metabolism, 00410: beta-Alanine metabolism, 00430: Taurine and hypotaurine metabolism, 00650: Butanoate metabolism, 01100: Metabolic pathways, 04940: Type I diabetes mellitus	2.40917	12.2932	0.00655222	0.14481	0.0904294	1.46194	5.37636	0.0328981	0.942805	0.833355	1.03244	0.915335	0.456642	0.740613	0.668461	1.11924	1.0278	0.412099	0.891406	0.889032	4.05969	4.10584	3.27743	4.03715	4.00908	3.34388	5.46842	5.41722	4.34143	3.99859	4.13861	3.38619	4.61748	4.46468	3.98357	4.08811	3.97077	3.77469
11231_at	11231	SEC63	SEC63 homolog (S. cerevisiae)	GO:0004872: receptor activity, GO:0005783: endoplasmic reticulum, GO:0005789: endoplasmic reticulum membrane, GO:0006457: protein folding, GO:0006612: protein targeting to membrane, GO:0016021: integral to membrane, GO:0031072: heat shock protein binding, GO:0051082: unfolded protein binding	03060: Protein export, 04141: Protein processing in endoplasmic reticulum	1.08546	8.61259	0.0132147	0.163169	0.10214	-1.05494	-1.93974	0.191957	0.942805	0.887992	-1.10969	-7.08924	0.0193228	0.405875	0.288233	-1.02075	-1.83657	0.207682	0.863175	0.858817	9.36184	9.31443	9.1794	9.42067	9.45525	9.3258	9.48381	9.45426	9.27214	9.26902	9.34211	9.13916	9.29237	9.30122	9.02722	9.36329	9.42438	9.32461
692075_at	692075	SNORD6	small nucleolar RNA, C/D box 6			-1.65796	-9.66165	0.0105435	0.155438	0.0976364	-1.06205	-2.34855	0.143326	0.942805	0.887992	-1.01377	-0.341244	0.765436	0.903517	0.871964	1.11367	2.80262	0.107223	0.862696	0.858817	7.29661	7.40273	7.14626	6.88458	7.18234	7.04649	6.5667	6.51634	6.55887	6.84049	7.28465	6.91969	7.16274	7.28689	7.1325	7.14176	7.31301	7.11834
55131_at	55131	RBM28	RNA binding motif protein 28	GO:0000166: nucleotide binding, GO:0003723: RNA binding, GO:0005681: spliceosomal complex, GO:0005730: nucleolus, GO:0005794: Golgi apparatus, GO:0006397: mRNA processing, GO:0008380: RNA splicing	03008: Ribosome biogenesis in eukaryotes	-1.58392	-7.11157	0.0192051	0.176574	0.111104	-1.14859	-10.7669	0.00851621	0.942805	0.796725	-1.10227	-2.77513	0.109021	0.499434	0.385453	-1.02406	-0.971249	0.433876	0.897496	0.894266	7.47033	7.48321	7.37995	7.38888	7.32401	7.2641	6.94109	6.63474	6.74898	7.32715	7.08648	7.13649	7.27344	7.31357	7.14618	7.3998	7.2173	7.25427
64398_at	64398	MPP5	membrane protein, palmitoylated 5 (MAGUK p55 subfamily member 5)	GO:0005515: protein binding, GO:0005737: cytoplasm, GO:0005886: plasma membrane, GO:0005923: tight junction, GO:0012505: endomembrane system, GO:0019904: protein domain specific binding, GO:0032287: peripheral nervous system myelin maintenance, GO:0034329: cell junction assembly, GO:0035749: myelin sheath adaxonal region, GO:0035750: protein localization to myelin sheath abaxonal region, GO:00432…	04530: Tight junction	1.16795	3.32083	0.0799547	0.293967	0.199686	-1.04853	-0.877038	0.472962	0.950878	0.935252	-1.24353	-8.9892	0.0121503	0.405875	0.28707	-1.08115	-16.6598	0.00358362	0.862696	0.858817	6.69543	6.61752	6.464	6.69359	6.74181	6.65639	6.94963	6.71026	6.77991	6.44477	6.37386	6.32728	6.46771	6.67595	6.41386	6.58873	6.61574	6.54953
51466_at	51466	EVL	Enah/Vasp-like	GO:0003779: actin binding, GO:0005515: protein binding, GO:0005522: profilin binding, GO:0005737: cytoplasm, GO:0005829: cytosol, GO:0005856: cytoskeleton, GO:0005925: focal adhesion, GO:0007015: actin filament organization, GO:0007166: cell surface receptor signaling pathway, GO:0007399: nervous system development, GO:0007411: axon guidance, GO:0008154: actin polymerization or depolymerization, …		-1.53521	-6.90172	0.0203547	0.178647	0.112595	1.04707	0.527244	0.65067	0.971521	0.961053	1.03781	0.377678	0.741984	0.891942	0.857067	-1.01366	-0.444285	0.700285	0.948348	0.948259	6.57475	6.92606	6.89337	6.73851	6.74816	7.06906	6.12784	6.24428	6.14946	6.91787	6.91572	6.84793	6.83422	6.80739	6.92635	6.79826	6.73	6.96406
10420_at	10420	TESK2	testis-specific kinase 2	GO:0004672: protein kinase activity, GO:0004674: protein serine/threonine kinase activity, GO:0004712: protein serine/threonine/tyrosine kinase activity, GO:0004713: protein tyrosine kinase activity, GO:0005524: ATP binding, GO:0005634: nucleus, GO:0005634: nucleus, GO:0005737: cytoplasm, GO:0006468: protein phosphorylation, GO:0006468: protein phosphorylation, GO:0007283: spermatogenesis, GO:003…		2.50003	16.9384	0.00346731	0.134717	0.0832117	1.07945	0.349562	0.760044	0.980718	0.975824	1.19031	1.88309	0.200386	0.570419	0.467008	-1.08234	-1.15829	0.366366	0.882353	0.883211	5.46698	5.34636	5.24322	5.62379	6.04914	5.73086	6.63378	6.77216	6.60406	6.05375	6.04674	6.02411	5.3199	5.85749	5.10733	5.70287	5.77243	5.56264
203259_at	203259	FAM219A	family with sequence similarity 219, member A			1.45125	34.0388	0.000861966	0.130202	0.0799942	1.13358	5.50145	0.0314881	0.942805	0.833355	-1.17855	-1.89001	0.199331	0.569427	0.466093	-1.25788	-6.16574	0.0253101	0.862696	0.858817	4.73335	4.70138	4.70232	5.04776	4.65293	4.83443	5.30196	5.22463	5.22184	4.58651	4.71664	4.46481	4.8324	4.90781	4.93604	4.61827	4.32609	4.59173
122961_at	122961	ISCA2	iron-sulfur cluster assembly 2 homolog (S. cerevisiae)	GO:0005198: structural molecule activity, GO:0005739: mitochondrion, GO:0016226: iron-sulfur cluster assembly, GO:0046872: metal ion binding, GO:0051536: iron-sulfur cluster binding		1.1641	4.45883	0.0467964	0.233795	0.152989	1.01123	3.96039	0.0582421	0.942805	0.862719	-1.13985	-3.02091	0.0943294	0.482999	0.368986	-1.06508	-4.6078	0.0440129	0.862696	0.858817	6.30706	6.22647	6.17551	6.36673	6.30706	6.35252	6.41771	6.42825	6.51176	6.08234	6.27148	6.09271	6.32697	6.23444	6.19594	6.2384	6.24768	6.2665
84946_at	84946	LTV1	LTV1 homolog (S. cerevisiae)	GO:0005634: nucleus, GO:0005737: cytoplasm		-1.54467	-14.4316	0.00476713	0.138603	0.085816	-1.07105	-1.29548	0.324527	0.944101	0.919329	-1.02532	-2.00298	0.183098	0.559056	0.453518	-1.02405	-1.42209	0.290933	0.874382	0.880615	8.49491	8.40986	8.43493	8.40264	8.38032	8.21593	7.83959	7.72277	7.89148	8.37318	8.30978	8.20704	8.53752	8.28933	8.20245	8.38855	8.37362	8.1326
3604_at	3604	TNFRSF9	tumor necrosis factor receptor superfamily, member 9	GO:0004872: receptor activity, GO:0005887: integral to plasma membrane, GO:0006917: induction of apoptosis, GO:0008285: negative regulation of cell proliferation, GO:0009897: external side of plasma membrane	04060: Cytokine-cytokine receptor interaction	4.54996	7.47877	0.0174132	0.173012	0.108628	1.03788	0.293774	0.796612	0.985072	0.980549	1.41587	2.48303	0.131055	0.514365	0.404065	1.13825	1.93233	0.193033	0.862696	0.858817	2.53677	2.77489	2.81721	2.65252	2.33547	2.13933	4.45666	5.46438	4.58914	2.80861	3.1546	2.59246	2.83911	2.55691	2.84679	2.76076	2.40303	2.50546
57019_at	57019	CIAPIN1	cytokine induced apoptosis inhibitor 1	GO:0005634: nucleus, GO:0005730: nucleolus, GO:0005737: cytoplasm, GO:0005737: cytoplasm, GO:0006915: apoptotic process, GO:0006916: anti-apoptosis, GO:0030097: hemopoiesis		-1.23559	-5.64336	0.0299941	0.197858	0.12645	-1.09693	-5.97574	0.0268798	0.942805	0.817931	1.1008	3.70475	0.0657541	0.456665	0.340056	1.03611	0.83429	0.491895	0.90534	0.904445	7.50088	7.35038	7.63304	7.39417	7.27599	7.51084	7.12043	7.14954	7.2925	7.59507	7.34827	7.65049	7.40627	7.21569	7.46087	7.55339	7.30301	7.47099
27229_at	27229	TUBGCP4	tubulin, gamma complex associated protein 4	GO:0000086: G2/M transition of mitotic cell cycle, GO:0000278: mitotic cell cycle, GO:0000922: spindle pole, GO:0005200: structural constituent of cytoskeleton, GO:0005813: centrosome, GO:0005829: cytosol, GO:0005874: microtubule, GO:0006461: protein complex assembly, GO:0007020: microtubule nucleation, GO:0008274: gamma-tubulin ring complex, GO:0015630: microtubule cytoskeleton		-1.48694	-10.3485	0.00920907	0.15189	0.094823	-1.08315	-1.27636	0.330002	0.944101	0.919329	-1.00151	-0.078159	0.944817	0.978299	0.970816	-1.02894	-0.954631	0.440512	0.897772	0.894266	8.51817	8.35872	8.39289	8.74936	8.72051	8.61949	7.8113	7.83122	7.90114	8.82545	8.62512	8.6271	8.32445	8.43093	8.14826	8.78565	8.60258	8.57354
3099_at	3099	HK2	hexokinase 2	GO:0004396: hexokinase activity, GO:0005524: ATP binding, GO:0005536: glucose binding, GO:0005741: mitochondrial outer membrane, GO:0005829: cytosol, GO:0005975: carbohydrate metabolic process, GO:0006096: glycolysis, GO:0007595: lactation, GO:0008637: apoptotic mitochondrial changes, GO:0008645: hexose transport, GO:0015758: glucose transport, GO:0044281: small molecule metabolic process, GO:004…	00010: Glycolysis / Gluconeogenesis, 00051: Fructose and mannose metabolism, 00052: Galactose metabolism, 00500: Starch and sucrose metabolism, 00520: Amino sugar and nucleotide sugar metabolism, 00524: Butirosin and neomycin biosynthesis, 01100: Metabolic pathways, 04910: Insulin signaling pathway, 04930: Type II diabetes mellitus, 04973: Carbohydrate digestion and absorption	-1.48768	-13.8779	0.00515214	0.140309	0.0868915	-1.00597	-0.233899	0.836825	0.991201	0.986879	-1.03949	-0.693858	0.559527	0.797426	0.74035	-1.00663	-0.231798	0.838252	0.972599	0.971769	7.12081	7.00156	6.97714	7.05754	7.09599	7.21182	6.51445	6.50941	6.35286	6.98079	7.21493	6.98059	6.97828	7.04196	7.04461	7.14725	7.1594	7.01279
80055_at	80055	PGAP1	post-GPI attachment to proteins 1	GO:0004518: nuclease activity, GO:0005783: endoplasmic reticulum, GO:0005789: endoplasmic reticulum membrane, GO:0006501: C-terminal protein lipidation, GO:0006886: intracellular protein transport, GO:0007605: sensory perception of sound, GO:0009880: embryonic pattern specification, GO:0009948: anterior/posterior axis specification, GO:0015798: myo-inositol transport, GO:0016021: integral to memb…	00563: Glycosylphosphatidylinositol(GPI)-anchor biosynthesis, 01100: Metabolic pathways	2.65489	17.2957	0.00332622	0.134717	0.0832117	1.19238	1.49631	0.273238	0.944101	0.911493	1.02193	0.183422	0.871378	0.949367	0.931738	1.01481	-0.105075	0.925905	0.986763	0.98653	5.52656	5.0661	5.11697	4.94105	5.16365	5.08199	6.82161	6.62883	6.47124	5.11942	4.9205	5.20538	5.47401	5.57505	5.3678	5.12799	4.61091	5.374
9043_at	9043	SPAG9	sperm associated antigen 9	GO:0001669: acrosomal vesicle, GO:0005737: cytoplasm, GO:0005829: cytosol, GO:0007257: activation of JUN kinase activity, GO:0007283: spermatogenesis, GO:0008432: JUN kinase binding, GO:0016021: integral to membrane, GO:0019894: kinesin binding, GO:0030335: positive regulation of cell migration, GO:0042147: retrograde transport, endosome to Golgi, GO:0042692: muscle cell differentiation, GO:00435…		1.46017	6.93751	0.0201516	0.177901	0.112118	1.08985	2.71375	0.113193	0.942805	0.884031	1.05311	3.26679	0.0823013	0.475707	0.358486	1.06341	1.61141	0.248402	0.86643	0.867625	7.28537	7.36314	7.14153	7.22234	7.2025	7.23808	7.91616	7.74938	7.75044	7.28701	7.33325	7.26472	7.37127	7.4327	7.35417	7.23862	7.25392	7.43039
160518_at	160518	DENND5B	DENN/MADD domain containing 5B	GO:0016021: integral to membrane		1.36905	14.0523	0.00502601	0.140165	0.0867115	1.06846	0.585271	0.617604	0.968484	0.958907	-1.16955	-4.50629	0.0458822	0.432851	0.316865	1.00871	0.605284	0.606524	0.930169	0.930738	5.60745	5.47192	5.23389	5.66548	5.68265	5.50649	5.99694	5.94416	5.72954	5.47434	5.35507	5.3421	5.43457	5.78258	5.34228	5.67034	5.66415	5.55683
9577_at	9577	BRE	brain and reproductive organ-expressed (TNFRSF1A modulator)	GO:0000152: nuclear ubiquitin ligase complex, GO:0000268: peroxisome targeting sequence binding, GO:0005164: tumor necrosis factor receptor binding, GO:0005515: protein binding, GO:0005634: nucleus, GO:0005737: cytoplasm, GO:0006302: double-strand break repair, GO:0006915: apoptotic process, GO:0006974: response to DNA damage stimulus, GO:0007165: signal transduction, GO:0010212: response to ioni…		-1.213	-5.72408	0.0291905	0.19661	0.125635	-1.07588	-2.16485	0.162806	0.942805	0.887992	1.09804	2.63354	0.118992	0.505522	0.393314	1.01219	0.317177	0.781158	0.962676	0.962163	8.22944	8.39164	8.30954	8.31804	8.32591	8.49129	8.046	8.05027	7.9936	8.53456	8.46697	8.53319	8.22035	8.24707	8.14152	8.42283	8.33546	8.42424
5788_at	5788	PTPRC	protein tyrosine phosphatase, receptor type, C	GO:0001915: negative regulation of T cell mediated cytotoxicity, GO:0001960: negative regulation of cytokine-mediated signaling pathway, GO:0002244: hemopoietic progenitor cell differentiation, GO:0002378: immunoglobulin biosynthetic process, GO:0004725: protein tyrosine phosphatase activity, GO:0005001: transmembrane receptor protein tyrosine phosphatase activity, GO:0005515: protein binding, GO…	04514: Cell adhesion molecules (CAMs), 04660: T cell receptor signaling pathway, 04666: Fc gamma R-mediated phagocytosis, 05340: Primary immunodeficiency	1.82426	11.924	0.00695987	0.146053	0.0911252	1.37909	22.6236	0.00194808	0.930492	0.766454	1.17059	3.33802	0.0792283	0.47229	0.355268	1.10016	1.70862	0.229647	0.865926	0.865632	8.93148	9.04559	8.84314	9.02729	9.09545	8.87313	9.92642	9.79058	9.6942	9.32027	9.18532	9.16276	9.36986	9.54962	9.291	9.05048	9.15947	9.18222
23080_at	23080	AVL9	AVL9 homolog (S. cerevisiase)	GO:0016021: integral to membrane		1.56027	9.59906	0.0106793	0.156067	0.0980771	1.09861	1.13823	0.373003	0.947573	0.923521	-1.00945	-0.207542	0.854801	0.942867	0.923467	1.02114	6.87592	0.0205031	0.862696	0.858817	7.53077	7.47714	7.14243	7.46439	7.60004	7.4866	8.06118	8.10302	7.90228	7.63119	7.53469	7.32437	7.43614	7.69139	7.40452	7.48763	7.629	7.52489
161394_at	161394	SAMD15	sterile alpha motif domain containing 15			1.50173	3.09986	0.0902078	0.308868	0.21199	-1.07479	-1.28062	0.328771	0.944101	0.919329	-1.36959	-16.4505	0.00367487	0.376928	0.260002	-1.29997	-3.24033	0.0834865	0.862696	0.858817	4.29752	4.04315	4.32905	4.05114	4.01972	4.0352	4.73736	5.04553	4.52496	3.53463	3.62499	3.58264	4.19589	4.07774	4.06891	3.41061	3.80427	3.72222
51320_at	51320	MEX3C	mex-3 homolog C (C. elegans)	GO:0003723: RNA binding, GO:0005634: nucleus, GO:0005737: cytoplasm, GO:0008270: zinc ion binding, GO:0043231: intracellular membrane-bounded organelle		1.38351	19.358	0.00265794	0.132485	0.0817608	-1.00858	-0.230113	0.839398	0.991364	0.986915	1.00684	0.417357	0.716953	0.879869	0.840893	-1.0108	-0.341387	0.765343	0.960484	0.959084	7.63177	7.39441	7.45249	7.51804	7.56789	7.50075	8.14456	7.85553	7.88238	7.56934	7.57176	7.474	7.49836	7.49328	7.44072	7.60063	7.51531	7.41885
9674_at	9674	KIAA0040	KIAA0040			1.28861	25.9167	0.0014855	0.130202	0.0799942	1.01816	0.295222	0.795652	0.985072	0.980549	-1.04029	-2.00415	0.182939	0.559029	0.45338	1.05442	1.27235	0.331163	0.881225	0.883211	6.50297	6.62694	6.67804	6.69537	6.69205	6.68298	6.85977	7.02026	7.02497	6.69477	6.59958	6.60335	6.64568	6.69309	6.53177	6.72236	6.69116	6.87833
646851_at	646851	FAM227A	family with sequence similarity 227, member A			1.39092	4.68384	0.042685	0.224729	0.146153	1.16361	4.17667	0.0528235	0.942805	0.852851	-1.30033	-3.02125	0.094311	0.482999	0.368986	1.15289	1.11891	0.379526	0.886304	0.885512	4.38377	4.34376	4.3001	4.54399	4.7106	4.26895	4.81268	5.00274	4.61923	4.13632	4.07791	4.13017	4.6768	4.58334	4.41776	4.74316	4.5084	4.79643
7023_at	7023	TFAP4	transcription factor AP-4 (activating enhancer binding protein 4)	GO:0003677: DNA binding, GO:0003705: RNA polymerase II distal enhancer sequence-specific DNA binding transcription factor activity, GO:0005515: protein binding, GO:0005634: nucleus, GO:0006461: protein complex assembly, GO:0006978: DNA damage response, signal transduction by p53 class mediator resulting in transcription of p21 class mediator, GO:0007090: regulation of S phase of mitotic cell cycl…		-2.10121	-26.4555	0.00142574	0.130202	0.0799942	-1.15226	-1.30505	0.321826	0.944101	0.919329	-1.01368	-0.374272	0.744158	0.892749	0.858318	-1.06816	-1.77667	0.217603	0.863333	0.858817	6.51063	6.47834	6.94265	6.6462	6.49694	6.49593	5.39243	5.48679	5.83529	6.50951	6.47299	6.58867	6.63074	6.09026	6.53265	6.4672	6.37766	6.50258
23095_at	23095	KIF1B	kinesin family member 1B	GO:0003777: microtubule motor activity, GO:0005515: protein binding, GO:0005524: ATP binding, GO:0005543: phospholipid binding, GO:0005739: mitochondrion, GO:0005874: microtubule, GO:0005875: microtubule associated complex, GO:0006200: ATP catabolic process, GO:0006915: apoptotic process, GO:0007018: microtubule-based movement, GO:0007270: neuron-neuron synaptic transmission, GO:0007274: neuromus…		1.55237	15.643	0.00406171	0.135792	0.0838762	1.01899	0.526746	0.650959	0.971521	0.961053	-1.16326	-1.90656	0.196835	0.567896	0.464154	-1.00838	-0.277207	0.807646	0.968306	0.967015	5.81257	6.0773	5.98781	6.05246	6.19051	6.06805	6.4126	6.7912	6.57387	5.96143	5.63989	6.00522	5.86632	6.16904	5.91892	6.07701	6.03003	6.15645
708_at	708	C1QBP	complement component 1, q subcomponent binding protein	GO:0001849: complement component C1q binding, GO:0005080: protein kinase C binding, GO:0005515: protein binding, GO:0005615: extracellular space, GO:0005634: nucleus, GO:0005759: mitochondrial matrix, GO:0005886: plasma membrane, GO:0006955: immune response, GO:0007596: blood coagulation, GO:0007597: blood coagulation, intrinsic pathway, GO:0016020: membrane, GO:0044419: interspecies interaction …		-1.54934	-10.5222	0.00891145	0.151775	0.0946382	-1.063	-4.33714	0.0492656	0.942805	0.852851	-1.18538	-4.92343	0.0388648	0.427747	0.310176	-1.03547	-2.77079	0.109309	0.862696	0.858817	9.8256	9.7	9.74924	9.82895	9.68586	9.73716	9.11882	9.01873	9.23468	9.46195	9.49034	9.55631	9.74209	9.64416	9.62328	9.76852	9.60993	9.72199
53944_at	53944	CSNK1G1	casein kinase 1, gamma 1	GO:0004674: protein serine/threonine kinase activity, GO:0005524: ATP binding, GO:0005737: cytoplasm, GO:0016055: Wnt receptor signaling pathway	04340: Hedgehog signaling pathway	1.2864	5.80414	0.0284246	0.195696	0.12496	1.00045	-0.0249131	0.982387	0.999118	0.998367	-1.03774	-0.771566	0.521063	0.776491	0.71281	1.05667	1.16707	0.363507	0.882353	0.883211	6.77583	6.6915	6.73066	6.64638	6.8481	6.73107	7.17187	7.13772	6.9705	6.74881	6.71075	6.59203	6.77004	6.78406	6.64001	6.79289	6.78526	6.87609
65083_at	65083	NOL6	nucleolar protein family 6 (RNA-associated)	GO:0000794: condensed nuclear chromosome, GO:0003723: RNA binding, GO:0005730: nucleolus, GO:0006364: rRNA processing	03008: Ribosome biogenesis in eukaryotes	-1.96544	-7.21568	0.0186702	0.174834	0.10991	-1.17462	-2.8362	0.105083	0.942805	0.884031	-1.01698	-0.978939	0.430842	0.72471	0.64925	-1.05535	-2.51996	0.127942	0.862696	0.858817	7.21962	7.10771	7.41714	7.15332	6.92832	7.03198	6.11063	6.45531	6.18789	7.07816	6.93131	7.02998	7.10727	6.71201	7.21427	7.01386	6.89068	6.97394
5134_at	5134	PDCD2	programmed cell death 2	GO:0003677: DNA binding, GO:0005634: nucleus, GO:0005737: cytoplasm, GO:0006915: apoptotic process, GO:0008270: zinc ion binding		-1.41699	-8.19754	0.0145569	0.16522	0.103564	-1.11093	-5.80078	0.0284561	0.942805	0.817931	1.06088	1.08845	0.390081	0.699261	0.618723	1.13349	4.37664	0.0484436	0.862696	0.858817	6.1334	6.25393	6.05231	6.01174	5.97184	5.81272	5.51028	5.7754	5.63763	5.94073	6.01606	6.0752	6.01354	6.04973	5.91966	6.11997	6.22222	5.99292
7371_at	7371	UCK2	uridine-cytidine kinase 2	GO:0004849: uridine kinase activity, GO:0005524: ATP binding, GO:0005575: cellular_component, GO:0005829: cytosol, GO:0006206: pyrimidine nucleobase metabolic process, GO:0007631: feeding behavior, GO:0009165: nucleotide biosynthetic process, GO:0016773: phosphotransferase activity, alcohol group as acceptor, GO:0019206: nucleoside kinase activity, GO:0043097: pyrimidine nucleoside salvage, GO:00…	00240: Pyrimidine metabolism, 00983: Drug metabolism - other enzymes, 01100: Metabolic pathways	-1.65035	-7.02788	0.0196517	0.177172	0.11166	-1.04535	-0.940789	0.446123	0.9508	0.933931	-1.15887	-6.23365	0.0247818	0.405875	0.291396	-1.10178	-1.98784	0.185168	0.862696	0.858817	8.4459	8.26513	8.25264	8.45173	8.25022	8.47927	7.55316	7.46544	7.74781	8.20928	8.10493	8.22638	8.20099	8.33036	8.2231	8.23919	8.26305	8.24638
55771_at	55771	PRR11	proline rich 11			1.23899	8.22936	0.014447	0.16522	0.103555	1.07432	2.49228	0.130265	0.942805	0.887992	-1.05242	-1.63739	0.243202	0.602801	0.504058	-1.03053	-2.46274	0.13281	0.862696	0.858817	8.26128	8.25497	8.2237	8.32015	8.32015	8.35263	8.53971	8.5014	8.62187	8.31998	8.16161	8.28583	8.41397	8.38812	8.24468	8.2724	8.31537	8.27404
56034_at	56034	PDGFC	platelet derived growth factor C	GO:0000139: Golgi membrane, GO:0005161: platelet-derived growth factor receptor binding, GO:0005576: extracellular region, GO:0005615: extracellular space, GO:0005634: nucleus, GO:0005788: endoplasmic reticulum lumen, GO:0007417: central nervous system development, GO:0008083: growth factor activity, GO:0042803: protein homodimerization activity, GO:0043498: cell surface binding, GO:0045740: posi…	04060: Cytokine-cytokine receptor interaction, 04510: Focal adhesion, 04540: Gap junction, 04810: Regulation of actin cytoskeleton, 05215: Prostate cancer, 05218: Melanoma	1.19351	2.87063	0.102951	0.328399	0.228033	1.01319	0.22696	0.841542	0.991488	0.986915	-1.38511	-28.0561	0.001268	0.337556	0.221508	-1.05107	-1.54952	0.261379	0.867811	0.871398	5.70658	5.77915	5.57231	5.85041	5.99025	5.88924	6.05279	5.84114	5.91192	5.3714	5.49646	5.45146	5.6273	5.92827	5.54925	5.68327	5.95185	5.87458
5817_at	5817	PVR	poliovirus receptor	GO:0002860: positive regulation of natural killer cell mediated cytotoxicity directed against tumor cell target, GO:0004872: receptor activity, GO:0005515: protein binding, GO:0005615: extracellular space, GO:0005634: nucleus, GO:0005737: cytoplasm, GO:0005886: plasma membrane, GO:0005886: plasma membrane, GO:0007155: cell adhesion, GO:0009986: cell surface, GO:0016021: integral to membrane, GO:0…	04514: Cell adhesion molecules (CAMs)	-1.33321	-6.2997	0.0242836	0.186619	0.117952	-1.03592	-0.821354	0.497774	0.952301	0.937141	-1.00175	-0.0863178	0.939077	0.975875	0.96782	-1.04495	-1.38339	0.300726	0.874606	0.882383	6.16201	6.12949	6.51794	6.21441	6.20248	6.51483	5.79082	5.79576	5.96912	6.3561	6.13089	6.42552	6.20905	6.09776	6.34102	6.23371	6.05943	6.44367
79751_at	79751	SLC25A22	solute carrier family 25 (mitochondrial carrier: glutamate), member 22	GO:0005313: L-glutamate transmembrane transporter activity, GO:0005634: nucleus, GO:0005739: mitochondrion, GO:0005743: mitochondrial inner membrane, GO:0015293: symporter activity, GO:0015813: L-glutamate transport, GO:0016021: integral to membrane		-1.59788	-12.5783	0.00626124	0.144801	0.0904087	-1.12878	-1.60349	0.250016	0.94367	0.906818	1.04722	0.66574	0.574084	0.805588	0.750505	1.07084	2.22726	0.155801	0.862696	0.858817	5.6684	5.61689	6.11722	5.59511	5.45067	5.65328	5.0797	4.94612	5.34219	5.48048	5.64372	5.75745	5.59	5.55685	5.70486	5.6455	5.63545	5.71031
10243_at	10243	GPHN	gephyrin	GO:0005524: ATP binding, GO:0005737: cytoplasm, GO:0005856: cytoskeleton, GO:0005886: plasma membrane, GO:0006766: vitamin metabolic process, GO:0006767: water-soluble vitamin metabolic process, GO:0006777: Mo-molybdopterin cofactor biosynthetic process, GO:0016740: transferase activity, GO:0030054: cell junction, GO:0032324: molybdopterin cofactor biosynthetic process, GO:0044281: small molecule…		-1.37703	-26.4808	0.00142302	0.130202	0.0799942	-1.19103	-25.1285	0.00157992	0.894773	0.704487	-1.03174	-0.693102	0.559915	0.797643	0.74057	1.02498	0.756253	0.528438	0.913323	0.915379	7.68089	7.5789	7.4497	7.53854	7.48687	7.24374	7.22034	7.08633	7.0175	7.36991	7.43643	7.31737	7.42276	7.34618	7.18372	7.63618	7.43355	7.30197
124535_at	124535	HSF5	heat shock transcription factor family member 5	GO:0003700: sequence-specific DNA binding transcription factor activity, GO:0005634: nucleus, GO:0006351: transcription, DNA-dependent, GO:0043565: sequence-specific DNA binding		-1.17128	-2.45376	0.133598	0.369315	0.26382	1.0037	0.698252	0.557283	0.962921	0.949672	1.15302	4.76808	0.0412813	0.431687	0.313112	1.00157	0.1417	0.900302	0.981758	0.982095	5.47948	5.54189	5.4884	5.47603	5.38018	5.4201	5.18642	5.161	5.45509	5.6021	5.59218	5.69445	5.49958	5.53702	5.48904	5.45766	5.37374	5.45126
11104_at	11104	KATNA1	katanin p60 (ATPase containing) subunit A 1	GO:0000922: spindle pole, GO:0001764: neuron migration, GO:0005524: ATP binding, GO:0005634: nucleus, GO:0005811: lipid particle, GO:0005813: centrosome, GO:0005874: microtubule, GO:0005886: plasma membrane, GO:0007067: mitosis, GO:0008017: microtubule binding, GO:0008104: protein localization, GO:0008568: microtubule-severing ATPase activity, GO:0010977: negative regulation of neuron projection …		1.38608	13.9297	0.0051142	0.140309	0.0868915	1.03211	1.39925	0.296663	0.944101	0.915753	1.08182	2.32153	0.145983	0.529412	0.420958	1.07109	4.01773	0.0567293	0.862696	0.858817	6.99314	6.85116	6.864	6.87537	6.95405	6.89243	7.44997	7.38537	7.2836	6.99842	7.14319	6.9158	6.99179	6.95767	6.89347	7.00058	7.00001	7.01706
55013_at	55013	CCDC109B	coiled-coil domain containing 109B	GO:0016021: integral to membrane		1.89218	24.6236	0.00164522	0.130202	0.0799942	1.30598	2.56547	0.124246	0.942805	0.884031	1.16891	4.78583	0.0409942	0.430828	0.312406	1.10192	3.11274	0.0895601	0.862696	0.858817	8.22067	8.00118	8.06645	7.98138	7.93577	7.84545	9.06518	8.95488	9.02552	8.09584	8.16903	8.16584	8.24959	8.68067	8.44066	8.02763	8.05482	8.09299
196483_at	196483	FAM86A	family with sequence similarity 86, member A			-1.93081	-7.0822	0.0193601	0.176786	0.111257	-1.13621	-2.13259	0.166597	0.942805	0.887992	-1.02176	-0.400634	0.727435	0.884974	0.848104	1.03045	0.185185	0.870163	0.976891	0.976189	7.68275	7.43081	7.74047	7.60441	7.38521	7.37976	6.45467	6.76196	6.73427	7.48324	7.24706	7.5277	7.50668	7.38792	7.39036	7.3121	7.45794	7.67022
283871_at	283871	PGP	phosphoglycolate phosphatase	GO:0005975: carbohydrate metabolic process, GO:0008967: phosphoglycolate phosphatase activity	00630: Glyoxylate and dicarboxylate metabolism, 01100: Metabolic pathways	-1.66567	-8.84751	0.0125352	0.161917	0.101637	-1.1739	-2.64546	0.118104	0.942805	0.884031	-1.10659	-2.41867	0.136738	0.519182	0.410029	-1.02287	-0.634228	0.590799	0.926393	0.928292	7.17498	7.09243	7.31356	7.23584	7.10952	7.08416	6.33255	6.51756	6.50773	6.97995	6.93145	7.0692	7.08096	6.89732	6.88921	7.12789	7.0409	7.15656
8879_at	8879	SGPL1	sphingosine-1-phosphate lyase 1	GO:0001553: luteinization, GO:0001570: vasculogenesis, GO:0001822: kidney development, GO:0005783: endoplasmic reticulum, GO:0005789: endoplasmic reticulum membrane, GO:0006665: sphingolipid metabolic process, GO:0006672: ceramide metabolic process, GO:0006807: nitrogen compound metabolic process, GO:0006915: apoptotic process, GO:0007283: spermatogenesis, GO:0008117: sphinganine-1-phosphate aldo…	00600: Sphingolipid metabolism, 01100: Metabolic pathways	2.08855	8.16023	0.0146874	0.165658	0.10382	1.16006	0.75083	0.531074	0.956062	0.941449	1.00565	0.381072	0.739821	0.891085	0.855798	-1.02644	-0.553521	0.635525	0.937393	0.939774	6.19098	5.77507	5.99105	6.0624	6.14498	6.17314	6.94569	7.09516	7.04871	6.06976	6.11743	6.21686	5.87662	6.45672	6.09137	6.0146	5.97663	6.26463
23062_at	23062	GGA2	golgi-associated, gamma adaptin ear containing, ARF binding protein 2	GO:0005515: protein binding, GO:0005622: intracellular, GO:0005802: trans-Golgi network, GO:0006886: intracellular protein transport, GO:0010008: endosome membrane, GO:0016192: vesicle-mediated transport, GO:0030131: clathrin adaptor complex, GO:0030136: clathrin-coated vesicle, GO:0030306: ADP-ribosylation factor binding, GO:0044431: Golgi apparatus part	04142: Lysosome	-1.56498	-7.30872	0.0182107	0.174105	0.10917	-1.103	-1.81204	0.211672	0.943537	0.892831	-1.0677	-1.63341	0.243989	0.603014	0.504514	-1.02888	-3.11851	0.0892718	0.862696	0.858817	6.80024	6.50774	6.72687	6.8383	6.76338	6.82718	5.97101	5.95761	6.15162	6.6722	6.82081	6.63934	6.51495	6.50142	6.58068	6.78075	6.74833	6.77617
79072_at	79072	FASTKD3	FAST kinase domains 3	GO:0004672: protein kinase activity, GO:0005739: mitochondrion, GO:0045333: cellular respiration		-1.32428	-7.20596	0.0187192	0.174911	0.109977	-1.00115	-0.0682215	0.951816	0.997584	0.995347	-1.03173	-1.40857	0.294308	0.636147	0.544616	-1.01547	-0.448588	0.697647	0.948041	0.948259	5.72217	5.55167	5.73611	5.52887	5.51992	5.5981	5.42485	5.11138	5.25137	5.5476	5.44887	5.51301	5.74693	5.60402	5.65036	5.62137	5.46186	5.48956
5939_at	5939	RBMS2	RNA binding motif, single stranded interacting protein 2	GO:0000166: nucleotide binding, GO:0003723: RNA binding, GO:0005634: nucleus, GO:0006396: RNA processing		1.87311	30.5117	0.00107243	0.130202	0.0799942	1.55377	12.6223	0.00621808	0.942805	0.783968	1.01603	0.514141	0.658326	0.850356	0.806202	-1.0248	-1.08959	0.389678	0.887808	0.885512	5.69765	5.76864	5.60794	6.14431	5.86227	5.93023	6.59308	6.72887	6.46674	6.20771	5.7995	5.99476	6.30201	6.50059	6.17365	6.083	5.89185	5.85361
401613_at	401613	DKFZp686D0853	uncharacterized LOC401613			2.03187	4.44385	0.0470904	0.234116		1.3576	7.2021	0.0187387	0.942805		-1.13428	-2.72188	0.112628	0.502277		1.09532	1.09595	0.38745	0.887599		3.1608	3.04082	3.00632	3.19979	3.16666	3.14394	3.76428	3.90649	4.46788	2.86596	2.98847	3.09643	3.42931	3.5521	3.53531	3.23865	3.51051	3.12872
6874_at	6874	TAF4	TAF4 RNA polymerase II, TATA box binding protein (TBP)-associated factor, 135kDa	GO:0001541: ovarian follicle development, GO:0003677: DNA binding, GO:0003700: sequence-specific DNA binding transcription factor activity, GO:0003713: transcription coactivator activity, GO:0005515: protein binding, GO:0005634: nucleus, GO:0005654: nucleoplasm, GO:0005669: transcription factor TFIID complex, GO:0005737: cytoplasm, GO:0006352: DNA-dependent transcription, initiation, GO:0006357: …	03022: Basal transcription factors, 05016: Huntington's disease	-1.32873	-6.87106	0.0205313	0.179162	0.112914	-1.01599	-0.393831	0.731727	0.977829	0.971403	1.03209	0.813943	0.501174	0.765154	0.699634	1.1029	2.19463	0.159411	0.862696	0.858817	7.38259	7.3697	7.21652	7.23596	7.28338	7.08788	6.90449	6.86182	6.95915	7.3127	7.22217	7.20316	7.36094	7.22795	7.30228	7.34052	7.30296	7.3746
55454_at	55454	CSGALNACT2	chondroitin sulfate N-acetylgalactosaminyltransferase 2	GO:0008376: acetylgalactosaminyltransferase activity, GO:0030166: proteoglycan biosynthetic process, GO:0030173: integral to Golgi membrane, GO:0032580: Golgi cisterna membrane, GO:0046872: metal ion binding, GO:0047237: glucuronylgalactosylproteoglycan 4-beta-N-acetylgalactosaminyltransferase activity, GO:0050650: chondroitin sulfate proteoglycan biosynthetic process, GO:0050651: dermatan sulfat…	00532: Glycosaminoglycan biosynthesis - chondroitin sulfate, 01100: Metabolic pathways	1.88646	198.479	2.53837e-05	0.112148	0.0631164	1.07138	0.767984	0.52278	0.955153	0.940323	1.18944	7.34306	0.0180453	0.405875	0.288233	1.02534	0.687206	0.56294	0.919791	0.921104	7.62383	7.59135	7.51006	7.58489	7.83969	7.59756	8.54796	8.49961	8.42468	7.88679	8.02552	7.8583	7.60862	7.91449	7.47142	7.52054	7.90929	7.69548
10465_at	10465	PPIH	peptidylprolyl isomerase H (cyclophilin H)	GO:0000398: nuclear mRNA splicing, via spliceosome, GO:0000413: protein peptidyl-prolyl isomerization, GO:0003755: peptidyl-prolyl cis-trans isomerase activity, GO:0005515: protein binding, GO:0005681: spliceosomal complex, GO:0005737: cytoplasm, GO:0006457: protein folding, GO:0006461: protein complex assembly, GO:0016018: cyclosporin A binding, GO:0016607: nuclear speck, GO:0043021: ribonucleop…	03040: Spliceosome	-1.41077	-11.9418	0.00693944	0.146006	0.0911138	-1.09178	-14.9986	0.00441583	0.930492	0.768841	-1.09926	-3.81245	0.0624272	0.452661	0.334845	-1.01264	-0.301125	0.791741	0.964487	0.963809	8.54629	8.47088	8.57618	8.37337	8.43337	8.46892	7.9731	8.04152	8.08568	8.23415	8.23441	8.3948	8.40953	8.36094	8.44269	8.44783	8.27094	8.4919
53407_at	53407	STX18	syntaxin 18	GO:0000139: Golgi membrane, GO:0005484: SNAP receptor activity, GO:0005515: protein binding, GO:0005783: endoplasmic reticulum, GO:0005789: endoplasmic reticulum membrane, GO:0006886: intracellular protein transport, GO:0006888: ER to Golgi vesicle-mediated transport, GO:0016021: integral to membrane	04130: SNARE interactions in vesicular transport, 04145: Phagosome	1.21053	7.89633	0.0156622	0.168722	0.105947	-1.05099	-2.34259	0.143906	0.942805	0.887992	-1.07982	-2.07584	0.173564	0.550095	0.445207	1.02585	0.454534	0.694012	0.947285	0.948259	7.78281	7.57777	7.62921	7.64596	7.54298	7.63053	7.99288	7.90708	7.91425	7.40919	7.51018	7.55965	7.64877	7.54021	7.58361	7.77005	7.62965	7.51931
729515_at	729515	TMEM242	transmembrane protein 242	GO:0016021: integral to membrane		1.24164	7.54145	0.0171323	0.172469	0.108361	-1.01972	-0.369237	0.747378	0.979454	0.974229	-1.0812	-2.92005	0.0999963	0.486391	0.373128	-1.00367	-0.690364	0.561318	0.919443	0.92063	6.57029	6.52115	6.52728	6.54113	6.63895	6.46204	6.80105	6.92521	6.82387	6.35316	6.54228	6.40567	6.34352	6.68401	6.48028	6.54824	6.63532	6.44261
29968_at	29968	PSAT1	phosphoserine aminotransferase 1	GO:0004648: O-phospho-L-serine:2-oxoglutarate aminotransferase activity, GO:0004648: O-phospho-L-serine:2-oxoglutarate aminotransferase activity, GO:0005829: cytosol, GO:0006564: L-serine biosynthetic process, GO:0006564: L-serine biosynthetic process, GO:0008615: pyridoxine biosynthetic process, GO:0008652: cellular amino acid biosynthetic process, GO:0030170: pyridoxal phosphate binding, GO:003…	00260: Glycine, serine and threonine metabolism, 00750: Vitamin B6 metabolism, 01100: Metabolic pathways	2.10843	13.3623	0.00555399	0.142273	0.088544	-1.00428	-0.176699	0.876019	0.994044	0.989888	-1.04116	-1.08109	0.392681	0.700302	0.620291	-1.065	-1.20593	0.351149	0.881626	0.883211	9.39488	9.39817	9.06023	9.17557	9.37168	8.95618	10.5667	10.3113	10.1905	9.11093	9.4101	8.80135	8.97615	9.47487	9.30453	9.18524	9.32631	8.70661
147525_at	147525	LINC00526	long intergenic non-protein coding RNA 526			1.28447	3.63995	0.0678808	0.272141	0.182683	1.07032	1.13926	0.372659	0.947573	0.923521	-1.18669	-6.04594	0.0262835	0.405875	0.291396	-1.04457	-1.92096	0.194698	0.862696	0.858817	4.84426	4.54919	4.55738	4.72201	4.82238	4.74372	4.9927	5.00389	5.01633	4.40306	4.57378	4.56693	4.78013	4.76089	4.69012	4.60546	4.81976	4.67188
90529_at	90529	STPG1	sperm-tail PG-rich repeat containing 1			1.72785	7.80248	0.0160322	0.169564	0.106553	-1.0471	-0.772165	0.520777	0.954527	0.939782	-1.01795	-0.313476	0.783592	0.911168	0.883151	-1.05523	-0.729752	0.541439	0.916526	0.9192	6.04739	5.68568	5.83507	5.82714	5.65217	6.01328	6.64378	6.62603	6.6446	6.00696	5.54206	5.84167	5.87842	5.80121	5.67052	5.86774	5.73842	5.60367
138199_at	138199	C9orf41	chromosome 9 open reading frame 41			-1.87022	-15.2454	0.00427495	0.135792	0.0838762	-1.13726	-1.63939	0.242807	0.94367	0.906518	-1.02661	-1.96591	0.188223	0.562696	0.458138	1.03578	0.576709	0.622396	0.934131	0.935295	7.48067	7.20773	7.29617	7.18668	7.1601	7.0701	6.58423	6.1949	6.4885	7.1527	7.15328	6.99643	7.07115	7.30839	6.99709	7.18285	7.06562	7.30076
9424_at	9424	KCNK6	potassium channel, subfamily K, member 6	GO:0005242: inward rectifier potassium channel activity, GO:0005886: plasma membrane, GO:0006813: potassium ion transport, GO:0007268: synaptic transmission, GO:0008076: voltage-gated potassium channel complex		-1.38975	-8.67302	0.0130347	0.162443	0.101763	-1.03467	-2.00065	0.183415	0.942805	0.887992	1.06987	0.737089	0.53781	0.785701	0.725546	-1.08251	-1.54574	0.262202	0.867811	0.871413	5.90006	6.00586	6.03951	6.17192	6.17865	6.39115	5.31324	5.58676	5.61474	6.31082	6.48619	6.19185	5.85301	5.99787	5.94574	6.09439	6.18385	6.10494
622_at	622	BDH1	3-hydroxybutyrate dehydrogenase, type 1	GO:0000166: nucleotide binding, GO:0001889: liver development, GO:0003858: 3-hydroxybutyrate dehydrogenase activity, GO:0003858: 3-hydroxybutyrate dehydrogenase activity, GO:0005543: phospholipid binding, GO:0005634: nucleus, GO:0005739: mitochondrion, GO:0005743: mitochondrial inner membrane, GO:0005759: mitochondrial matrix, GO:0005759: mitochondrial matrix, GO:0007420: brain development, GO:00…	00072: Synthesis and degradation of ketone bodies, 00650: Butanoate metabolism, 01100: Metabolic pathways	-1.96017	-29.3653	0.00115765	0.130202	0.0799942	-1.10794	-2.34143	0.14402	0.942805	0.887992	-1.15203	-2.42678	0.136003	0.517985	0.408468	-1.00804	-0.386348	0.736468	0.953683	0.953239	6.55498	6.52256	6.6784	6.80146	6.48007	6.49416	5.55849	5.51004	5.77219	6.45531	6.24798	6.44428	6.50315	6.25098	6.54961	6.74602	6.52962	6.46331
3915_at	3915	LAMC1	laminin, gamma 1 (formerly LAMB2)	GO:0005201: extracellular matrix structural constituent, GO:0005576: extracellular region, GO:0005604: basement membrane, GO:0005606: laminin-1 complex, GO:0005606: laminin-1 complex, GO:0005615: extracellular space, GO:0006461: protein complex assembly, GO:0007155: cell adhesion, GO:0007411: axon guidance, GO:0007492: endoderm development, GO:0016477: cell migration, GO:0022617: extracellular ma…	04510: Focal adhesion, 04512: ECM-receptor interaction, 05020: Prion diseases, 05145: Toxoplasmosis, 05146: Amoebiasis, 05200: Pathways in cancer, 05222: Small cell lung cancer	1.27752	8.27728	0.0142837	0.165019	0.10337	1.02246	0.216783	0.848481	0.992597	0.988754	-1.16695	-10.5781	0.00881876	0.396956	0.278105	1.01092	0.132862	0.906464	0.983061	0.982556	6.18773	6.3351	6.8567	6.09196	6.38348	6.85782	6.51431	6.62966	7.29183	5.84017	6.14807	6.67587	6.00387	6.5248	6.92231	6.20896	6.23136	6.92594
6182_at	6182	MRPL12	mitochondrial ribosomal protein L12	GO:0003723: RNA binding, GO:0003735: structural constituent of ribosome, GO:0005515: protein binding, GO:0005739: mitochondrion, GO:0005762: mitochondrial large ribosomal subunit, GO:0006390: transcription from mitochondrial promoter, GO:0006412: translation, GO:0045893: positive regulation of transcription, DNA-dependent		-2.06313	-14.9775	0.00442822	0.135983	0.084129	-1.1956	-2.3347	0.144679	0.942805	0.887992	-1.16041	-2.08553	0.172346	0.54898	0.443704	-1.0241	-0.956129	0.43991	0.897772	0.894266	7.79019	7.8143	8.09815	7.88376	7.68418	7.78737	6.87383	6.65951	7.02453	7.38841	7.58136	7.7053	7.74537	7.38922	7.76718	7.7771	7.701	7.77131
51364_at	51364	ZMYND10	zinc finger, MYND-type containing 10	GO:0005515: protein binding, GO:0005737: cytoplasm, GO:0008270: zinc ion binding		1.9666	31.3203	0.00101785	0.130202	0.0799942	1.58143	5.79451	0.0285151	0.942805	0.817931	1.05084	8.07589	0.0149888	0.405875	0.288233	1.07115	1.12304	0.378123	0.88604	0.885512	4.07606	3.85966	4.21307	3.92698	3.90602	4.34349	5.11011	4.78803	5.17572	4.01009	3.98328	4.39761	4.65028	4.78278	4.65582	4.14936	4.03045	4.27964
93663_at	93663	ARHGAP18	Rho GTPase activating protein 18	GO:0005096: GTPase activator activity, GO:0005829: cytosol, GO:0007264: small GTPase mediated signal transduction, GO:0051056: regulation of small GTPase mediated signal transduction		1.66279	16.1291	0.00382197	0.134892	0.0832556	1.3319	2.72551	0.112377	0.942805	0.884031	-1.08298	-1.25702	0.335652	0.664335	0.57851	1.04686	0.813857	0.501214	0.905729	0.905259	6.36044	6.13537	5.9793	6.09361	6.31557	6.08608	7.02105	6.85495	6.79564	6.15683	6.0521	5.92159	6.5085	6.79005	6.37257	6.21968	6.21703	6.24348
92906_at	92906	HNRPLL	heterogeneous nuclear ribonucleoprotein L-like	GO:0000166: nucleotide binding, GO:0003729: mRNA binding, GO:0005515: protein binding, GO:0005634: nucleus, GO:0006397: mRNA processing, GO:0030529: ribonucleoprotein complex, GO:0033120: positive regulation of RNA splicing		1.61286	6.41477	0.0234503	0.183951	0.116218	1.14447	2.3168	0.146454	0.942805	0.887992	-1.11798	-4.59226	0.0442918	0.432648	0.316865	-1.07323	-1.7502	0.222187	0.863593	0.858817	6.26448	6.0666	5.8772	6.41626	6.36506	6.25305	6.77325	6.72787	6.75242	6.18722	6.25498	6.10695	6.46765	6.3917	5.91906	6.19665	6.34511	6.1794
79065_at	79065	ATG9A	autophagy related 9A	GO:0000045: autophagic vacuole assembly, GO:0000421: autophagic vacuole membrane, GO:0005794: Golgi apparatus, GO:0015031: protein transport, GO:0016021: integral to membrane, GO:0031410: cytoplasmic vesicle, GO:0031902: late endosome membrane		1.30454	10.4086	0.00910437	0.15189	0.094823	1.00369	0.0882683	0.937706	0.99603	0.992852	-1.1353	-3.13866	0.0882759	0.477514	0.363167	-1.11316	-2.1716	0.162028	0.862696	0.858817	7.27018	7.23616	7.39531	7.51494	7.58936	7.68976	7.6074	7.69154	7.75051	7.46932	7.40132	7.36022	7.18482	7.28553	7.44313	7.48792	7.49376	7.32704
92815_at	92815	HIST3H2A	histone cluster 3, H2a	GO:0000786: nucleosome, GO:0003677: DNA binding, GO:0005634: nucleus, GO:0006334: nucleosome assembly	05322: Systemic lupus erythematosus	1.70902	5.05712	0.036948	0.211693		-1.18291	-3.04669	0.0929547	0.942805		1.14324	2.53722	0.126522	0.510949		1.02872	0.251893	0.824645	0.970515		2.55826	1.98433	2.15117	2.40399	2.00273	1.94296	3.10332	3.03075	2.83157	2.44996	2.22776	2.23989	2.15032	1.80348	1.99955	2.19587	2.19698	2.0491
285440_at	285440	CYP4V2	cytochrome P450, family 4, subfamily V, polypeptide 2	GO:0004497: monooxygenase activity, GO:0005789: endoplasmic reticulum membrane, GO:0007601: visual perception, GO:0009055: electron carrier activity, GO:0010430: fatty acid omega-oxidation, GO:0016021: integral to membrane, GO:0016705: oxidoreductase activity, acting on paired donors, with incorporation or reduction of molecular oxygen, GO:0020037: heme binding, GO:0050896: response to stimulus		-1.68213	-9.05887	0.0119674	0.160345	0.100742	-1.09529	-1.05827	0.400867	0.947805	0.928537	1.21268	3.00787	0.0950361	0.483167	0.369114	-1.07625	-0.827971	0.494758	0.90534	0.904445	7.23383	7.02762	7.5435	7.19177	6.95975	7.49185	6.31827	6.31395	6.90763	7.63899	7.10362	7.71804	7.14417	7.08739	7.14178	7.12952	7.05702	7.09581
64782_at	64782	AEN	apoptosis enhancing nuclease	GO:0003676: nucleic acid binding, GO:0004527: exonuclease activity, GO:0005654: nucleoplasm, GO:0005730: nucleolus, GO:0006915: apoptotic process, GO:0010212: response to ionizing radiation, GO:0042771: DNA damage response, signal transduction by p53 class mediator resulting in induction of apoptosis		-1.42326	-4.47403	0.0465007	0.2332	0.152581	-1.11594	-1.85227	0.20518	0.943537	0.890268	1.05484	1.45543	0.282811	0.629342	0.536181	-1.0388	-1.99978	0.183533	0.862696	0.858817	6.4354	6.25293	6.46456	6.47234	6.32407	6.29087	6.02472	5.87433	5.69448	6.56177	6.48074	6.27031	6.41103	6.11384	6.13716	6.36339	6.28272	6.27481
9669_at	9669	EIF5B	eukaryotic translation initiation factor 5B	GO:0003743: translation initiation factor activity, GO:0003743: translation initiation factor activity, GO:0003924: GTPase activity, GO:0005515: protein binding, GO:0005525: GTP binding, GO:0005829: cytosol, GO:0006412: translation, GO:0006413: translational initiation, GO:0006413: translational initiation, GO:0006413: translational initiation, GO:0006446: regulation of translational initiation, …	03013: RNA transport	-1.49221	-9.65481	0.0105582	0.155438	0.0976364	-1.04397	-0.896313	0.464673	0.950878	0.935252	-1.05395	-1.15822	0.366389	0.684875	0.602891	1.0045	0.752944	0.530045	0.913527	0.915765	9.04915	9.12604	8.99325	8.98528	8.98049	8.88774	8.44285	8.41363	8.56519	8.77398	8.99639	8.84617	9.1012	8.87493	8.98843	8.97468	8.99649	8.90163
7248_at	7248	TSC1	tuberous sclerosis 1	GO:0001822: kidney development, GO:0001843: neural tube closure, GO:0001952: regulation of cell-matrix adhesion, GO:0005515: protein binding, GO:0005737: cytoplasm, GO:0005829: cytosol, GO:0005829: cytosol, GO:0005884: actin filament, GO:0005938: cell cortex, GO:0006407: rRNA export from nucleus, GO:0006417: regulation of translation, GO:0006813: potassium ion transport, GO:0007050: cell cycle ar…	04150: mTOR signaling pathway, 04910: Insulin signaling pathway	1.25346	6.48412	0.0229685	0.183085	0.115498	-1.01528	-1.51506	0.268983	0.944101	0.910078	-1.00267	-0.124104	0.912581	0.965956	0.954046	-1.03281	-1.78369	0.216409	0.863234	0.858817	7.67237	7.50232	7.66654	7.55335	7.57295	7.67727	7.89666	7.88004	8.03714	7.60152	7.49004	7.69718	7.67576	7.47983	7.61956	7.55309	7.5236	7.5857
22820_at	22820	COPG1	coatomer protein complex, subunit gamma 1	GO:0000139: Golgi membrane, GO:0005198: structural molecule activity, GO:0005634: nucleus, GO:0005737: cytoplasm, GO:0005794: Golgi apparatus, GO:0005829: cytosol, GO:0006886: intracellular protein transport, GO:0006890: retrograde vesicle-mediated transport, Golgi to ER, GO:0016044: cellular membrane organization, GO:0030126: COPI vesicle coat, GO:0048205: COPI coating of Golgi vesicle, GO:00516…		1.45845	7.57142	0.0170004	0.172469	0.108361	-1.01838	-0.357085	0.755186	0.979898	0.974995	-1.01423	-0.381105	0.7398	0.891085	0.855798	-1.06479	-1.42724	0.289659	0.873539	0.87956	8.33044	8.2196	8.46339	8.38505	8.31221	8.50642	8.86578	8.89979	8.86796	8.32923	8.4345	8.36622	8.13894	8.33486	8.44451	8.38181	8.25583	8.28551
80739_at	80739	C6orf25	chromosome 6 open reading frame 25	GO:0005783: endoplasmic reticulum, GO:0005794: Golgi apparatus, GO:0005886: plasma membrane, GO:0008201: heparin binding, GO:0016021: integral to membrane		-1.50736	-8.01293	0.01522	0.167455	0.105304	-1.06536	-1.57605	0.255712	0.94367	0.906818	1.0825	1.82214	0.210016	0.578271	0.476049	-1.04365	-1.0349	0.409448	0.889611	0.887359	7.04543	6.76735	6.87702	7.40696	7.1259	7.05361	6.31063	6.28686	6.30482	7.64126	7.17285	7.10755	7.00463	6.73938	6.66451	7.42574	7.10009	6.86779
55210_at	55210	ATAD3A	ATPase family, AAA domain containing 3A	GO:0005524: ATP binding, GO:0005739: mitochondrion, GO:0016049: cell growth, GO:0017111: nucleoside-triphosphatase activity, GO:0043066: negative regulation of apoptotic process		-2.00396	-29.7858	0.00112525	0.130202	0.0799942	-1.16948	-1.77242	0.21833	0.943537	0.900032	-1.0811	-1.10016	0.385984	0.696464	0.615925	-1.05831	-2.33489	0.144661	0.862696	0.858817	7.52454	7.63603	7.82786	7.66688	7.28222	7.47317	6.56306	6.65685	6.75761	7.35056	7.17246	7.53679	7.53365	7.18235	7.55681	7.5529	7.27022	7.35123
64581_at	64581	CLEC7A	C-type lectin domain family 7, member A	GO:0001846: opsonin binding, GO:0001872: (1->3)-beta-D-glucan binding, GO:0001874: (1->3)-beta-D-glucan receptor activity, GO:0001879: detection of yeast, GO:0002221: pattern recognition receptor signaling pathway, GO:0002238: response to molecule of fungal origin, GO:0002752: cell surface pattern recognition receptor signaling pathway, GO:0005737: cytoplasm, GO:0006910: phagocytosis, recognition…	04145: Phagosome	2.21307	9.81991	0.0102116	0.155438		1.08127	1.16977	0.362631	0.94715		-1.03053	-0.597433	0.610851	0.824563		-1.07281	-0.656988	0.578684	0.923697		2.79717	2.64728	2.5318	2.90175	2.97453	2.76252	3.69621	3.70808	3.95849	2.79946	2.71898	2.95394	2.72327	2.8686	2.70549	2.88616	2.28581	3.00952
5287_at	5287	PIK3C2B	phosphatidylinositol-4-phosphate 3-kinase, catalytic subunit type 2 beta	GO:0001727: lipid kinase activity, GO:0005515: protein binding, GO:0005524: ATP binding, GO:0005634: nucleus, GO:0005783: endoplasmic reticulum, GO:0005829: cytosol, GO:0005886: plasma membrane, GO:0008150: biological_process, GO:0030139: endocytic vesicle, GO:0035005: 1-phosphatidylinositol-4-phosphate 3-kinase activity, GO:0035091: phosphatidylinositol binding, GO:0043491: protein kinase B sign…	00562: Inositol phosphate metabolism, 01100: Metabolic pathways, 04070: Phosphatidylinositol signaling system	-1.18565	-13.0075	0.00585849	0.144	0.0897303	1.02512	0.679909	0.566706	0.964129	0.952387	1.23031	6.55345	0.0225012	0.405875	0.291214	-1.04529	-1.3751	0.302877	0.874606	0.882383	5.73965	5.92696	6.1731	6.1097	6.05006	6.14566	5.46266	5.71524	5.92404	6.32035	6.41386	6.46403	5.87216	5.92733	6.14232	6.04038	5.90411	6.16452
83538_at	83538	TTC25	tetratricopeptide repeat domain 25	GO:0005737: cytoplasm		1.62535	11.5178	0.0074539	0.147196		1.0382	0.605511	0.6064	0.96774		-1.18723	-1.64448	0.241805	0.602219		-1.03035	-0.651198	0.581744	0.924129		2.70594	2.96411	2.80181	2.7361	3.21247	2.91403	3.31393	3.63722	3.61525	2.66283	2.52537	2.84807	2.91814	2.92343	2.77845	2.81826	3.15594	2.74826
20_at	20	ABCA2	ATP-binding cassette, sub-family A (ABC1), member 2	GO:0000166: nucleotide binding, GO:0005524: ATP binding, GO:0005524: ATP binding, GO:0005764: lysosome, GO:0005765: lysosomal membrane, GO:0005768: endosome, GO:0005815: microtubule organizing center, GO:0006200: ATP catabolic process, GO:0006357: regulation of transcription from RNA polymerase II promoter, GO:0006629: lipid metabolic process, GO:0006810: transport, GO:0016021: integral to membra…	02010: ABC transporters, 04142: Lysosome	-1.85393	-8.63467	0.0131485	0.163004	0.102061	-1.10465	-1.58767	0.253281	0.94367	0.906818	-1.01063	-0.274234	0.809634	0.922312	0.896924	1.00221	0.0454106	0.967906	0.995675	0.995463	7.99489	8.08278	8.21656	7.84023	7.6639	7.88749	6.89381	7.24786	7.45878	7.69315	7.74048	7.90308	8.05863	7.81584	7.96424	7.81605	7.60888	7.97248
84068_at	84068	SLC10A7	solute carrier family 10 (sodium/bile acid cotransporter family), member 7	GO:0006814: sodium ion transport, GO:0015293: symporter activity, GO:0016021: integral to membrane		1.51867	24.3728	0.00167916	0.130202	0.0799942	1.02121	0.114441	0.919342	0.995795	0.991901	1.01884	0.509725	0.660922	0.851395	0.807458	-1.05425	-3.87742	0.060537	0.862696	0.858817	6.94937	6.84561	6.89096	7.07185	7.13299	6.99887	7.50604	7.48713	7.49994	7.1441	7.04367	7.09	6.69966	7.12174	6.90762	7.00736	7.01796	6.94894
667_at	667	DST	dystonin	GO:0000226: microtubule cytoskeleton organization, GO:0003779: actin binding, GO:0005178: integrin binding, GO:0005509: calcium ion binding, GO:0005515: protein binding, GO:0005604: basement membrane, GO:0005634: nucleus, GO:0005635: nuclear envelope, GO:0005737: cytoplasm, GO:0005737: cytoplasm, GO:0005789: endoplasmic reticulum membrane, GO:0005882: intermediate filament, GO:0005938: cell corte…		1.61229	4.86298	0.0397797	0.218437	0.141665	1.13866	2.05105	0.17673	0.942805	0.887992	-1.05111	-2.1703	0.162177	0.542279	0.435076	1.04358	0.624582	0.596	0.92718	0.928724	7.18121	7.36126	6.79743	6.82789	6.98042	6.71708	7.96488	7.76155	7.6419	6.8218	6.88063	6.60487	7.38967	7.37802	7.11801	6.9745	6.8303	6.88392
[truncated: 23,194 more rows]
