# Supplementary material for: Cell engineering with microfluidic squeezing preserves functionality of primary immune cells in vivo
Source: Proc Natl Acad Sci U S A. 2018 Oct 31;115(46):E10907–14. doi: 10.1073/pnas.1809671115 (PMC6243275; doi:10.1073/pnas.1809671115)
Supplement: Supplementary File [file pnas.1809671115.sd03.xlsx]

## Sheet: T Cell Comp Analysis
© 2000-2017 QIAGEN. All rights reserved.
Canonical Pathway	6 hrs, EP vs control	6 hrs, SQZ vs control
Integrin Signaling	-2.6
B Cell Activating Factor Signaling	2.44949
Regulation of Cellular Mechanics by Calpain Protease	-2.23607
TNFR2 Signaling	2.23607
Signaling by Rho Family GTPases	-1.22474	1
ErbB2-ErbB3 Signaling	2.12132	0
April Mediated Signaling	2.12132	N/A
VEGF Signaling	-2.11058	0
Sphingosine-1-phosphate Signaling	-2.11058	0
Fcγ Receptor-mediated Phagocytosis in Macrophages and Monocytes	-2.11058	N/A
NF-κB Activation by Viruses	2.06474	0
Thrombin Signaling	-2	N/A
eNOS Signaling	-1.94145	N/A
PTEN Signaling	1.94145	0
Melanocyte Development and Pigmentation Signaling	-1.89737	0
Calcium-induced T Lymphocyte Apoptosis	-1.89737	0
Phospholipase C Signaling	-1.88562	N/A
IL-8 Signaling	-1.87663	N/A
CREB Signaling in Neurons	-1.80739	N/A
Role of NFAT in Regulation of the Immune Response	-1.78885	N/A
p70S6K Signaling	-1.73205	0
Insulin Receptor Signaling	-1.73205	0
Agrin Interactions at Neuromuscular Junction	-1.73205	N/A
cAMP-mediated signaling	-1.69775	N/A
UVA-Induced MAPK Signaling	-1.66667	N/A
Paxillin Signaling	-1.66667	N/A
Aldosterone Signaling in Epithelial Cells	-1.66667	N/A
VDR/RXR Activation	1.63299	0
4-1BB Signaling in T Lymphocytes	1.63299	0
SAPK/JNK Signaling	-1.60357	N/A
Tec Kinase Signaling	-1.52753	N/A
Dendritic Cell Maturation	-1.52753	0
Macropinocytosis Signaling	-1.41421	N/A
ErbB4 Signaling	-1.41421	0
ERK/MAPK Signaling	-1.34164	N/A
MIF Regulation of Innate Immunity	1.34164	N/A
IL-22 Signaling	1.34164	0
ILK Signaling	-1.21268	N/A
Apoptosis Signaling	1.1547	N/A
Neurotrophin/TRK Signaling	-1.1547	N/A
Melatonin Signaling	-1.1547	0
Actin Cytoskeleton Signaling	-1.14708	N/A
OX40 Signaling Pathway	1.13389	0
CD27 Signaling in Lymphocytes	1.13389	N/A
α-Adrenergic Signaling	-1.13389	N/A
TWEAK Signaling	-1.13389	0
Leptin Signaling in Obesity	-1.13389	0
CNTF Signaling	-1.13389	0
Neuropathic Pain Signaling In Dorsal Horn Neurons	-1.06904	N/A
CXCR4 Signaling	-1.06904	N/A
IL-1 Signaling	1	N/A
Angiopoietin Signaling	1	N/A
fMLP Signaling in Neutrophils	-1	N/A
VEGF Family Ligand-Receptor Interactions	-1	N/A
Sumoylation Pathway	-1	N/A
Role of PI3K/AKT Signaling in the Pathogenesis of Influenza	-1	0
G Beta Gamma Signaling	-1	N/A
FGF Signaling	-1	0
RhoA Signaling	0.904534	N/A
Synaptic Long Term Potentiation	-0.904534	0
Nitric Oxide Signaling in the Cardiovascular System	-0.904534	0
Lymphotoxin β Receptor Signaling	-0.904534	0
JAK/Stat Signaling	0.83205	N/A
IL-6 Signaling	0.83205	N/A
Role of Pattern Recognition Receptors in Recognition of Bacteria and Viruses	-0.83205	0
Pancreatic Adenocarcinoma Signaling	-0.83205	N/A
Toll-like Receptor Signaling	0.816497	N/A
TNFR1 Signaling	0.816497	N/A
Cell Cycle: G2/M DNA Damage Checkpoint Regulation	0.816497	N/A
ATM Signaling	0.816497	0
FcγRIIB Signaling in B Lymphocytes	-0.816497	0
Actin Nucleation by ARP-WASP Complex	-0.816497	0
HGF Signaling	-0.774597	N/A
Role of NFAT in Cardiac Hypertrophy	-0.727607	N/A
Gαq Signaling	-0.727607	N/A
Type I Diabetes Mellitus Signaling	0.707107	0
IL-9 Signaling	0.707107	0
Neuregulin Signaling	-0.707107	0
NRF2-mediated Oxidative Stress Response	-0.707107	N/A
IL-17A Signaling in Airway Cells	-0.707107	0
Glioma Invasiveness Signaling	-0.707107	0
GDNF Family Ligand-Receptor Interactions	-0.707107	N/A
iCOS-iCOSL Signaling in T Helper Cells	-0.654654	0
Production of Nitric Oxide and Reactive Oxygen Species in Macrophages	-0.654654	N/A
NF-κB Signaling	-0.654654	N/A
p53 Signaling	0.632456	0
Ceramide Signaling	0.632456	N/A
Type II Diabetes Mellitus Signaling	-0.632456	0
Chemokine Signaling	-0.632456	N/A
PKCθ Signaling in T Lymphocytes	-0.6	N/A
PI3K/AKT Signaling	-0.57735	0
Glioma Signaling	-0.57735	0
Growth Hormone Signaling	-0.534522	N/A
GM-CSF Signaling	-0.534522	0
HMGB1 Signaling	0.5	N/A
CD28 Signaling in T Helper Cells	-0.471405	N/A
PI3K Signaling in B Lymphocytes	0.471405	N/A
UVC-Induced MAPK Signaling	0.447214	N/A
Role of IL-17F in Allergic Inflammatory Airway Diseases	0.447214	0
Colorectal Cancer Metastasis Signaling	0.447214	N/A
B Cell Receptor Signaling	0.392232	0
Renal Cell Carcinoma Signaling	-0.377964	N/A
UVB-Induced MAPK Signaling	-0.333333	N/A
EGF Signaling	-0.333333	N/A
Corticotropin Releasing Hormone Signaling	-0.333333	N/A
RANK Signaling in Osteoclasts	0.301511	N/A
Cholecystokinin/Gastrin-mediated Signaling	-0.301511	N/A
Thrombopoietin Signaling	0.27735	N/A
Th2 Pathway	0.27735	0
Prolactin Signaling	0.27735	N/A
LPS-stimulated MAPK Signaling	0.27735	N/A
Renin-Angiotensin Signaling	-0.27735	N/A
PDGF Signaling	-0.27735	N/A
Acute Myeloid Leukemia Signaling	-0.27735	0
Huntington's Disease Signaling	-0.258199	N/A
CD40 Signaling	0.242536	N/A
Th1 Pathway	-0.218218	N/A
