# Supplementary material for: Cell engineering with microfluidic squeezing preserves functionality of primary immune cells in vivo
Source: Proc Natl Acad Sci U S A. 2018 Oct 31;115(46):E10907–14. doi: 10.1073/pnas.1809671115 (PMC6243275; doi:10.1073/pnas.1809671115)
Supplement: Supplementary File [file pnas.1809671115.sd04.xlsx]

## Sheet: Sheet1
Eve Technologies 65-plex cytokine/chemokine panel - Raw data
		EGF (12)	FGF-2 (13)	Eotaxin-1 (14)	TGF-a (15)	G-CSF (18)	Flt-3L (19)	GM-CSF (20)	Fractalkine (21)	IFNa2 (22)	IFNy (25)	GRO alpha (26)	IL-10 (27)	MCP-3 (28)	IL-12P40 (29)	MDC (30)	IL-12P70 (33)	PDGF-AA (34)	IL-13 (35)	PDGF-BB (36)	IL-15 (37)	sCD40L (38)	IL-17A (39)	IL-1RA (42)	IL-1a (44)	IL-9 (45)	IL-1B (46)	IL-2 (48)	IL-3 (51)	IL-4 (53)	IL-5 (55)	IL-6 (57)	IL-7 (61)	IL-8 (63)	IP-10 (65)	MCP-1 (67)	MIP-1a (72)	MIP-1B (73)	RANTES (74)	TNFa (75)	TNFB (76)	VEGF-A (78)	IL-18 (66)	Eotaxin (12)	MCP-2 (13)	BCA-1 (15)	MCP-4 (18)	I-309 (19)	IL-16 (21)
Donor 1	squeeze	11.67	69.01	7.71	1.33	5.22	9.46	4.28	47.16	22.87	4.3	69.68	2.83	27.62	11.71	198.29	5.42	16.64	1.94	94.09	3.42	2.2	2.48	13.49	1.07	0.45	1.27	0.86	1.3	19.18	0.53	1.07	1.05	7.33	15.73	15.43	8.96	28.07	354.46	8.19	2.98	5.08	10.74	34.05	10.13	0.98	15.14	1.02	388.11
Donor 1	electroporation	14.42	76.71	14.16	2.33	8.5	14.21	17.61	83.52	35.28	101.78	109.43	5.77	36.56	26.84	1213.37	7.27	20.84	7.22	133.61	5.42	19.46	7.37	48.03	4.21	5.19	2.44	178.42	3.23	75.24	1.42	12.18	1.98	274.28	893.16	34.23	119.06	103.49	523.69	126.48	5.51	20.56	12.27	40.89	11.9	1.21	14.4	1.46	436.65
Donor 1	untreated	8.07	43.74	7.03	0.63	2.5	7.07	3.3	27.96	8.79	3.14	74.14	1.68	26.27	3.61	234.79	1.89	17.56	1.09	95.21	1.53	1.61	2.01	10.08	0.46	0.27	0.99	0.36	0.21	9.64	0.41	0.71	0.23	99.29	97.35	186.57	20.44	40.14	288.32	7.36	1.8	2.78	7.83	53.63	6.72	1.18	7.11	0.52	231.55
Donor 2	squeeze	OOR <	28.4	OOR <	OOR <	1.51	3.93	1.88	10.96	3.44	0.98	40.76	OOR	OOR <	OOR	21.86	OOR	16.81	OOR <	76.16	OOR	0.38	0.9	0.54	OOR <	0.08	0.17	0.27	OOR <	OOR	0.14	0.09	OOR <	3.77	3.09	16.4	32.86	51.17	399.54	8.13	0.32	OOR	1.32	24.87	3.38	0.28	1.32	0.23	147.13
Donor 2	electroporation	3.7	30.48	OOR <	OOR <	1.9	5.03	12.93	10.96	3.93	59.27	77.01	2.66	4.83	OOR	343.48	0.22	16.62	14.73	80.87	OOR	6.24	4.34	26.17	0.59	5.42	0.66	186.24	OOR <	21.13	0.79	5.55	OOR <	431.9	351.16	57	112.74	92.16	469.09	81.46	0.61	7.23	3.03	58.67	4.48	0.68	0.2	0.38	329.48
Donor 2	untreated	3.18	26.15	OOR <	OOR <	1.51	5.23	3.3	3.2	2.49	3.93	125.57	0.77	86.55	OOR	92.51	0.56	17.55	OOR <	78.86	0.19	0.64	0.69	14.12	0.14	0.13	0.42	0.2	OOR <	OOR	0.17	0.68	OOR <	307.94	251.49	1271.73	91.82	147.23	243.26	15.35	OOR <	1.04	2.35	174.24	18.43	0.85	2.67	0.76	212.51
Donor 3	squeeze	OOR <	23.7	OOR <	OOR <	1.71	3.93	0.85	12.51	2.96	1.1	41.68	OOR	OOR <	OOR	16	OOR	15.97	OOR <	82.67	0.31	0.51	0.73	0.74	OOR <	0.14	0.28	0.07	OOR <	OOR	0.14	0.17	OOR <	11.33	10.56	10.79	7.32	14.8	313.45	6.32	OOR <	OOR	2.35	34.91	3.02	0.31	3.12	0.23	434.78
Donor 3	electroporation	1.78	36.02	5.07	OOR <	2.2	5.94	21.66	10.96	5.73	88.8	92.23	3.96	7.28	OOR	756.88	0.72	16.84	22.94	92.53	0.92	9.44	14.9	24.83	4.04	5.32	0.99	186.06	OOR <	39.24	1.25	37.95	OOR <	476.94	2113.06	25.24	222.79	135.66	494.06	126.76	0.8	10.38	3.03	68.32	3.02	0.93	2.67	0.96	313.3
Donor 3	untreated	OOR <	26.15	1.32	OOR <	2.5	4.92	4.38	10.96	1.56	2.14	154.27	1.29	24.11	0.29	319.67	0.56	17.99	OOR <	94.54	0.19	1.03	2.01	7.68	0.39	0.14	3.23	0.36	OOR <	OOR	0.2	5.06	OOR <	566.2	391.97	600.03	138.07	120.11	245.87	17.97	0.47	OOR	3.03	306.61	3.38	0.82	1.32	1.14	297.56
Key:
Marker evaluated
Marker not evaluated (out of std curve range)
Low values
[truncated: 17 more columns]
